# Supplementary material for: X-ray-Induced Pyroelectric Effect in a Perovskite Ferroelectric Drives Low Detection Limit Self-Powered Responses
Source: ACS Cent Sci. 2023 Dec 11;9(12):2350–7. doi: 10.1021/acscentsci.3c01274 (PMC10755846; doi:10.1021/acscentsci.3c01274)
Supplement: Supplementary file 2 — oc3c01274_si_002.cif [file oc3c01274_si_002.cif]

data_mo_200kt0082_0ma_e
_audit_creation_date               2023-03-16
_audit_creation_method
;
Olex2 1.2
(compiled 2018.05.29 svn.r3508 for OlexSys, GUI svn.r5506)
;
_shelx_SHELXL_version_number       '2017/1'
_audit_contact_author_address      ?
_audit_contact_author_email        ?
_audit_contact_author_name         ''
_audit_contact_author_phone        ?
_publ_contact_author_id_orcid      ?
_publ_section_references
;
Dolomanov, O.V., Bourhis, L.J., Gildea, R.J, Howard, J.A.K. & Puschmann, H.
 (2009), J. Appl. Cryst. 42, 339-341.

Sheldrick, G.M. (2015). Acta Cryst. C71, 3-8.
;
_chemical_name_common              ?
_chemical_name_systematic          ?
_chemical_formula_moiety           '0.5(Br20 Pb6), 2(C5 H14 N), 2(C2 H8 N)'
_chemical_formula_sum              'C14 H44 Br10 N4 Pb3'
_chemical_formula_weight           1689.20
_chemical_absolute_configuration   ?
_chemical_melting_point            ?
loop_
  _atom_type_symbol
  _atom_type_description
  _atom_type_scat_dispersion_real
  _atom_type_scat_dispersion_imag
  _atom_type_scat_source
 'C' 'C' 0.0033 0.0016 'International Tables Vol C Tables 4.2.6.8 and 6.1.1.4'
 'H' 'H' 0.0000 0.0000 'International Tables Vol C Tables 4.2.6.8 and 6.1.1.4'
 'Br' 'Br' -0.2901 2.4595
 'International Tables Vol C Tables 4.2.6.8 and 6.1.1.4'
 'N' 'N' 0.0061 0.0033 'International Tables Vol C Tables 4.2.6.8 and 6.1.1.4'
 'Pb' 'Pb' -3.3944 10.1111
 'International Tables Vol C Tables 4.2.6.8 and 6.1.1.4'

_shelx_space_group_comment
;
The symmetry employed for this shelxl refinement is uniquely defined
by the following loop, which should always be used as a source of
symmetry information in preference to the above space-group names.
They are only intended as comments.
;
_space_group_crystal_system        'orthorhombic'
_space_group_IT_number             36
_space_group_name_H-M_alt          'C m c 21'
_space_group_name_Hall             'C 2c -2'
loop_
  _space_group_symop_operation_xyz
 'x, y, z'
 '-x, -y, z+1/2'
 'x, -y, z+1/2'
 '-x, y, z'
 'x+1/2, y+1/2, z'
 '-x+1/2, -y+1/2, z+1/2'
 'x+1/2, -y+1/2, z+1/2'
 '-x+1/2, y+1/2, z'

_cell_length_a                     52.054(4)
_cell_length_b                     8.4472(7)
_cell_length_c                     8.4691(7)
_cell_angle_alpha                  90
_cell_angle_beta                   90
_cell_angle_gamma                  90
_cell_volume                       3724.0(5)
_cell_formula_units_Z              4
_cell_measurement_reflns_used      6211
_cell_measurement_temperature      200(2)
_cell_measurement_theta_max        27.28
_cell_measurement_theta_min        2.44
_shelx_estimated_absorpt_T_max     ?
_shelx_estimated_absorpt_T_min     ?
_exptl_absorpt_coefficient_mu      24.272
_exptl_absorpt_correction_T_max    0.0949
_exptl_absorpt_correction_T_min    0.0155
_exptl_absorpt_correction_type     none
_exptl_absorpt_process_details
;
SADABS-2016/2 (Bruker,2016/2) was used for absorption correction.
wR2(int) was 0.1874 before and 0.0908 after correction.
The Ratio of minimum to maximum transmission is 0.1633.
The \l/2 correction factor is Not present.
;
_exptl_absorpt_special_details     ?
_exptl_crystal_colour              yellow
_exptl_crystal_density_diffrn      3.013
_exptl_crystal_density_meas        ?
_exptl_crystal_density_method      ?
_exptl_crystal_description         block
_exptl_crystal_F_000               3008
_exptl_crystal_size_max            ?
_exptl_crystal_size_mid            ?
_exptl_crystal_size_min            ?
_exptl_transmission_factor_max     ?
_exptl_transmission_factor_min     ?
_diffrn_reflns_av_R_equivalents    0.0964
_diffrn_reflns_av_unetI/netI       0.0664
_diffrn_reflns_Laue_measured_fraction_full  0.999
_diffrn_reflns_Laue_measured_fraction_max  0.999
_diffrn_reflns_limit_h_max         61
_diffrn_reflns_limit_h_min         -61
_diffrn_reflns_limit_k_max         10
_diffrn_reflns_limit_k_min         -10
_diffrn_reflns_limit_l_max         10
_diffrn_reflns_limit_l_min         -10
_diffrn_reflns_number              21210
_diffrn_reflns_point_group_measured_fraction_full  0.998
_diffrn_reflns_point_group_measured_fraction_max  0.998
_diffrn_reflns_theta_full          24.993
_diffrn_reflns_theta_max           24.993
_diffrn_reflns_theta_min           2.348
_diffrn_ambient_temperature        199.97
_diffrn_detector_area_resol_mean   ?
_diffrn_measured_fraction_theta_full  0.999
_diffrn_measured_fraction_theta_max  0.999
_diffrn_measurement_device_type    'Bruker APEX-II CCD'
_diffrn_measurement_method         '\f and \w scans'
_diffrn_radiation_type             MoK\a
_diffrn_radiation_wavelength       0.71073
_diffrn_source                     ?
_diffrn_standards_number           0
_reflns_Friedel_coverage           0.851
_reflns_Friedel_fraction_full      0.996
_reflns_Friedel_fraction_max       0.996
_reflns_number_gt                  2577
_reflns_number_total               3297
_reflns_special_details
;
 Reflections were merged by SHELXL according to the crystal
 class for the calculation of statistics and refinement.
 
 _reflns_Friedel_fraction is defined as the number of unique
 Friedel pairs measured divided by the number that would be
 possible theoretically, ignoring centric projections and
 systematic absences.
;
_reflns_threshold_expression       'I > 2\s(I)'
_computing_cell_refinement         'SAINT V8.38A (?, 2016)'
_computing_data_collection         ?
_computing_data_reduction          'SAINT V8.38A (?, 2016)'
_computing_molecular_graphics      'Olex2 (Dolomanov et al., 2009)'
_computing_publication_material    'Olex2 (Dolomanov et al., 2009)'
_computing_structure_refinement    'ShelXL (Sheldrick, 2015)'
_computing_structure_solution      'SHELXT 2014/5 (Sheldrick, 2014)'
_refine_diff_density_max           3.363
_refine_diff_density_min           -2.589
_refine_diff_density_rms           0.677
_refine_ls_abs_structure_details
;
 Flack x determined using 967 quotients [(I+)-(I-)]/[(I+)+(I-)]
 (Parsons, Flack and Wagner, Acta Cryst. B69 (2013) 249-259).
;
_refine_ls_abs_structure_Flack     0.31(2)
_refine_ls_extinction_coef         .
_refine_ls_extinction_method       none
_refine_ls_goodness_of_fit_ref     1.036
_refine_ls_hydrogen_treatment      constr
_refine_ls_matrix_type             full
_refine_ls_number_parameters       151
_refine_ls_number_reflns           3297
_refine_ls_number_restraints       107
_refine_ls_R_factor_all            0.0801
_refine_ls_R_factor_gt             0.0641
_refine_ls_restrained_S_all        1.028
_refine_ls_shift/su_max            0.001
_refine_ls_shift/su_mean           0.000
_refine_ls_structure_factor_coef   Fsqd
_refine_ls_weighting_details      
 'w=1/[\s^2^(Fo^2^)+(0.1431P)^2^] where P=(Fo^2^+2Fc^2^)/3'
_refine_ls_weighting_scheme        calc
_refine_ls_wR_factor_gt            0.1934
_refine_ls_wR_factor_ref           0.2063
_refine_special_details            ?
_olex2_refinement_description
;
1. Fixed Uiso
 At 1.2 times of:
  All C(H,H) groups, All N(H,H,H) groups
 At 1.5 times of:
  All C(H,H,H) groups
2. Restrained distances
 N2-C3
 1.5 with sigma of 0.02
 C4-C3
 1.5 with sigma of 0.02
 C4-C5
 1.5 with sigma of 0.02
 C1-N1
 1.5 with sigma of 0.02
 C2-C1
 1.5 with sigma of 0.02
 C3-C7
 2.5 with sigma of 0.04
 C3-C6
 2.5 with sigma of 0.04
 C5-C7
 2.5 with sigma of 0.04
 C3-C5
 2.5 with sigma of 0.04
 C5-C6
 2.5 with sigma of 0.04
3. Uiso/Uaniso restraints and constraints
C3 \\sim C7 \\sim C6 \\sim C5 \\sim C4 \\sim C1 \\sim C2 \\sim N2 \\sim N1:
within 2A with sigma of 0.01 and sigma for terminal atoms of 0.02
Uanis(C3) \\sim Ueq, Uanis(C7) \\sim Ueq, Uanis(C6) \\sim Ueq, Uanis(C5) \\sim
Ueq, Uanis(C4) \\sim Ueq, Uanis(C1) \\sim Ueq, Uanis(C2) \\sim Ueq, Uanis(N2)
\\sim Ueq, Uanis(N1) \\sim Ueq: with sigma of 0.01 and sigma for terminal atoms
of 0.02
4.a Secondary CH2 refined with riding coordinates:
 C3(H3A,H3B), C1(H1D,H1E)
4.b Idealised Me refined as rotating group:
 N2(H2A,H2B,H2C), C7(H7A,H7B,H7C), C6(H6A,H6B,H6C), C5(H5A,H5B,H5C), N1(H1A,
 H1B,H1C), C2(H2D,H2E,H2F)
;
_atom_sites_solution_hydrogens     geom
_atom_sites_solution_primary       ?
_atom_sites_solution_secondary     ?
loop_
  _atom_site_label
  _atom_site_type_symbol
  _atom_site_fract_x
  _atom_site_fract_y
  _atom_site_fract_z
  _atom_site_U_iso_or_equiv
  _atom_site_adp_type
  _atom_site_occupancy
  _atom_site_site_symmetry_order
  _atom_site_calc_flag
  _atom_site_refinement_flags_posn
  _atom_site_refinement_flags_adp
  _atom_site_refinement_flags_occupancy
  _atom_site_disorder_assembly
  _atom_site_disorder_group
 Pb2 Pb 0.62012(2) 0.75181(10) 0.51937(11) 0.0372(4) Uani 1 1 d . . . . .
 Pb1 Pb 0.500000 0.76044(15) 0.5411(2) 0.0358(5) Uani 1 2 d S T P . .
 Br2 Br 0.500000 0.4599(5) 0.3445(7) 0.0463(11) Uani 1 2 d S T P . .
 Br1 Br 0.500000 0.9288(5) 0.2360(7) 0.0522(12) Uani 1 2 d S T P . .
 Br3 Br 0.55716(6) 0.7299(5) 0.5172(8) 0.0610(11) Uani 1 1 d . . . . .
 Br5 Br 0.62911(9) 1.0054(5) 0.7637(5) 0.0702(11) Uani 1 1 d . . . . .
 Br4 Br 0.61645(9) 0.4985(6) 0.7676(5) 0.0764(12) Uani 1 1 d . . . . .
 Br6 Br 0.67264(8) 0.6945(5) 0.5213(12) 0.121(3) Uani 1 1 d . . . . .
 C3 C 0.6858(8) 0.764(6) 1.090(8) 0.141(13) Uani 1 1 d D U . . .
 H3A H 0.688348 0.697793 1.185715 0.169 Uiso 1 1 calc R . . . .
 H3B H 0.682770 0.872126 1.131050 0.169 Uiso 1 1 calc R . . . .
 N2 N 0.6602(7) 0.716(4) 1.037(7) 0.111(12) Uani 1 1 d D U . . .
 H2A H 0.656311 0.767677 0.945621 0.133 Uiso 1 1 calc GR . . . .
 H2B H 0.648403 0.740358 1.112003 0.133 Uiso 1 1 calc GR . . . .
 H2C H 0.660045 0.609554 1.019017 0.133 Uiso 1 1 calc GR . . . .
 C7 C 0.7177(12) 0.636(7) 0.896(7) 0.151(17) Uani 1 1 d D U . . .
 H7A H 0.724969 0.543790 0.949291 0.227 Uiso 1 1 calc GR . . . .
 H7B H 0.729992 0.675560 0.817080 0.227 Uiso 1 1 calc GR . . . .
 H7C H 0.701684 0.606300 0.842812 0.227 Uiso 1 1 calc GR . . . .
 C6 C 0.7185(12) 0.924(7) 0.938(8) 0.161(18) Uani 1 1 d D U . . .
 H6A H 0.702807 0.985428 0.920687 0.242 Uiso 1 1 calc GR . . . .
 H6B H 0.726314 0.897103 0.836601 0.242 Uiso 1 1 calc GR . . . .
 H6C H 0.730599 0.985799 1.001484 0.242 Uiso 1 1 calc GR . . . .
 C5 C 0.7305(11) 0.739(7) 1.156(7) 0.166(18) Uani 1 1 d D U . . .
 H5A H 0.742316 0.828343 1.168922 0.249 Uiso 1 1 calc GR . . . .
 H5B H 0.740352 0.643533 1.129142 0.249 Uiso 1 1 calc GR . . . .
 H5C H 0.721046 0.721412 1.254014 0.249 Uiso 1 1 calc GR . . . .
 C4 C 0.7119(9) 0.775(7) 1.025(7) 0.146(13) Uani 1 1 d D U . . .
 N1 N 0.5504(7) 0.650(3) 0.130(4) 0.074(8) Uani 1 1 d D U . . .
 H1A H 0.535779 0.653242 0.071087 0.089 Uiso 1 1 calc GR . . . .
 H1B H 0.546396 0.657575 0.233906 0.089 Uiso 1 1 calc GR . . . .
 H1C H 0.558824 0.557598 0.111393 0.089 Uiso 1 1 calc GR . . . .
 C1 C 0.5674(10) 0.787(6) 0.084(6) 0.104(11) Uani 1 1 d D U . . .
 H1D H 0.562404 0.885640 0.138443 0.125 Uiso 1 1 calc R . . . .
 H1E H 0.585769 0.763816 0.105244 0.125 Uiso 1 1 calc R . . . .
 C2 C 0.5618(11) 0.793(8) -0.089(7) 0.123(15) Uani 1 1 d D U . . .
 H2D H 0.565086 0.900326 -0.128371 0.185 Uiso 1 1 calc GR . . . .
 H2E H 0.543775 0.765422 -0.107293 0.185 Uiso 1 1 calc GR . . . .
 H2F H 0.572902 0.717839 -0.144777 0.185 Uiso 1 1 calc GR . . . .

loop_
  _atom_site_aniso_label
  _atom_site_aniso_U_11
  _atom_site_aniso_U_22
  _atom_site_aniso_U_33
  _atom_site_aniso_U_23
  _atom_site_aniso_U_13
  _atom_site_aniso_U_12
 Pb2 0.0484(7) 0.0289(6) 0.0344(8) 0.0005(5) -0.0007(5) 0.0017(4)
 Pb1 0.0416(9) 0.0325(8) 0.0332(10) -0.0005(7) 0.000 0.000
 Br2 0.063(3) 0.035(2) 0.041(2) -0.0062(18) 0.000 0.000
 Br1 0.072(3) 0.036(2) 0.048(3) 0.016(2) 0.000 0.000
 Br3 0.0440(18) 0.068(2) 0.071(3) -0.001(2) -0.002(2) 0.0013(14)
 Br5 0.122(3) 0.0420(17) 0.046(2) -0.0142(14) 0.004(3) -0.008(3)
 Br4 0.143(4) 0.0408(17) 0.046(2) 0.0163(15) -0.002(3) -0.004(2)
 Br6 0.047(2) 0.062(3) 0.255(8) 0.005(5) -0.004(4) 0.0058(18)
 C3 0.141(16) 0.137(15) 0.144(16) -0.004(10) 0.001(11) 0.002(10)
 N2 0.105(19) 0.087(16) 0.14(2) 0.028(17) 0.001(18) 0.008(15)
 C7 0.14(2) 0.15(2) 0.16(2) -0.003(19) 0.010(19) -0.018(19)
 C6 0.16(2) 0.16(2) 0.17(2) 0.00(2) 0.009(19) 0.003(19)
 C5 0.16(2) 0.17(2) 0.16(2) 0.001(19) -0.01(2) 0.003(19)
 C4 0.144(15) 0.144(15) 0.149(15) -0.005(10) 0.002(10) 0.000(10)
 N1 0.095(17) 0.064(15) 0.064(15) 0.007(13) -0.001(14) -0.005(14)
 C1 0.104(15) 0.107(15) 0.100(15) 0.007(12) 0.001(12) 0.000(11)
 C2 0.12(2) 0.14(2) 0.12(2) 0.006(19) 0.001(18) 0.000(18)

_geom_special_details
;
 All esds (except the esd in the dihedral angle between two l.s. planes)
 are estimated using the full covariance matrix.  The cell esds are taken
 into account individually in the estimation of esds in distances, angles
 and torsion angles; correlations between esds in cell parameters are only
 used when they are defined by crystal symmetry.  An approximate (isotropic)
 treatment of cell esds is used for estimating esds involving l.s. planes.
;
loop_
  _geom_bond_atom_site_label_1
  _geom_bond_atom_site_label_2
  _geom_bond_distance
  _geom_bond_site_symmetry_2
  _geom_bond_publ_flag
 Pb2 Br3 3.283(4) . ?
 Pb2 Br5 3.015(4) . ?
 Pb2 Br5 3.019(4) 3_574 ?
 Pb2 Br4 3.009(5) 3_564 ?
 Pb2 Br4 3.006(5) . ?
 Pb2 Br6 2.776(4) . ?
 Pb1 Br2 3.036(5) . ?
 Pb1 Br2 3.173(5) 2_665 ?
 Pb1 Br1 3.101(4) 2_675 ?
 Pb1 Br1 2.949(6) . ?
 Pb1 Br3 2.993(3) 4_655 ?
 Pb1 Br3 2.993(3) . ?
 C3 N2 1.46(3) . ?
 C3 C4 1.47(3) . ?
 C7 C4 1.63(7) . ?
 C6 C4 1.49(6) . ?
 C5 C4 1.50(3) . ?
 N1 C1 1.50(3) . ?
 C1 C2 1.50(3) . ?

loop_
  _geom_angle_atom_site_label_1
  _geom_angle_atom_site_label_2
  _geom_angle_atom_site_label_3
  _geom_angle
  _geom_angle_site_symmetry_1
  _geom_angle_site_symmetry_3
  _geom_angle_publ_flag
 Br5 Pb2 Br3 101.47(13) . . ?
 Br5 Pb2 Br3 100.90(14) 3_574 . ?
 Br5 Pb2 Br5 89.17(3) . 3_574 ?
 Br4 Pb2 Br3 83.85(13) 3_564 . ?
 Br4 Pb2 Br3 84.28(14) . . ?
 Br4 Pb2 Br5 174.57(12) 3_564 . ?
 Br4 Pb2 Br5 88.79(16) 3_564 3_574 ?
 Br4 Pb2 Br5 92.05(15) . . ?
 Br4 Pb2 Br5 174.34(13) . 3_574 ?
 Br4 Pb2 Br4 89.50(3) . 3_564 ?
 Br6 Pb2 Br3 166.72(13) . . ?
 Br6 Pb2 Br5 88.29(19) . 3_574 ?
 Br6 Pb2 Br5 88.11(19) . . ?
 Br6 Pb2 Br4 86.8(2) . 3_564 ?
 Br6 Pb2 Br4 86.23(19) . . ?
 Br2 Pb1 Br2 87.34(5) . 2_665 ?
 Br2 Pb1 Br1 178.90(19) . 2_675 ?
 Br1 Pb1 Br2 172.91(15) . 2_665 ?
 Br1 Pb1 Br2 93.76(16) 2_675 2_665 ?
 Br1 Pb1 Br2 85.57(16) . . ?
 Br1 Pb1 Br1 93.34(6) . 2_675 ?
 Br1 Pb1 Br3 88.99(13) . 4_655 ?
 Br1 Pb1 Br3 88.99(13) . . ?
 Br3 Pb1 Br2 83.73(9) 4_655 . ?
 Br3 Pb1 Br2 90.24(12) 4_655 2_665 ?
 Br3 Pb1 Br2 83.73(9) . . ?
 Br3 Pb1 Br2 90.24(12) . 2_665 ?
 Br3 Pb1 Br1 96.26(9) . 2_675 ?
 Br3 Pb1 Br1 96.26(9) 4_655 2_675 ?
 Br3 Pb1 Br3 167.4(2) 4_655 . ?
 Pb1 Br2 Pb1 159.2(2) . 2_664 ?
 Pb1 Br1 Pb1 151.0(2) . 2_674 ?
 Pb1 Br3 Pb2 170.80(16) . . ?
 Pb2 Br5 Pb2 161.97(17) . 3_575 ?
 Pb2 Br4 Pb2 172.68(18) . 3_565 ?
 N2 C3 C4 138(5) . . ?
 C3 C4 C7 112(4) . . ?
 C3 C4 C6 117(4) . . ?
 C3 C4 C5 108(4) . . ?
 C6 C4 C7 104(4) . . ?
 C6 C4 C5 112(4) . . ?
 C5 C4 C7 103(4) . . ?
 C2 C1 N1 99(4) . . ?

_shelx_res_file
;
TITL mo_200KT0082_0ma_e.res in Cmc2(1)
    mo_200kt0082_0ma_e.res
    created by SHELXL-2017/1 at 22:38:07 on 16-Mar-2023
REM Old TITL mo_200KT0082_0ma in Cmc2(1)
REM SHELXT solution in Cmc2(1)
REM R1 0.267, Rweak 0.009, Alpha 0.025, Orientation as input
REM Flack x = 0.383 ( 0.017 ) from Parsons' quotients
REM Formula found by SHELXT: N10 Br5
CELL 0.71073 52.054 8.4472 8.4691 90 90 90
ZERR 4 0.0043 0.0007 0.0007 0 0 0
LATT -7
SYMM -X,-Y,0.5+Z
SYMM +X,-Y,0.5+Z
SYMM -X,+Y,+Z
SFAC C H Br N Pb
UNIT 56 176 40 16 12
DFIX 1.5 N2 C3
DFIX 1.5 C4 C3
DFIX 1.5 C4 C5
DFIX 1.5 C1 N1
DFIX 1.5 C2 C1
DANG 2.5 C3 C7
DANG 2.5 C3 C6
DANG 2.5 C5 C7
DANG 2.5 C3 C5
DANG 2.5 C5 C6
SIMU 0.01 0.02 2 C3 C7 C6 C5 C4 C1 C2 N2 N1
ISOR 0.01 0.02 C3 C7 C6 C5 C4 C1 C2 N2 N1

L.S. 20
PLAN  20
TEMP -73.18
BIND Br3 Pb2
LIST 6
fmap 2
acta
OMIT 0 50
REM <olex2.extras>
REM <HklSrc "%.\\mo_200KT0082_0ma_e.hkl">
REM </olex2.extras>

WGHT    0.143100
FVAR       0.05479
PB2   5    0.620124    0.751807    0.519369    11.00000    0.04843    0.02892 =
         0.03437    0.00049   -0.00066    0.00173
PB1   5    0.500000    0.760436    0.541074    10.50000    0.04159    0.03254 =
         0.03321   -0.00047    0.00000    0.00000
BR2   3    0.500000    0.459903    0.344460    10.50000    0.06323    0.03466 =
         0.04104   -0.00620    0.00000    0.00000
BR1   3    0.500000    0.928773    0.236001    10.50000    0.07249    0.03632 =
         0.04784    0.01559    0.00000    0.00000
BR3   3    0.557156    0.729882    0.517181    11.00000    0.04400    0.06822 =
         0.07074   -0.00101   -0.00196    0.00131
BR5   3    0.629114    1.005394    0.763679    11.00000    0.12242    0.04204 =
         0.04602   -0.01423    0.00360   -0.00775
BR4   3    0.616452    0.498494    0.767588    11.00000    0.14277    0.04077 =
         0.04561    0.01628   -0.00166   -0.00366
BR6   3    0.672642    0.694459    0.521321    11.00000    0.04653    0.06227 =
         0.25464    0.00464   -0.00438    0.00584
C3    1    0.685784    0.763813    1.090426    11.00000    0.14058    0.13704 =
         0.14406   -0.00446    0.00099    0.00201
AFIX  23
H3A   2    0.688348    0.697793    1.185715    11.00000   -1.20000
H3B   2    0.682770    0.872126    1.131050    11.00000   -1.20000
AFIX   0
N2    4    0.660218    0.715810    1.036684    11.00000    0.10465    0.08662 =
         0.14025    0.02812    0.00052    0.00842
AFIX 137
H2A   2    0.656311    0.767677    0.945621    11.00000   -1.20000
H2B   2    0.648403    0.740358    1.112003    11.00000   -1.20000
H2C   2    0.660045    0.609554    1.019017    11.00000   -1.20000
AFIX   0
C7    1    0.717715    0.636324    0.895591    11.00000    0.14297    0.15187 =
         0.15833   -0.00315    0.00961   -0.01807
AFIX 137
H7A   2    0.724969    0.543790    0.949291    11.00000   -1.50000
H7B   2    0.729992    0.675560    0.817080    11.00000   -1.50000
H7C   2    0.701684    0.606300    0.842812    11.00000   -1.50000
AFIX   0
C6    1    0.718469    0.923548    0.938428    11.00000    0.15839    0.15814 =
         0.16753   -0.00130    0.00864    0.00334
AFIX 137
H6A   2    0.702807    0.985428    0.920687    11.00000   -1.50000
H6B   2    0.726314    0.897103    0.836601    11.00000   -1.50000
H6C   2    0.730599    0.985799    1.001484    11.00000   -1.50000
AFIX   0
C5    1    0.730527    0.738884    1.155573    11.00000    0.16320    0.17007 =
         0.16496    0.00132   -0.00886    0.00279
AFIX 137
H5A   2    0.742316    0.828343    1.168922    11.00000   -1.50000
H5B   2    0.740352    0.643533    1.129142    11.00000   -1.50000
H5C   2    0.721046    0.721412    1.254014    11.00000   -1.50000
AFIX   0
C4    1    0.711897    0.774762    1.024504    11.00000    0.14359    0.14442 =
         0.14898   -0.00505    0.00209    0.00000

N1    4    0.550432    0.650323    0.129610    11.00000    0.09502    0.06360 =
         0.06377    0.00740   -0.00135   -0.00548
AFIX 137
H1A   2    0.535779    0.653242    0.071087    11.00000   -1.20000
H1B   2    0.546396    0.657575    0.233906    11.00000   -1.20000
H1C   2    0.558824    0.557598    0.111393    11.00000   -1.20000
AFIX   0
C1    1    0.567432    0.786598    0.084123    11.00000    0.10403    0.10748 =
         0.09993    0.00691    0.00082   -0.00045
AFIX  23
H1D   2    0.562404    0.885640    0.138443    11.00000   -1.20000
H1E   2    0.585769    0.763816    0.105244    11.00000   -1.20000
AFIX   0
C2    1    0.561814    0.793108   -0.089013    11.00000    0.11700    0.13622 =
         0.11673    0.00586    0.00107   -0.00014
AFIX 137
H2D   2    0.565086    0.900326   -0.128371    11.00000   -1.50000
H2E   2    0.543775    0.765422   -0.107293    11.00000   -1.50000
H2F   2    0.572902    0.717839   -0.144777    11.00000   -1.50000
AFIX   0
HKLF 4


REM  mo_200KT0082_0ma_e.res in Cmc2(1)
REM R1 =  0.0641 for    2577 Fo > 4sig(Fo)  and  0.0801 for all    3297 data
REM    151 parameters refined using    107 restraints

END

WGHT      0.1431      0.0000

REM Highest difference peak  3.363,  deepest hole -2.589,  1-sigma level  0.677
Q1    1   0.5000  0.5784  0.2199  10.50000  0.05    3.36
Q2    1   0.5000  0.8293  0.4637  10.50000  0.05    3.27
Q3    1   0.5000  1.0366  0.3398  10.50000  0.05    3.16
Q4    1   0.5000  0.6715  0.4579  10.50000  0.05    3.11
Q5    1   0.5000  0.7532  0.0301  10.50000  0.05    3.02
Q6    1   0.5000  1.0563  0.1553  10.50000  0.05    2.96
Q7    1   0.5000  0.5828  0.5266  10.50000  0.05    2.91
Q8    1   0.5000  0.9481  0.5353  10.50000  0.05    2.88
Q9    1   0.5000  0.8335  0.5981  10.50000  0.05    2.75
Q10   1   0.5000  0.6882  0.7045  10.50000  0.05    2.72
Q11   1   0.5000  0.5512  0.4254  10.50000  0.05    2.64
Q12   1   0.5000  0.6594  0.6253  10.50000  0.05    2.54
Q13   1   0.5000  0.6214  0.0698  10.50000  0.05    2.52
Q14   1   0.5000  1.1441  0.2697  10.50000  0.05    2.49
Q15   1   0.6205  0.8381  0.6075  11.00000  0.05    2.38
Q16   1   0.5000  0.3002  0.4164  10.50000  0.05    2.31
Q17   1   0.5000  0.6977  0.1634  10.50000  0.05    2.29
Q18   1   0.5000  0.8546  0.3095  10.50000  0.05    2.28
Q19   1   0.6210  0.6663  0.4338  11.00000  0.05    2.25
Q20   1   0.6202  0.6633  0.6157  11.00000  0.05    2.24
;
_shelx_res_checksum                64304
_shelx_hkl_file
;
  -1   1   0   17.30    2.10
   1  -1   0   17.90    2.10
   2  -2   0   82.29    8.80
   2  -2   0   86.99    8.90
  -2   2   0   97.29    9.70
  -2   2   0   76.99    8.70
  -3   3   0  196.18   21.00
   3  -3   0  222.58   21.30
   3  -3   0  204.68   21.20
  -3   3   0  226.78   21.80
   4  -4   0  870.71   85.39
   4  -4   0  875.41   85.39
  -4   4   0  976.90   86.39
  -4   4   0  805.62   85.09
   5  -5   0    8.00    4.20
  -5   5   0   11.70    4.50
  -5   5   0    7.00    2.80
   5  -5   0    8.30    3.60
   6  -6   0   18.80    4.50
  -6   6   0   14.00    6.00
  -6   6   0   15.50    3.80
   6  -6   0   19.30    4.40
  -7   7   0   34.20    9.80
   7  -7   0   18.60    4.70
   7  -7   0   21.20    5.10
  -7   7   0   17.90    4.30
   8  -8   0  369.26   40.40
  -8   8   0  392.16   39.60
   8  -8   0  423.46   40.50
   9  -9   0   20.10    6.20
  10 -10   0   39.80    7.90
   0   0   1    0.80    0.80
   0   0   1   -0.60    0.40
   0   0   1   -0.30    0.40
   0   0   1    0.20    0.50
   0   0  -1    0.10    0.20
   0   0  -1    1.40    1.50
  -1   1   1 2174.18  207.98
   1  -1   1 2161.68  207.78
  -1   1   1 1957.40  207.88
   1  -1  -1 2302.07  207.98
   1  -1  -1 2247.98  207.98
   2  -2   1   63.99    6.90
   2  -2   1   50.29    5.50
  -2   2   1   51.99    5.90
  -2   2   1   46.30    5.70
   2  -2  -1   45.70    5.70
   2  -2  -1   48.80    5.80
  -2   2  -1   51.39    5.40
  -3   3   1   27.40    4.20
   3  -3   1   26.60    4.60
  -3   3   1   24.30    4.40
  -3   3  -1   32.50    3.90
  -3   3  -1   25.70    6.30
   3  -3  -1   24.90    4.30
  -4   4   1   77.29    8.80
   4  -4   1   69.39    8.10
  -4   4   1   64.79    8.00
   4  -4   1   72.49    8.40
  -4   4  -1   70.99   12.50
   4  -4  -1   66.29    8.20
  -4   4  -1   58.69    7.60
   4  -4  -1   63.69    8.10
   5  -5   1  142.49   17.50
   5  -5   1  120.79   14.20
  -5   5   1  131.29   14.10
  -5   5   1  149.19   15.40
  -5   5  -1  140.39   18.70
   5  -5  -1  130.59   14.40
   5  -5  -1  118.49   14.20
  -5   5  -1  121.59   13.60
  -6   6   1   16.30    4.40
  -6   6   1   25.30    6.40
   6  -6   1   23.90    5.10
   6  -6   1   24.10    4.60
  -6   6  -1   19.20    4.00
  -6   6  -1   23.70   10.30
   6  -6  -1   33.80    5.70
   6  -6  -1   25.60    4.90
  -7   7   1  180.18   21.30
  -7   7   1  158.28   18.40
   7  -7   1  156.08   18.90
   7  -7   1  189.08   19.00
  -7   7  -1  169.38   25.50
   7  -7  -1  182.58   19.10
   7  -7  -1  166.68   19.10
   8  -8   1   40.30    6.90
  -8   8   1   29.90    6.30
   8  -8  -1   37.10    6.80
   8  -8  -1   35.00    7.10
   9  -9   1  148.19   16.70
  -9   9   1  130.59   15.60
   9  -9  -1  128.19   17.20
 -10  10   1   18.30    4.90
  10 -10   1   10.80    5.00
  10 -10  -1   12.10    5.00
   0   0   2 1791.22  179.98
   0   0   2 1924.81  180.48
   0   0   2 1816.82  179.88
   0   0   2 1933.61  180.08
   0   0  -2 1855.51  179.88
   0   0  -2 1926.41  179.98
  -1   1   2   42.60    5.20
   1  -1   2   45.40    5.60
   1  -1   2   44.40    5.10
   1  -1   2   40.40    6.50
  -1   1   2   41.40    5.60
  -1   1   2   55.79    6.00
   1  -1  -2   32.70    7.10
   1  -1  -2   46.90    7.20
  -1   1  -2   50.79    5.40
   1  -1  -2   43.10    5.20
  -1   1  -2   37.70    4.80
   1  -1  -2   41.40    5.20
  -1   1  -2   42.10    5.10
   2  -2   2  824.82   75.99
  -2   2   2  784.32   76.19
  -2   2   2  761.62   76.09
  -2   2  -2  846.12   76.89
  -2   2  -2  799.62   75.59
   2  -2  -2  722.53   75.99
   2  -2  -2  756.92   76.09
   2  -2  -2  784.72   76.29
  -3   3   2   33.00    5.10
  -3   3   2   32.70    5.10
   3  -3   2   32.70    4.80
   3  -3   2   38.10    7.60
   3  -3  -2   31.80    4.90
  -3   3  -2   23.00    6.80
   3  -3  -2   34.00    5.30
   3  -3  -2   35.30    5.00
   4  -4   2   15.60    3.40
  -4   4   2   16.40    3.70
  -4   4   2   15.40    3.80
   4  -4   2   21.90    4.70
  -4   4  -2    5.30    5.70
   4  -4  -2   16.20    3.40
   5  -5   2    1.40    2.70
   5  -5   2    0.10    3.00
  -5   5   2    0.60    2.90
  -5   5  -2    0.70    6.70
   5  -5  -2   -1.30    1.90
   5  -5  -2   -2.90    2.40
  -6   6   2   31.20    6.30
  -6   6  -2   12.70    9.70
   6  -6  -2   22.30    5.40
  -7   7   2   32.00    9.70
   7  -7   2   22.50    5.50
   7  -7   2   32.10    5.90
  -7   7   2   24.00    5.40
   7  -7  -2   23.00    5.30
  -7   7  -2    6.50   10.90
   7  -7  -2   20.40    5.50
  -8   8   2  120.49   14.80
   8  -8   2  127.89   15.30
   8  -8  -2  127.59   15.70
   8  -8  -2  127.69   15.30
  -9   9   2   38.70    7.00
   9  -9   2   29.10    7.60
   9  -9  -2   41.20    7.80
   9  -9  -2   45.60   10.90
  10 -10   2   24.20    6.30
 -10  10   2   16.10    5.20
  10 -10  -2   17.80    5.80
  10 -10  -2   29.10    7.50
   0   0   3   -0.50    1.20
   0   0   3    0.20    1.50
   0   0   3    0.50    3.50
   0   0   3    0.90    2.70
   0   0   3    1.00    1.60
   0   0  -3   -0.90    1.40
   0   0  -3   -0.50    4.20
   0   0  -3   -0.50    1.40
  -1   1   3 2305.47  217.98
  -1   1   3 2262.47  217.98
  -1   1   3 1961.50  218.78
   1  -1   3 2383.16  217.88
   1  -1   3 2269.07  218.18
  -1   1  -3 2391.36  218.48
  -1   1  -3 2313.37  217.68
  -1   1  -3 2191.88  217.68
   1  -1  -3 2246.68  217.88
  -1   1  -3 2197.98  217.88
   1  -1  -3 2309.07  218.08
   1  -1  -3 2372.76  220.48
  -2   2   3   36.90    5.30
  -2   2   3   35.80    5.30
   2  -2   3   19.10    6.00
   2  -2   3   32.20    5.00
   2  -2   3   35.80    6.60
  -2   2   3   36.60    5.20
  -2   2  -3   35.80    5.10
   2  -2  -3   34.10    5.20
   2  -2  -3   34.80    7.40
   2  -2  -3   34.20    5.10
  -2   2  -3   32.50    4.60
  -3   3   3   74.19    9.00
   3  -3   3   73.99    8.90
   3  -3   3   44.30   12.20
  -3   3   3   70.09    8.80
   3  -3  -3   69.39    8.70
   3  -3  -3   65.79    8.60
  -3   3  -3   77.49    9.20
   3  -3  -3   63.99    9.50
   4  -4   3   14.90    3.90
   4  -4   3    9.50    6.10
  -4   4   3   16.30    4.40
   4  -4  -3   17.40    4.70
   4  -4  -3   14.30    3.90
  -4   4  -3   14.80    5.40
   4  -4  -3   19.10    5.20
  -5   5   3   65.79    9.80
  -5   5   3   73.39    9.10
   5  -5   3   66.19    9.10
   5  -5  -3   65.29    9.70
  -5   5  -3   46.70   11.00
   5  -5  -3   57.09    8.80
   5  -5  -3   62.39    9.10
   6  -6   3    9.50    4.40
   6  -6   3    8.10    4.30
  -6   6   3    9.30    4.10
  -6   6   3    6.50    3.80
   6  -6  -3    7.20    4.50
   6  -6  -3    7.90    3.90
   6  -6  -3    8.90    3.50
  -6   6  -3   18.50    7.90
   7  -7   3   83.59   10.60
  -7   7   3   59.59    9.60
   7  -7   3   56.19   10.10
   7  -7  -3   72.99   11.00
   7  -7  -3   63.39    9.80
  -7   7  -3   71.69   15.70
   7  -7  -3   61.29   10.50
   8  -8   3   60.19    9.40
   8  -8   3   42.10    9.20
  -8   8   3   49.90    8.80
   8  -8  -3   55.89    9.80
   8  -8  -3   55.59    9.30
   9  -9   3  134.49   17.20
  -9   9   3  142.19   16.80
   9  -9  -3  141.49   18.40
   9  -9  -3  147.79   17.40
  10 -10   3    2.70    4.00
 -10  10   3   -1.40    4.20
  10 -10  -3    4.00    5.70
  10 -10  -3   -5.50    3.00
   0   0   4 3524.45  398.66
   0   0   4 4221.98  396.66
   0   0   4 4043.10  396.46
   0   0   4 4246.77  396.76
   0   0  -4 4357.56  396.36
   0   0  -4 4370.96  396.56
  -1   1   4   54.19   11.30
   1  -1   4   84.39   10.00
   1  -1   4   81.29    9.80
  -1   1   4   75.99    9.50
  -1   1   4   80.69    9.60
  -1   1  -4   80.39    9.30
  -1   1  -4   80.99    9.20
   1  -1  -4   95.69   17.00
  -1   1  -4   95.79   11.60
   1  -1  -4   97.69   11.60
   1  -1  -4   77.09    9.50
   2  -2   4  166.08   21.10
  -2   2   4  182.48   19.60
  -2   2   4  182.18   19.60
  -2   2   4  196.48   19.90
   2  -2   4  190.08   19.50
  -2   2  -4  183.98   19.00
   2  -2  -4  171.88   19.60
   2  -2  -4  199.58   23.50
  -2   2  -4  201.88   19.20
  -2   2  -4  182.98   19.30
   2  -2  -4  175.28   20.20
   3  -3   4   21.10    4.90
   3  -3   4   16.00    6.00
  -3   3   4   23.90    4.80
  -3   3   4   20.20    4.40
   3  -3  -4   19.70    4.50
  -3   3  -4   20.00    4.50
   3  -3  -4   23.00    4.80
   3  -3  -4   19.10    7.00
  -4   4   4  663.93   63.09
  -4   4   4  678.63   63.49
   4  -4   4  519.15   66.49
   4  -4   4  617.24   62.99
   4  -4  -4  681.83   64.59
  -4   4  -4  635.74   63.09
   4  -4  -4  638.74   63.09
   4  -4  -4  634.74   63.09
   5  -5   4   17.80    7.30
   5  -5   4    6.40    4.00
  -5   5   4    5.80    3.70
  -5   5   4    7.40    3.80
   5  -5  -4    4.50    3.30
  -5   5  -4    9.10    3.80
   5  -5  -4    4.90    4.90
   5  -5  -4    4.90    3.70
  -6   6   4    4.80    3.80
   6  -6   4   18.90    6.20
   6  -6   4   10.30    4.90
  -6   6   4    0.10    4.00
   6  -6  -4   -3.10    4.70
   6  -6  -4    8.00    3.80
  -6   6  -4    9.30    5.10
   6  -6  -4    2.60    4.60
   7  -7   4   24.10    6.40
   7  -7   4   19.30    5.90
  -7   7   4   17.60    5.60
  -7   7  -4   12.70    7.70
   7  -7  -4   28.40    7.80
   7  -7  -4   21.00    5.50
  -8   8   4  289.27   30.80
   8  -8   4  286.17   31.10
   8  -8  -4  274.67   35.80
   8  -8  -4  303.37   32.50
  -9   9   4   13.20    5.90
   9  -9   4   -1.00    4.10
   9  -9  -4    9.30    5.60
   9  -9  -4    4.60    4.70
 -10  10   4   18.30    5.80
  10 -10   4   12.50    5.40
  10 -10  -4   21.40    6.60
  10 -10  -4   12.50    7.80
   0   0   5    1.80    2.30
   0   0   5   -3.50    4.50
   0   0   5    0.30    2.50
   0   0   5    4.70    4.90
   0   0   5    3.10    2.40
   0   0  -5   -0.90    2.40
   0   0  -5    1.20    6.00
   0   0  -5    2.20    2.40
  -1   1   5  764.52   78.69
  -1   1   5  796.02   78.79
   1  -1   5  806.32   79.49
   1  -1   5  809.42   79.39
   1  -1  -5  817.52   78.69
  -1   1  -5  819.12   78.19
  -1   1  -5  766.42   78.29
   1  -1  -5  857.21   79.19
  -1   1  -5  798.62   80.29
  -2   2   5    0.60    2.80
  -2   2   5    1.80    2.40
   2  -2   5   -2.10    3.20
   2  -2   5   -0.50    3.00
  -2   2   5    5.70    3.80
   2  -2   5   -9.50    5.10
   2  -2  -5   -1.10    2.30
   2  -2  -5   -1.10    2.90
   2  -2  -5   -4.20    4.90
  -2   2  -5    1.80    2.60
  -2   2  -5    0.50    2.10
  -2   2  -5    5.70    3.30
   2  -2  -5   -3.40    6.60
  -3   3   5   72.89   10.80
  -3   3   5   71.89   10.60
   3  -3   5   85.59   11.00
   3  -3  -5   83.79   10.70
  -3   3  -5   87.89   10.50
   3  -3  -5   83.99   11.10
   3  -3  -5  102.19   17.30
  -4   4   5   -2.20    2.60
   4  -4   5  -10.10    6.60
  -4   4   5    1.80    3.30
   4  -4   5    0.00    3.20
   4  -4   5   -4.00    5.30
   4  -4  -5    7.90   11.50
   4  -4  -5    6.30    3.70
  -4   4  -5    2.60    2.80
   4  -4  -5    4.80    7.20
   4  -4  -5    2.00    3.00
   5  -5   5   57.69   12.90
   5  -5   5  116.99   19.10
   5  -5   5   98.29   12.60
  -5   5   5   94.09   12.80
  -5   5   5  106.99   12.30
  -5   5  -5   92.49   11.80
   5  -5  -5   81.89   15.70
   5  -5  -5   91.19   12.00
   5  -5  -5   80.69   12.00
  -6   6   5   12.70    5.10
   6  -6   5   17.30    7.80
   6  -6   5   11.10    6.20
   6  -6   5   20.30    6.70
  -6   6   5   22.50    6.50
   6  -6  -5    9.40    6.70
  -6   6  -5    9.60    4.60
   6  -6  -5   12.60    4.90
  -7   7   5  159.88   18.40
   7  -7   5  138.79   25.30
   7  -7   5  180.48   20.20
   7  -7  -5  155.38   21.20
   7  -7  -5  134.79   18.50
   8  -8   5   -5.90    3.90
  -8   8   5   -2.70    4.40
   8  -8   5    3.80    7.50
   8  -8  -5    2.20    4.20
   8  -8  -5    2.40    6.50
  -9   9   5   57.59   10.10
   9  -9   5   57.99   10.40
   9  -9  -5   74.69   14.00
   9  -9  -5   56.69   10.00
   0   0   6  403.16   47.30
   0   0   6  472.85   44.00
   0   0   6  421.66   43.70
   0   0   6  452.25   44.00
   0   0  -6  423.46   43.10
   0   0  -6  419.96   43.50
   1  -1   6   46.00    9.70
   1  -1   6   41.30    7.40
  -1   1   6   40.80    7.10
  -1   1   6   31.90    9.20
   1  -1   6   41.90    7.60
  -1   1   6   52.59    7.80
   1  -1   6   45.40   12.60
  -1   1   6   32.60    6.60
  -1   1  -6   49.20    6.80
  -1   1  -6   48.00   10.60
   1  -1  -6   18.80   12.20
   1  -1  -6   43.30    7.10
   1  -1  -6   31.90    6.50
   2  -2   6  147.49   15.80
  -2   2   6  119.09   14.50
  -2   2   6  106.09   14.40
  -2   2   6  109.29   14.30
  -2   2   6  114.89   15.20
   2  -2   6   94.89   15.60
   2  -2  -6  147.09   17.60
   2  -2  -6  106.49   22.20
   2  -2  -6  123.89   14.60
  -2   2  -6  133.59   13.90
  -2   2  -6  116.49   14.40
   3  -3   6   -2.80    7.70
  -3   3   6    3.80    3.30
  -3   3   6    7.50    4.20
   3  -3   6    5.30    4.40
   3  -3   6    9.20    5.90
  -3   3   6    9.40    4.10
   3  -3  -6    8.20    9.30
   3  -3  -6    5.90    6.70
  -3   3  -6    5.70    3.20
   3  -3  -6    2.60    3.60
   3  -3  -6    6.00    4.00
  -4   4   6    9.00    4.60
  -4   4   6    4.50    4.10
   4  -4   6   14.30    4.90
   4  -4   6    0.70    7.20
   4  -4   6   -1.60    8.20
   4  -4  -6   28.90   11.20
  -4   4  -6    9.00    3.70
   4  -4  -6    3.30    7.90
   4  -4  -6    7.60    4.40
   4  -4  -6    9.40    4.60
   5  -5   6   -6.80    3.40
  -5   5   6    1.20    4.10
   5  -5   6    9.80   11.10
   5  -5   6  -14.00    7.10
  -5   5   6   -1.30    3.60
   5  -5  -6   -3.60    3.40
   5  -5  -6   -2.50    6.70
   5  -5  -6   -6.00    3.10
  -5   5  -6    2.20    3.00
   5  -5  -6    5.10    8.10
   6  -6   6   21.00   10.50
   6  -6   6   68.69   14.50
   6  -6   6   43.00    8.80
  -6   6   6   40.20    8.00
   6  -6  -6   30.10   10.60
   6  -6  -6   36.30   11.90
   6  -6  -6   36.50    7.80
   7  -7   6   -2.30    7.90
   7  -7   6   23.30    8.40
   7  -7  -6   11.90    8.40
   7  -7  -6    9.10    5.40
  -8   8   6   33.40    7.60
   8  -8   6   30.10    8.10
   8  -8  -6   30.60   11.00
   8  -8  -6   32.50    8.30
   9  -9   6   15.20    6.30
  -9   9   6   11.00    6.00
   9  -9  -6   18.10    6.70
   9  -9  -6   10.30    8.60
   0   0   7   -1.60    7.20
   0   0   7    1.00    2.90
   0   0   7    4.20    3.40
   0   0   7  -13.60    6.40
   0   0  -7    0.60    3.60
   0   0  -7    3.00    3.40
   0   0  -7   -2.70    8.20
   1  -1   7  381.56   40.10
   1  -1   7  307.57   44.40
  -1   1   7  413.76   40.50
  -1   1   7  386.66   40.30
   1  -1   7  379.86   40.90
  -1   1   7  392.06   40.10
  -1   1  -7  381.26   39.70
   1  -1  -7  425.96   40.30
   1  -1  -7  407.76   39.80
  -1   1  -7  406.66   42.40
  -2   2   7    3.40    3.20
   2  -2   7    0.60    5.40
   2  -2   7    5.00    4.60
  -2   2   7   -1.30    3.00
   2  -2   7   -0.80    4.00
  -2   2   7    6.20    4.20
   2  -2   7  -12.80    8.70
  -2   2   7    3.70    4.40
   2  -2  -7   10.70    8.10
  -2   2  -7    0.50    4.10
   2  -2  -7    4.50   11.20
   2  -2  -7    9.50    4.60
  -2   2  -7    2.40    3.30
   3  -3   7    6.60   11.10
  -3   3   7   32.50    6.40
  -3   3   7   29.40    6.60
  -3   3   7   34.90    7.40
  -3   3   7   30.70    6.30
   3  -3   7   10.70    8.10
   3  -3   7   24.30    6.70
   3  -3  -7   34.10    7.80
   3  -3  -7   29.20    9.60
   3  -3  -7   14.60   13.00
  -4   4   7    7.50    4.70
   4  -4   7   17.70   11.00
   4  -4   7   -6.70    7.30
   4  -4   7    7.80    4.80
  -4   4   7   18.10    5.50
   4  -4  -7   17.00   11.90
   4  -4  -7    8.90    4.40
   4  -4  -7   -1.50    8.10
  -4   4  -7   12.70    4.20
   4  -4  -7    0.10    3.10
  -5   5   7  100.99   13.00
   5  -5   7   78.09   12.90
   5  -5   7   67.09   19.60
   5  -5  -7   80.19   12.70
   5  -5  -7   95.39   19.60
  -6   6   7    6.40    5.10
   6  -6   7    6.10   11.40
   6  -6   7   19.50   10.60
   6  -6  -7    1.90    7.90
   6  -6  -7   16.30   11.10
   6  -6  -7    7.10    5.20
  -7   7   7   27.80    7.50
   7  -7   7   30.00   10.30
   7  -7  -7   24.10    7.10
   7  -7  -7   15.30   10.90
   7  -7  -7   23.00   12.20
   8  -8   7    6.80    7.10
  -8   8   7    9.90    6.00
   8  -8  -7   11.40   11.10
   8  -8  -7    9.80    5.50
   8  -8  -7    8.40   10.40
   0   0   8  426.06   45.20
   0   0   8  443.26   45.60
   0   0   8  406.06   50.39
   0   0  -8  443.06   45.00
   0   0  -8  455.75   44.30
   0   0  -8  452.05   51.59
   1  -1   8    4.10    4.20
   1  -1   8   12.70   10.70
  -1   1   8    3.80    4.10
  -1   1   8   -0.90    6.00
  -1   1   8   -3.70    3.20
   1  -1   8    0.60    4.20
  -1   1   8   -2.10    6.10
   1  -1   8   -2.60    6.80
   1  -1  -8    3.00    4.60
  -1   1  -8    1.10    4.20
   1  -1  -8    3.10    4.00
  -1   1  -8    6.70    7.10
   1  -1  -8   19.40   12.30
  -2   2   8   83.09   12.10
   2  -2   8   56.49   16.40
   2  -2   8   78.69   11.80
  -2   2   8   83.79   12.30
   2  -2   8   52.89   14.40
   2  -2   8   84.69   15.50
  -2   2   8   69.39   11.80
  -2   2   8   70.79   12.40
   2  -2  -8   45.70   19.00
   2  -2  -8   83.89   12.10
  -2   2  -8   90.49   12.20
  -2   2  -8   99.79   11.70
   2  -2  -8  107.29   13.00
  -3   3   8    0.40    4.10
  -3   3   8    1.00    4.80
   3  -3   8   -3.60    6.30
   3  -3   8    1.30    4.30
   3  -3   8   -8.60    5.70
  -3   3   8    8.10    4.70
  -3   3   8    1.80    3.90
   3  -3   8   23.90   12.50
   3  -3  -8   -1.60    5.80
   3  -3  -8    2.40   11.90
   4  -4   8  136.69   22.60
  -4   4   8  205.58   21.80
  -4   4   8  201.78   24.80
   4  -4  -8  178.18   32.20
   4  -4  -8  187.78   25.30
  -5   5   8   13.80    6.30
   5  -5   8    0.50    5.60
  -5   5   8   10.10    5.80
   5  -5  -8   22.50   13.30
   5  -5  -8    6.30    8.60
  -6   6   8    1.00    5.20
   6  -6   8    1.60   11.50
   6  -6  -8    8.10    5.50
   6  -6  -8   -6.30   11.30
   6  -6  -8   -8.30    8.80
  -7   7   8    4.00    5.80
   7  -7   8   -9.40    7.10
   7  -7  -8    1.50   10.90
   7  -7  -8   -1.10    4.50
   7  -7  -8    1.80   11.70
   0   0   9    1.20    5.20
   0   0   9    0.50    3.80
   0   0   9    6.90    8.90
   0   0  -9   -6.20    4.90
   0   0  -9    2.90   10.20
   0   0  -9    4.30    3.80
   1  -1   9  101.19   19.10
  -1   1   9   61.29   14.30
  -1   1   9   83.69   14.90
  -1   1   9   95.99   18.90
   1  -1   9   74.59   12.60
  -1   1  -9   95.59   13.50
   1  -1  -9   64.29   20.80
  -1   1  -9   97.69   16.00
   1  -1  -9   95.69   12.10
   1  -1  -9  105.49   13.60
  -2   2   9   10.10    4.80
   2  -2   9    8.20    7.80
   2  -2   9   14.80   10.10
  -2   2   9    5.30    4.50
  -2   2   9    1.40    4.90
   2  -2   9    7.90    4.90
  -2   2  -9    0.70    4.90
   2  -2  -9    6.40    4.50
  -2   2  -9    4.40    5.00
   2  -2  -9    6.00   14.40
   3  -3   9   15.80   10.00
  -3   3   9   44.20    9.60
   3  -3   9    8.90    8.10
   3  -3   9   19.50    6.60
  -3   3   9   27.20    6.80
   3  -3  -9   37.40    7.70
  -4   4   9    5.30    4.60
   4  -4   9    0.20    8.80
   4  -4   9    4.80    5.60
   4  -4   9   -1.30    9.80
  -4   4   9   12.40    6.40
   4  -4  -9   -6.90   12.90
   4  -4  -9    6.20    7.20
  -5   5   9   34.10    9.00
  -5   5   9   23.10    6.80
   5  -5  -9   21.20   15.90
   5  -5  -9   30.30   10.70
  -6   6   9    8.30    6.40
  -6   6   9   -5.70    4.10
   6  -6   9   14.00   12.70
   6  -6  -9    3.30   12.00
   6  -6  -9   20.90   11.00
   0   0  10   78.59   12.40
   0   0  10   58.49   11.30
   0   0  10   49.30   13.90
   0   0 -10   72.29   12.00
   0   0 -10   61.09   15.60
  -1   1  10    5.30    7.00
   1  -1  10    3.90   11.50
   1  -1  10    3.80    9.10
  -1   1  10    3.70    4.20
   1  -1  10   -3.80    4.60
   1  -1 -10    4.00    4.50
   1  -1 -10  -24.60    9.90
  -1   1 -10    6.80    6.90
   2  -2  10   23.80   14.40
   2  -2  10    3.80    5.30
   2  -2  10    8.60    7.30
  -2   2  10   14.10    5.70
  -2   2  10    6.70    4.90
   2  -2 -10    5.60   14.30
   2  -2 -10   10.70    5.50
   3  -3  10    8.80    8.60
   3  -3  10   -4.50   12.10
   3  -3  10   -3.10    5.70
  -3   3  10    1.70    4.40
   3  -3 -10   -7.00   14.70
   3  -3 -10    1.90    4.80
   4  -4  10  -10.00   11.00
  -4   4  10   20.40    6.20
  -4   4  10   22.60    9.30
   4  -4  10   12.10    6.90
   4  -4 -10   14.70    7.10
   4  -4 -10   -6.00   13.90
   8 -10   0   67.29   11.00
  -7   9   0   25.50    5.50
   7  -9   0   23.10    6.50
   6  -8   0   25.10    6.30
   5  -7   0    4.20    3.50
  -5   7   0    1.10    5.50
  -5   7   0    7.50    3.40
   5  -7   0    3.90    3.40
   4  -6   0   42.60    7.40
  -4   6   0   43.40    6.70
  -4   6   0   38.40    8.40
   4  -6   0   48.40    7.30
   3  -5   0    9.80    3.30
  -3   5   0    9.60    3.00
  -3   5   0   15.30    4.90
   3  -5   0   14.10    4.20
   2  -4   0  387.36   40.20
  -2   4   0  375.46   40.10
  -2   4   0  459.65   41.40
   2  -4   0  417.96   40.50
   1  -3   0    8.30    2.20
  -1   3   0    3.50    1.80
   1  -3   0    6.10    2.10
  -1   3   0    9.50    3.00
   0   2   0 2091.29  183.58
   0  -2   0 1724.83  182.98
   0   2   0 1814.02  182.98
   0  -2   0 2003.20  183.28
   3  -1   0    1.30    0.50
  -3   1   0    0.40    0.40
  -3   1   0    0.40    0.20
   3  -1   0    0.60    0.50
  -4   2   0    3.50    1.20
  -4   2   0    5.30    1.90
   4  -2   0    4.90    1.30
   4  -2   0    4.60    1.30
  -5   3   0   27.40    4.40
   5  -3   0   21.90    3.50
  -5   3   0   17.50    3.10
   5  -3   0   19.30    3.40
   6  -4   0   47.20    6.90
   6  -4   0   54.49    6.80
  -6   4   0   52.29    6.50
  -6   4   0   66.99    8.30
  -7   5   0   19.00    5.50
  -7   5   0   15.40    3.30
   7  -5   0   18.60    4.40
  -8   6   0  216.48   25.10
   8  -6   0  217.58   22.90
   8  -6   0  221.08   22.80
  -8   6   0  214.48   22.30
   9  -7   0  148.39   16.80
  -9   7   0  152.88   20.60
   9  -7   0  151.98   17.20
  10  -8   0   44.10    9.10
  10  -8   0   51.89    8.70
  11  -9   0    0.80    4.30
  12 -10   0    5.70    4.40
  -8  10   1   18.00    5.30
   8 -10   1   19.80    6.00
   8 -10  -1   19.70    6.00
  -7   9   1   69.89   10.10
   7  -9   1   65.89   10.90
   7  -9  -1   76.29   12.60
   6  -8   1    8.30    4.80
   6  -8   1    7.90    3.80
  -6   8   1    7.00    4.00
   6  -8  -1    2.30    3.80
  -6   8  -1   -6.00    8.70
   6  -8  -1   12.10    4.20
   5  -7   1   68.69    9.50
  -5   7   1   63.29   11.40
   5  -7   1   67.29    9.50
  -5   7   1   71.39    9.10
   5  -7  -1   60.09    9.40
  -5   7  -1   61.59   15.70
   5  -7  -1   52.89    9.40
  -4   6   1   32.50    7.60
  -4   6   1   17.30    4.50
   4  -6   1   24.30    5.30
   4  -6   1   19.80    4.90
   4  -6  -1   29.90    5.60
   4  -6  -1   26.30    5.10
  -4   6  -1   25.10    9.60
  -4   6  -1   20.30    4.30
   3  -5   1   11.50    4.50
  -3   5   1   22.60    4.30
  -3   5   1   17.80    5.00
  -3   5  -1   31.40    8.20
  -3   5  -1   28.70    4.60
   3  -5  -1   15.90    4.00
   3  -5  -1   19.30    4.20
  -2   4   1  100.49   11.10
   2  -4   1   91.99   10.40
  -2   4   1   90.09   10.50
   2  -4   1   98.29   11.00
  -2   4  -1   87.89   10.20
   2  -4  -1   88.59   10.60
   2  -4  -1   99.29   10.70
  -2   4  -1   87.79   14.10
   1  -3   1 2419.56  213.18
  -1   3   1 2337.47  212.88
  -1   3   1 2141.89  212.58
   1  -3   1 2215.08  212.48
  -1   3  -1 2172.28  212.38
   1  -3  -1 2190.48  212.68
   1  -3  -1 2170.88  212.78
  -1   3  -1 2044.70  214.68
   0  -2   1  105.29   11.20
   0   2   1   97.49    9.80
   0  -2   1   90.19    9.90
   0   2   1   95.69    9.90
   0   2  -1   89.59    9.50
   0  -2  -1   86.39    9.70
   0  -2  -1   91.89    9.80
   1   1   1 2213.18  206.98
  -1  -1   1 2162.58  206.88
   1   1   1 2102.89  206.98
   1   1  -1 2153.88  206.88
  -2   0   1    0.30    0.40
  -2   0   1    0.90    0.80
   2   0   1    0.20    0.40
   2   0   1    0.40    0.50
  -2   0   1    0.20    0.80
   2   0   1    0.60    0.40
  -2   0   1   -0.20    0.40
  -2   0  -1    0.00    0.10
  -2   0  -1   -0.10    1.50
   2   0  -1   -0.60    1.20
   2   0  -1    0.30    0.20
   2   0  -1    0.10    0.20
  -2   0  -1    0.00    0.30
   2   0  -1    1.60    1.00
  -2   0  -1    0.20    0.40
  -3   1   1   49.30    5.00
  -3   1   1   41.60    4.70
  -3   1   1   40.40    4.70
   3  -1  -1   39.80    4.60
   3  -1  -1   44.70    5.00
   3  -1  -1   40.10    4.70
  -4   2   1   49.20    5.60
  -4   2   1   41.00    5.40
   4  -2   1   57.99    6.00
   4  -2   1   47.20    5.20
   4  -2  -1   47.40    5.50
  -4   2  -1   32.00    7.40
   4  -2  -1   49.10    5.50
   5  -3   1   40.90    5.20
  -5   3   1   44.90    5.90
   5  -3   1   44.00    5.60
  -5   3   1   41.60    5.50
   5  -3  -1   40.70    5.50
  -5   3  -1   33.90    7.90
   5  -3  -1   43.60    5.50
   6  -4   1   72.99    8.20
  -6   4   1   61.99    8.00
   6  -4   1   71.19    8.10
  -6   4   1   73.79    8.80
   6  -4  -1   66.89    8.10
   6  -4  -1   63.39    8.20
  -6   4  -1   60.19   11.90
  -7   5   1  177.18   18.40
  -7   5   1  158.68   17.00
   7  -5   1  161.88   17.20
  -7   5  -1  131.49   20.90
   7  -5  -1  161.18   17.30
   7  -5  -1  166.68   17.50
  -8   6   1  167.08   19.00
   8  -6   1  141.89   16.50
   8  -6   1  147.89   16.40
  -8   6   1  156.48   18.20
   8  -6  -1  150.58   16.80
   8  -6  -1  158.58   16.70
  -8   6  -1  122.59   21.60
  -9   7   1  351.26   38.00
   9  -7   1  334.57   35.80
   9  -7   1  359.66   35.70
  -9   7   1  336.17   35.30
   9  -7  -1  355.26   36.20
   9  -7  -1  369.36   36.00
 -10   8   1   16.60    4.50
  10  -8   1   10.00    5.40
  10  -8   1   17.50    4.60
  10  -8  -1   21.10    5.00
 -10   8  -1    0.90    8.70
  10  -8  -1    6.50    4.60
 -11   9   1   14.10    4.40
  11  -9   1   17.40    5.00
  11  -9  -1   18.30    5.20
  12 -10   1    8.40    4.40
  12 -10  -1    6.90    4.40
   8 -10   2  170.18   19.40
  -8  10   2  144.29   18.20
   8 -10  -2  153.28   20.10
   8 -10  -2  172.68   19.30
  -7   9   2    7.70    4.30
   7  -9  -2    8.90    4.40
   6  -8   2   23.90    5.10
   6  -8   2   11.90    5.20
  -6   8   2   11.00    4.60
  -6   8  -2  -15.60    9.20
   6  -8  -2    8.10    5.20
   6  -8  -2    4.50    3.60
  -5   7   2    2.60    3.40
   5  -7   2    6.40    3.70
   5  -7   2    2.00    3.70
   5  -7  -2    3.20    3.70
  -5   7  -2    4.50    9.40
   5  -7  -2    3.70    3.10
   4  -6   2  491.85   47.30
   4  -6   2  442.66   46.90
  -4   6   2  490.65   47.00
  -4   6   2  490.25   48.10
   4  -6  -2  457.55   47.20
   4  -6  -2  446.26   47.10
   3  -5   2   84.69   11.20
   3  -5   2   78.89   11.00
  -3   5   2   80.09   11.30
  -3   5   2   90.59   11.40
   3  -5  -2   98.19   10.90
   3  -5  -2   91.79   10.90
  -3   5  -2   86.29    9.90
  -2   4   2  213.48   23.30
   2  -4   2  228.48   23.30
  -2   4   2  196.68   22.10
   2  -4   2  217.08   22.00
   2  -4  -2  212.38   22.30
  -2   4  -2  219.18   21.60
  -1   3   2   52.39    6.40
   1  -3   2   56.29    9.90
  -1   3   2   43.40    6.30
   1  -3   2   45.20    6.00
   1  -3  -2   46.60    6.20
   1  -3  -2   41.90    6.10
  -1   3  -2   48.30    5.80
   0  -2  -2 8528.45  765.62
   0   2  -2 7450.15  766.42
   1   1   2   41.70    5.40
   1   1   2   38.50    5.30
  -1  -1   2   45.50    6.10
   1   1   2   48.00    5.50
   1   1  -2   46.80    5.60
  -1  -1  -2   52.79    7.70
  -1  -1  -2   43.10    5.30
   1   1  -2   56.09    6.10
  -1  -1  -2   50.99    5.50
   1   1  -2   45.80    5.40
   2   0   2   80.19    9.60
   2   0   2   73.19    7.70
   2   0   2   74.69    7.70
  -2   0   2   72.19    7.80
  -2   0   2   69.39    8.70
  -2   0   2   69.99   12.60
  -2   0   2   67.79    7.60
  -2   0  -2   74.39    7.60
  -2   0  -2   70.19    7.40
   2   0  -2   75.89    8.10
   2   0  -2   67.49    8.00
   3  -1   2   47.80    6.50
   3  -1   2   43.50    5.60
  -3   1   2   47.50    5.60
  -3   1   2   46.30    5.50
  -3   1   2   52.99    7.00
   3  -1   2   47.30    5.30
   3  -1  -2   31.50    7.20
   3  -1  -2   47.50    5.50
   3  -1  -2   47.40    5.60
  -3   1  -2   44.40    5.20
   3  -1  -2   62.19    8.10
   4  -2   2 1130.79  112.09
  -4   2   2 1149.69  111.99
  -4   2   2 1183.18  112.19
   4  -2  -2 1233.48  112.49
  -4   2  -2 1181.18  112.29
   4  -2  -2 1112.89  111.99
   4  -2  -2 1133.39  111.99
   5  -3   2    5.30    2.00
  -5   3   2    5.00    2.40
  -5   3   2    3.40    2.20
   5  -3   2    6.90    3.60
   5  -3  -2    4.60    2.50
   5  -3  -2    6.30    2.40
  -5   3  -2    2.90    3.10
   5  -3  -2    8.70    2.40
   6  -4   2   22.90    4.80
  -6   4   2   25.20    4.70
  -6   4   2   23.80    4.80
   6  -4   2   27.70    4.50
   6  -4  -2   34.00    5.30
  -6   4  -2   10.80    6.60
   6  -4  -2   30.60    5.00
  -7   5   2   23.80    5.90
   7  -5   2   38.40    6.00
  -7   5   2   21.60    5.10
   7  -5   2   27.60    5.00
   7  -5  -2   19.50    4.90
   7  -5  -2   18.40    4.60
  -7   5  -2   33.40   11.20
  -8   6   2  863.11   82.09
  -8   6   2  803.12   80.69
   8  -6   2  806.02   80.79
   8  -6   2  803.42   80.89
   8  -6  -2  849.32   81.09
   8  -6  -2  835.52   81.39
   9  -7   2   16.50    5.20
  -9   7   2   30.70    7.60
  -9   7   2   22.40    5.20
   9  -7   2   24.00    5.10
   9  -7  -2   30.60    6.20
  -9   7  -2   22.40   13.30
   9  -7  -2   20.90    5.00
 -10   8   2   67.49    9.30
  10  -8   2   59.29    9.50
  10  -8   2   66.99   10.70
  10  -8  -2   70.69    9.80
 -10   8  -2   28.90   14.00
  10  -8  -2   70.99   11.00
  10  -8  -2   56.59   10.20
  11  -9   2   14.20    5.40
 -11   9   2   15.60    5.00
  11  -9  -2   21.70    5.40
  11  -9  -2   26.20    7.60
 -12  10   2   92.89   11.50
  12 -10   2   81.49   12.10
  12 -10  -2   74.29   12.00
  12 -10  -2   80.29   13.40
   8 -10   3    4.80    4.40
  -8  10   3   -6.40    4.20
   8 -10  -3    3.80    5.30
   8 -10  -3    5.00    4.50
   7  -9   3   99.79   12.60
  -7   9   3   72.59   11.70
   7  -9  -3   79.79   15.90
   7  -9  -3   82.39   12.30
   6  -8   3   22.10    6.50
  -6   8   3   32.90    6.60
   6  -8   3   29.80    6.70
   6  -8  -3   26.80    7.30
   6  -8  -3   28.40    6.50
  -5   7   3   80.39   10.80
   5  -7   3   88.19   11.60
   5  -7   3   62.29   10.50
   5  -7  -3   70.89   10.60
   5  -7  -3   73.69   10.80
  -5   7  -3  101.89   19.20
   5  -7  -3   72.49   11.50
  -4   6   3    2.30    3.80
  -4   6   3    7.80    3.90
   4  -6   3    6.60    4.00
   4  -6   3    5.20    4.30
   4  -6  -3    0.40    2.70
  -4   6  -3   -3.80    6.80
   4  -6  -3    1.40    3.30
   4  -6  -3    4.80    3.80
  -3   5   3   32.90    6.20
   3  -5   3   32.30    7.40
   3  -5   3   43.60    7.20
  -3   5   3   30.60    6.30
  -3   5  -3   24.10    9.10
   3  -5  -3   47.60    7.10
   3  -5  -3   31.60    6.40
   3  -5  -3   29.20    5.90
   2  -4   3   19.90    4.40
   2  -4   3   19.70    7.50
  -2   4   3   22.00    5.10
  -2   4  -3   13.10    6.30
   2  -4  -3   20.70    4.80
   2  -4  -3   24.60    5.10
  -2   4  -3   22.10    3.90
   2  -4  -3   23.80    5.70
  -1   3   3  820.82   79.69
   1  -3   3  770.42   79.59
   1  -3   3  803.92   79.39
  -1   3   3  800.72   79.49
   1  -3  -3  809.92   79.49
   1  -3  -3  806.02   79.59
  -1   3  -3  817.22   80.49
  -1   3  -3  835.02   78.89
   1  -3  -3  871.31   80.09
   0   2   3   74.49    8.60
   0  -2   3   61.29    9.80
   0  -2   3   58.49   10.30
   0   2   3   70.89    8.30
   0   2   3   72.99    8.70
   0  -2   3   77.69    8.60
   0   2  -3   74.09    8.80
   0   2  -3   71.99    8.50
   0  -2  -3   54.79   10.00
   0  -2  -3   79.09    8.70
   0   2  -3   75.49    8.30
   0  -2  -3   75.69    8.50
   1   1   3 2296.17  219.48
   1   1   3 2335.97  219.58
   1   1   3 2380.06  220.68
  -1  -1   3 2302.57  219.88
  -1  -1   3 2378.16  219.58
   1   1  -3 2261.47  220.38
   1   1  -3 2259.27  219.28
  -1  -1  -3 2361.86  219.68
   1   1  -3 2065.39  219.18
   1   1  -3 2234.18  219.58
  -1  -1  -3 2210.38  219.38
  -1  -1  -3 2321.77  221.98
  -2   0   3    0.50    3.70
  -2   0   3    2.70    2.70
   2   0   3    0.20    2.40
  -2   0   3   -0.60    1.60
   2   0   3    0.30    1.60
  -2   0   3   -0.40    1.30
   2   0   3   -0.20    1.30
   2   0   3   -2.80    3.10
   2   0   3    2.30    1.80
  -2   0   3   -0.60    1.40
  -2   0  -3   -0.90    1.40
   2   0  -3    1.00    1.90
  -2   0  -3    0.20    1.20
  -2   0  -3   -4.20    4.00
   2   0  -3   -0.60    1.50
   2   0  -3   -3.00    3.30
   3  -1   3   59.79    6.50
   3  -1   3   52.39    6.80
  -3   1   3   47.10    6.50
  -3   1   3   39.10    8.30
  -3   1   3   46.20    6.60
   3  -1  -3   50.69    6.70
  -3   1  -3   69.09    6.50
   3  -1  -3   47.50    9.80
   3  -1  -3   42.40    9.40
   3  -1  -3   60.09    7.00
  -4   2   3   21.00    4.30
  -4   2   3   18.50    3.80
   4  -2   3   19.20    3.50
   4  -2   3    9.80    4.80
   4  -2   3   20.50    4.60
  -4   2   3   18.10    3.50
   4  -2  -3   13.60    5.20
   4  -2  -3   20.90    6.20
   4  -2  -3   20.50    4.00
  -4   2  -3   12.90    3.00
   4  -2  -3   18.50    3.80
   5  -3   3  176.98   19.70
  -5   3   3  195.48   19.80
  -5   3   3  200.78   20.20
   5  -3  -3  159.88   19.60
   5  -3  -3  203.48   20.90
   5  -3  -3  185.98   20.00
  -5   3  -3  208.28   20.00
  -6   4   3    9.50    3.80
   6  -4   3   10.00    5.20
   6  -4   3    4.90    2.90
  -6   4   3   11.30    3.40
   6  -4  -3   11.40    3.60
   6  -4  -3    7.50    2.90
  -6   4  -3   15.20    7.70
   6  -4  -3    9.50    4.20
  -7   5   3  476.75   45.30
  -7   5   3  425.16   44.20
   7  -5   3  464.65   44.70
   7  -5  -3  438.36   44.60
   7  -5  -3  427.66   44.80
   7  -5  -3  428.36   44.30
  -7   5  -3  434.86   46.40
   8  -6   3   48.90    8.20
  -8   6   3   47.30    7.80
  -8   6   3   63.89    9.60
   8  -6   3   35.30    7.40
  -8   6  -3   60.49   12.40
   8  -6  -3   57.79    8.70
   8  -6  -3   47.30    8.00
   8  -6  -3   48.20    8.60
   9  -7   3  138.39   18.00
   9  -7   3  155.08   17.90
  -9   7   3  163.18   17.70
   9  -7  -3  147.19   18.70
  -9   7  -3  165.68   23.30
   9  -7  -3  160.88   18.50
   9  -7  -3  174.08   18.20
 -10   8   3   40.40    7.30
  10  -8   3   38.50    7.20
  10  -8  -3   52.79    8.60
  10  -8  -3   34.00    8.00
 -11   9   3    4.70    3.80
  11  -9   3    9.40    4.80
  11  -9  -3   14.60    6.60
  11  -9  -3    2.20    4.10
  12 -10   3   -2.30    3.80
 -12  10   3   -2.00    3.60
  12 -10  -3    1.80    5.10
  12 -10  -3   -3.70    3.40
   8 -10   4   46.60    8.60
  -8  10   4   37.80    8.00
   8 -10  -4   32.30    7.90
   8 -10  -4   29.10    9.70
   7  -9   4   18.80    6.10
   7  -9  -4   26.20    7.90
   7  -9  -4   20.40    6.70
  -6   8   4   13.70    5.00
   6  -8   4   10.60    5.70
   6  -8  -4    8.60    7.20
   6  -8  -4   11.00    6.20
   5  -7   4   12.50    5.60
   5  -7   4   10.50    5.10
  -5   7   4    6.10    4.10
   5  -7  -4    8.70    5.50
   5  -7  -4    9.20    4.50
  -5   7  -4   13.90    6.90
   4  -6   4   11.20    6.20
   4  -6   4    8.50    4.90
  -4   6   4   10.40    4.50
  -4   6   4   15.20    4.90
  -4   6  -4   14.80    6.20
   4  -6  -4   10.40    4.20
   4  -6  -4   10.70    5.70
   3  -5   4   12.50    7.70
   3  -5   4   11.10    4.20
  -3   5   4    7.60    4.10
  -3   5   4   10.20    4.20
   3  -5   4   12.20    4.90
   3  -5  -4   10.40    4.30
   3  -5  -4    9.10    4.00
  -3   5  -4    5.90    4.30
   3  -5  -4   12.30    5.20
  -2   4   4  227.18   23.60
   2  -4   4  183.68   24.10
   2  -4   4  233.58   23.70
  -2   4   4  216.48   23.80
   2  -4   4  233.38   30.00
   2  -4  -4  209.78   23.60
   2  -4  -4  226.78   23.60
   2  -4  -4  236.88   25.10
  -2   4  -4  234.38   24.20
   1  -3   4   27.10    7.00
  -1   3   4   30.70    5.40
   1  -3   4   14.50    8.30
  -1   3   4   30.10    6.20
   1  -3  -4   21.30    7.30
   1  -3  -4   30.50    5.50
  -1   3  -4   27.40    4.60
  -1   3  -4   19.20    4.70
   1  -3  -4   30.60    5.80
  -1   3  -4   28.00    4.60
   0   2   4  716.43   67.19
   0   2   4  678.63   67.39
   0  -2   4  682.23   67.29
   0  -2   4  626.54   68.99
   0   2   4  718.03   67.49
   0   2  -4  674.23   67.39
   0  -2  -4  692.73   67.29
   0  -2  -4  687.93   67.49
   0   2  -4  733.83   67.29
   0   2  -4  628.04   66.79
   0  -2  -4  718.03   70.69
   1   1   4   73.19    9.30
  -1  -1   4   71.39    9.60
  -1  -1   4   79.49   10.00
   1   1   4   69.19   10.70
   1   1   4   74.49    9.50
   1   1  -4   85.79    9.30
  -1  -1  -4   72.39    9.20
   1   1  -4   81.49   11.90
  -1  -1  -4   83.99    9.90
   1   1  -4   82.99    9.40
  -1  -1  -4   91.89   10.50
  -1  -1  -4   59.89   14.20
   1   1  -4   86.19    9.40
  -2   0   4  366.66   37.80
   2   0   4  387.76   37.50
   2   0   4  390.56   37.70
  -2   0   4  310.47   40.50
   2   0   4  392.46   37.60
  -2   0   4  374.56   37.50
   2   0   4  439.76   40.60
  -2   0   4  362.06   37.70
   2   0   4  343.67   39.00
   2   0  -4  369.36   37.60
  -2   0  -4  399.16   37.20
  -2   0  -4  385.86   37.40
   2   0  -4  376.46   37.60
  -3   1   4   62.09    7.70
   3  -1   4   63.49    8.00
  -3   1   4   52.39    7.60
   3  -1   4   64.89    7.80
  -3   1   4   36.60   10.00
   3  -1   4   65.09    8.00
   3  -1   4   33.80    9.80
  -3   1   4   60.79    7.80
  -3   1  -4   70.29    9.20
   3  -1  -4   72.29   10.70
   3  -1  -4   60.59   13.20
   3  -1  -4   61.89    7.80
  -3   1  -4   54.89    7.10
   4  -2   4   14.70    3.50
  -4   2   4    8.70    3.30
  -4   2   4    9.70    3.30
   4  -2   4   10.40    4.50
  -4   2   4   13.70    4.50
  -4   2  -4   13.50    3.00
   4  -2  -4   18.80    7.90
   4  -2  -4   20.20    4.50
   4  -2  -4   26.80    8.30
   5  -3   4   22.10    4.60
   5  -3   4   12.30    7.00
  -5   3   4   23.00    4.90
   5  -3   4   14.40    5.40
  -5   3   4   22.10    4.90
   5  -3  -4   42.60    9.50
  -5   3  -4   18.40    3.90
   5  -3  -4   26.60    4.70
   5  -3  -4   12.20    6.60
   5  -3  -4   28.30    5.30
  -6   4   4   69.09    9.70
   6  -4   4   50.79    9.40
   6  -4   4  105.09   15.70
  -6   4   4   74.89    9.30
   6  -4  -4   53.09    9.00
  -6   4  -4   67.39    8.80
   6  -4  -4   56.69   10.80
   6  -4  -4   64.69    9.30
   7  -5   4   22.70    6.50
  -7   5   4   29.50    6.40
  -7   5   4   37.80    6.70
   7  -5   4   41.40    9.00
   7  -5  -4   35.70    6.90
   7  -5  -4   46.50    9.20
   7  -5  -4   34.80    6.30
  -7   5  -4   44.10    7.60
   8  -6   4   88.59   13.10
  -8   6   4   96.99   12.50
   8  -6   4  110.69   13.70
   8  -6  -4   91.79   12.60
   8  -6  -4  107.89   14.50
  -8   6  -4  101.29   13.30
  -9   7   4   73.29   10.70
   9  -7   4   54.49   11.00
   9  -7   4   70.69   11.30
   9  -7  -4   86.39   11.60
  -9   7  -4   96.39   15.30
   9  -7  -4   84.59   11.30
   9  -7  -4   75.39   12.60
  10  -8   4   68.69    9.90
 -10   8   4   42.50    8.30
  10  -8   4   33.10    8.60
  10  -8  -4   74.89   12.00
  10  -8  -4   42.50    8.70
 -11   9   4    5.20    4.50
  11  -9   4    4.80    4.50
  11  -9  -4    7.00    4.90
  11  -9  -4    8.50    6.40
  12 -10   4    6.30    4.60
 -12  10   4   11.60    5.20
  12 -10  -4    8.60    6.70
  12 -10  -4   -1.60    4.30
   7  -9   5   39.10    8.00
  -7   9   5   26.90    7.30
   7  -9  -5   23.20    9.20
   7  -9  -5   26.90    7.60
   6  -8   5    4.10    6.60
   6  -8  -5    3.60    6.10
   6  -8  -5    0.90    4.00
  -5   7   5   60.29   10.40
   5  -7   5   97.39   14.30
   5  -7   5   30.40   13.40
   5  -7  -5   77.99   14.10
   5  -7  -5   70.09   11.10
   4  -6   5    3.80    4.70
  -4   6   5   18.10    6.00
   4  -6   5   10.90    6.30
   4  -6   5    9.10    8.30
  -4   6   5    9.20    4.70
  -4   6  -5   11.20    4.70
   4  -6  -5   14.10    6.90
   4  -6  -5    8.60    4.30
   3  -5   5   42.70    7.50
   3  -5   5   15.20    7.40
   3  -5   5   35.10   12.40
  -3   5   5   27.90    6.60
  -3   5   5   31.70    6.50
  -3   5  -5   25.20    5.80
   3  -5  -5   29.60    6.80
   3  -5  -5   26.80    8.00
   3  -5  -5   24.20    6.10
   2  -4   5   -3.50    8.50
  -2   4   5    3.20    2.80
   2  -4   5    2.90    3.50
   2  -4   5    1.40    5.10
  -2   4   5    5.10    3.70
  -2   4  -5    3.60    3.00
   2  -4  -5    4.90    3.30
   2  -4  -5   -1.80    5.40
   2  -4  -5    6.70    3.70
   2  -4  -5   -0.60    6.50
  -1   3   5 1023.30   99.29
  -1   3   5 1087.99   99.39
   1  -3   5  970.40   98.99
  -1   3  -5  924.31   98.39
  -1   3  -5  979.70   98.99
   1  -3  -5 1029.30   99.19
   1  -3  -5 1077.19  102.99
  -1   3  -5 1030.70   98.39
   1  -3  -5 1026.40   99.39
   0   2   5   10.60    3.60
   0  -2   5   12.10    5.30
   0   2   5    8.70    3.60
   0  -2   5    0.40    6.60
   0  -2   5   13.70    4.20
   0   2   5   14.60    4.30
   0   2  -5   11.20    4.30
   0  -2  -5   -0.10    8.00
   0  -2  -5   18.80    6.80
   0  -2  -5    9.90    3.80
   0   2  -5    6.50    3.20
   0   2  -5    9.00    3.10
   0  -2  -5    9.00    3.80
  -1  -1   5  814.32   78.39
  -1  -1   5  780.42   78.79
   1   1   5  775.02   77.89
   1   1   5  792.02   77.99
   1   1   5  794.32   77.99
   1   1  -5  778.02   79.99
   1   1  -5  781.72   77.69
  -1  -1  -5  861.01   77.89
   1   1  -5  778.72   77.49
   2   0   5   -0.10    4.90
   2   0   5    0.00    2.20
   2   0   5    0.00    2.50
  -2   0   5    0.30    2.30
  -2   0   5   -2.90    3.30
   2   0   5    2.40    4.90
   2   0   5    1.40    2.10
  -2   0   5    0.90    5.10
  -2   0   5   -3.40    4.80
  -2   0   5   -2.60    1.50
   2   0  -5   -0.20    2.50
   2   0  -5   -0.50    2.40
  -2   0  -5   -2.50    5.60
  -2   0  -5    0.60    2.40
   2   0  -5   -4.00    5.70
  -2   0  -5    0.20    2.10
   3  -1   5   66.99    8.10
  -3   1   5   49.60    8.10
   3  -1   5   66.99    9.50
   3  -1   5   36.30    8.20
  -3   1   5   54.39    8.00
  -3   1   5   42.10    8.30
   3  -1  -5   65.99    8.50
  -3   1  -5   61.39   10.10
  -3   1  -5   64.09    7.60
   3  -1  -5   62.39   10.10
   3  -1  -5   48.50   16.60
   4  -2   5    3.90    3.50
  -4   2   5    1.30    2.90
  -4   2   5    4.00    2.90
  -4   2   5    4.30    3.70
   4  -2   5    4.00    3.10
   4  -2  -5    6.80    3.50
   4  -2  -5    3.70    7.70
   4  -2  -5    5.10    5.90
  -5   3   5  120.59   15.20
   5  -3   5  110.39   13.60
  -5   3   5  122.49   13.80
  -5   3   5  117.39   14.00
   5  -3  -5  102.59   13.70
   5  -3  -5  117.49   13.90
   5  -3  -5  139.49   19.30
  -5   3  -5  107.39   13.00
   6  -4   5   10.10    4.20
   6  -4   5    2.20    8.20
  -6   4   5    5.30    3.30
   6  -4   5   -5.00    4.80
  -6   4   5   12.80    4.40
  -6   4  -5    6.10    3.10
   6  -4  -5    9.10    4.00
   6  -4  -5   11.90    4.30
   6  -4  -5    4.00    7.00
   6  -4  -5   11.60    7.20
  -7   5   5   51.79    8.60
   7  -5   5   45.90    8.40
   7  -5   5   27.90    8.60
   7  -5   5   65.19   13.70
  -7   5   5   73.09   11.00
   7  -5  -5   45.90   11.30
   7  -5  -5   41.10    8.00
  -7   5  -5   51.69    7.70
  -8   6   5   37.70    7.50
   8  -6   5   16.90    7.60
   8  -6   5   43.40    9.70
   8  -6   5   46.90    9.60
   8  -6  -5   30.90    9.80
   8  -6  -5   35.70    7.10
  -8   6  -5   34.60    6.70
   9  -7   5  246.58   27.90
  -9   7   5  257.47   27.20
   9  -7  -5  251.87   30.00
   9  -7  -5  230.28   27.40
  -9   7  -5  266.27   26.90
  10  -8   5   -0.60    6.60
  10  -8   5    7.80    5.00
 -10   8   5    1.10    4.30
  10  -8  -5   -4.60    6.00
  10  -8  -5    1.00    4.30
  11  -9   5    3.10    4.50
 -11   9   5    1.10    4.50
  11  -9  -5    5.60    4.90
  11  -9  -5    8.50    7.50
  -7   9   6   12.30    6.10
   7  -9   6    6.70    5.90
   7  -9  -6   -7.70    8.40
   7  -9  -6    9.90    5.00
   6  -8   6    1.20    6.00
  -6   8   6    5.00    4.70
   6  -8  -6   -1.70    3.90
   6  -8  -6   -3.20    7.60
   5  -7   6   11.60    7.90
   5  -7   6   15.70    9.70
   5  -7  -6   22.10    9.30
   5  -7  -6   21.30    7.80
   4  -6   6  264.97   34.00
  -4   6   6  251.47   26.60
   4  -6   6  215.28   26.80
   4  -6  -6  231.98   26.70
   4  -6  -6  260.17   32.60
  -3   5   6   -1.80    3.50
   3  -5   6   -2.80    3.90
   3  -5   6    0.60    8.10
  -3   5   6    0.80    3.80
   3  -5   6    5.10   11.00
  -3   5  -6   -0.60    3.40
   3  -5  -6    1.00    3.30
   3  -5  -6    0.60    3.40
   3  -5  -6    4.80    7.90
   3  -5  -6   -1.20    6.60
  -2   4   6   90.89   12.30
  -2   4   6   90.99   12.20
   2  -4   6   77.69   12.00
   2  -4  -6   75.99   12.20
  -2   4  -6   90.89   11.80
   2  -4  -6  108.99   18.70
   2  -4  -6   97.49   12.30
   1  -3   6   -0.40    7.40
   1  -3   6    3.00    3.80
   1  -3   6   -0.10    5.40
  -1   3   6    7.80    4.20
  -1   3   6    3.50    2.90
   1  -3  -6    1.40    3.60
   1  -3  -6    1.60    3.70
   1  -3  -6   -2.70    5.90
  -1   3  -6    2.60    2.90
  -1   3  -6    1.00    3.30
   1  -3  -6    4.60    8.90
  -1   3  -6    7.90    3.70
   0   2   6 1361.76  131.29
   0  -2   6 1274.27  131.59
   0   2   6 1425.56  131.29
   0   2   6 1341.27  131.29
   0  -2   6 1184.78  132.49
   0   2  -6 1412.16  132.99
   0   2  -6 1339.17  131.19
   0  -2  -6 1463.55  132.09
   0  -2  -6 1322.87  130.99
  -1  -1   6   13.20    9.30
  -1  -1   6   29.80    6.30
  -1  -1   6   29.00    8.50
   1   1   6   36.30    6.50
   1   1   6   34.30    8.40
  -1  -1   6   44.30    7.00
   1   1   6   35.00    6.80
   1   1   6   30.70    6.30
   1   1  -6   44.00   13.10
  -1  -1  -6    7.00   11.70
  -1  -1  -6   32.50    6.10
   1   1  -6   27.80    5.90
   1   1  -6   36.10    5.90
  -1  -1  -6   42.80    6.30
   2   0   6  188.18   25.30
   2   0   6  188.88   21.30
   2   0   6  183.08   21.50
  -2   0   6  153.08   25.40
  -2   0   6  202.98   22.00
  -2   0   6  185.68   21.40
   2   0   6  215.78   21.50
  -2   0  -6  219.68   21.30
  -2   0  -6  208.08   20.70
   2   0  -6  195.28   21.00
   2   0  -6  209.88   21.50
   3  -1   6   27.10    5.30
   3  -1   6   30.20    6.20
   3  -1   6   12.30    8.50
  -3   1   6   21.30    5.30
  -3   1   6   20.70    5.30
  -3   1   6   18.80    5.00
  -3   1   6    8.10    6.80
   3  -1   6   11.50    6.50
   3  -1  -6   23.10    5.20
  -3   1  -6   19.80    6.80
  -3   1  -6   17.60    4.30
   3  -1  -6   20.90    5.70
   3  -1  -6    6.40   11.00
  -4   2   6  596.64   57.39
  -4   2   6  574.74   56.09
   4  -2   6  547.65   56.39
  -4   2   6  584.04   56.19
   4  -2   6  482.05   57.19
  -4   2   6  601.44   56.49
   4  -2  -6  608.64   58.69
   4  -2  -6  500.35   62.49
  -4   2  -6  521.35   55.09
   4  -2  -6  584.64   56.29
  -4   2  -6  551.94   55.29
   5  -3   6    9.50    6.80
   5  -3   6   22.00    9.40
   5  -3   6   22.10    5.80
  -5   3   6   26.00    5.90
  -5   3   6   28.60    6.10
  -5   3   6   23.80    5.50
  -5   3  -6   17.60    4.50
   5  -3  -6   14.10   10.60
   5  -3  -6   20.40    5.40
   5  -3  -6    5.80    7.70
   5  -3  -6   23.00    5.90
  -6   4   6   26.70    6.00
   6  -4   6   15.50    5.30
   6  -4   6    7.50    9.20
   6  -4   6   -6.20    6.80
  -6   4   6   23.20    6.30
   6  -4  -6    7.80    8.30
   6  -4  -6   22.30    6.10
   6  -4  -6   32.80   11.10
   6  -4  -6   15.60    5.30
  -6   4  -6   15.40    4.00
   7  -5   6    3.20    4.30
  -7   5   6   -2.30    3.80
  -7   5   6   -0.70    3.70
   7  -5   6    3.70    8.80
   7  -5   6   13.30    8.80
  -7   5  -6    0.80    2.90
   7  -5  -6    2.10    7.30
   7  -5  -6    1.90    3.80
   7  -5  -6   -2.20    6.90
  -8   6   6  392.96   37.10
   8  -6   6  288.97   37.50
   8  -6   6  379.96   40.80
  -8   6  -6  332.07   36.00
   8  -6  -6  354.36   37.10
   8  -6  -6  386.06   41.80
   9  -7   6    0.00    7.30
   9  -7   6   13.10    6.60
   9  -7  -6   10.90    5.50
   9  -7  -6    7.30    7.50
  10  -8   6   12.80    6.30
 -10   8   6    9.50    5.70
  10  -8  -6  -11.50   13.80
  10  -8  -6   17.80    5.90
  11  -9   6    5.60    5.00
 -11   9   6   11.80    5.90
  11  -9  -6   14.80   10.10
  11  -9  -6   11.00    5.60
   6  -8   7   13.10    8.10
  -6   8   7    8.60    6.10
   6  -8  -7   10.80    5.50
   6  -8  -7  -12.90    8.60
   6  -8  -7    5.60   10.50
  -5   7   7   10.50    5.90
   5  -7   7    5.40    9.10
   5  -7  -7    8.20   11.00
   5  -7  -7   11.80    9.10
   5  -7  -7    8.40    5.90
   4  -6   7   -8.90    9.20
   4  -6   7  -10.40   11.20
  -4   6   7    6.00    5.10
   4  -6  -7   -6.40    9.70
   4  -6  -7   -4.70    3.50
   4  -6  -7    3.80    8.00
  -3   5   7   42.70    8.60
  -3   5   7   41.20   10.20
   3  -5   7   31.40   15.50
   3  -5   7    9.10   12.60
   3  -5   7   54.09    9.60
   3  -5  -7   61.29   10.70
   3  -5  -7   59.69   16.40
  -2   4   7   13.40    5.50
   2  -4   7   20.30    6.00
  -2   4   7   15.40    5.70
   2  -4   7   -5.50    7.90
   2  -4   7  -11.30   10.30
   2  -4  -7    7.70    4.60
   2  -4  -7   17.10   13.00
  -2   4  -7   12.60    3.80
   2  -4  -7   13.80    8.90
   2  -4  -7   16.90    5.80
   1  -3   7  123.69   18.90
  -1   3   7  177.38   19.00
  -1   3   7  163.38   18.70
   1  -3  -7  178.78   18.90
   1  -3  -7  155.08   28.10
  -1   3  -7  155.28   17.80
   1  -3  -7  150.58   21.90
   0   2   7    6.10    3.80
   0  -2   7    3.60    4.90
   0   2   7    9.70    4.70
   0   2   7   10.20    4.40
   0   2   7    4.60    3.60
   0  -2   7    1.30    5.50
   0  -2   7    5.60    4.30
   0  -2   7   -4.00    9.00
   0  -2  -7   10.00    4.80
   0  -2  -7   14.00   12.30
   0   2  -7    9.70    5.50
   0  -2  -7    4.20    4.00
   0   2  -7   11.10    4.50
  -1  -1   7  404.66   40.80
   1   1   7  404.56   40.60
   1   1   7  392.36   40.70
   1   1   7  415.96   40.60
  -1  -1   7  379.86   41.10
   1   1  -7  401.46   40.40
   1   1  -7  360.46   43.10
   1   1  -7  386.76   39.90
  -1  -1  -7  412.86   40.50
  -1  -1  -7  385.46   39.70
  -2   0   7   -4.80    8.00
   2   0   7   -2.30    6.60
   2   0   7    5.10    5.30
  -2   0   7    5.00    7.90
  -2   0   7    1.40    3.10
   2   0   7    0.10    3.60
  -2   0   7    0.70    3.00
   2   0   7    1.50    3.00
   2   0   7    2.60    8.70
  -2   0  -7   11.90    8.10
   2   0  -7    5.20    5.00
   2   0  -7   -4.60    3.40
  -2   0  -7    1.80    3.60
   2   0  -7   -4.70    7.40
  -2   0  -7    1.50    3.00
   3  -1   7   47.20   11.30
  -3   1   7   76.09   10.20
   3  -1   7   41.70   12.10
  -3   1   7   35.60   10.60
   3  -1   7   32.40    8.20
  -3   1   7   55.69    8.90
  -3   1   7   52.89    9.10
   3  -1   7   35.80   10.90
  -3   1  -7   61.29   10.80
  -3   1  -7   67.69    8.70
   3  -1  -7   56.69   10.50
   3  -1  -7   63.79    9.30
   3  -1  -7   25.50   13.60
   4  -2   7    1.60    4.10
  -4   2   7    6.20    4.50
   4  -2   7    6.00    4.00
   4  -2   7    6.40    5.80
   4  -2   7   12.30   10.50
  -4   2   7    2.80    4.90
  -4   2   7    5.00    3.40
  -4   2   7    5.20    3.80
   4  -2  -7   -2.20    3.80
   4  -2  -7   -6.50   10.50
  -4   2  -7    4.20    5.00
   4  -2  -7    7.40    5.80
  -5   3   7   89.49   11.90
  -5   3   7   78.59   12.20
  -5   3   7   93.49   12.30
  -5   3   7   98.49   12.00
   5  -3   7   67.39   12.30
   5  -3  -7   70.69   18.60
   5  -3  -7   68.79   14.90
  -6   4   7   19.80    6.00
   6  -4   7   24.40   10.90
   6  -4   7   14.30   10.90
  -6   4   7   10.20    5.40
   6  -4   7    5.60    4.90
   6  -4  -7   21.50   11.70
   6  -4  -7    7.00    4.80
   6  -4  -7   -2.00    3.30
   6  -4  -7   12.40    9.20
   7  -5   7  141.79   26.00
   7  -5   7  112.19   16.20
  -7   5   7  154.18   16.60
   7  -5  -7   79.19   20.20
   7  -5  -7  125.39   22.20
   7  -5  -7  121.39   16.10
   8  -6   7   32.50   12.50
   8  -6   7   18.80    9.90
  -8   6   7    9.60    5.80
   8  -6  -7    0.80    8.40
   8  -6  -7   10.70    7.50
   8  -6  -7   23.90   11.50
   9  -7   7   59.49   12.30
  -9   7   7   62.89   10.70
   9  -7  -7   44.90    9.10
   9  -7  -7   62.49   16.10
   9  -7  -7   30.40   12.40
  10  -8   7   10.30    6.20
 -10   8   7   15.50    6.80
  10  -8  -7   10.10    6.10
  10  -8  -7   13.90   10.30
  10  -8  -7    5.80    9.80
  -5   7   8    6.70    6.00
   5  -7   8   13.10   11.00
   5  -7  -8    6.60    4.70
   5  -7  -8    9.50   10.60
   5  -7  -8   -2.00   11.60
  -4   6   8    5.30    5.60
   4  -6   8   10.60   12.70
   4  -6  -8    7.00   11.80
   4  -6  -8    2.70    9.60
   4  -6  -8    5.30    4.80
   3  -5   8    3.90   16.60
  -3   5   8    8.30    5.60
   3  -5  -8    2.50    5.50
   3  -5  -8   15.30   12.80
   3  -5  -8   -9.90    6.40
  -2   4   8   30.50    7.00
   2  -4   8   -3.20   14.50
  -2   4   8   27.80    7.60
   2  -4   8   20.10   13.20
   2  -4   8   43.30    8.90
  -2   4   8   34.70    9.00
   2  -4  -8   48.40   11.20
   2  -4  -8   34.40   15.80
   1  -3   8    3.10    6.10
  -1   3   8    2.80    3.40
  -1   3   8    8.30    5.60
  -1   3   8    6.50    4.10
   1  -3   8   11.40   13.40
   1  -3   8    2.90    6.70
   1  -3  -8    1.80    5.00
   1  -3  -8    2.10   12.70
   0   2   8  164.18   18.30
   0   2   8  159.58   18.70
   0   2   8  167.88   18.50
   0   2   8  160.68   18.30
   0  -2   8  104.19   21.00
   0  -2   8  137.49   20.20
   0  -2   8  142.19   18.40
   0  -2  -8  149.49   17.60
   0   2  -8  143.99   17.70
   0   2  -8  167.38   19.00
   1   1   8   11.70    6.00
  -1  -1   8   10.90   10.40
   1   1   8    0.60    3.40
   1   1   8    2.00    3.20
   1   1   8    1.30    5.80
  -1  -1   8    9.80    8.20
  -1  -1   8   -0.60    4.10
  -1  -1   8    3.20    4.00
  -1  -1  -8   -8.80   10.40
  -1  -1  -8   -2.00    3.40
  -1  -1  -8   -5.40    4.00
   1   1  -8    5.40    4.50
   1   1  -8   -1.70    7.20
   2   0   8   30.90    8.10
  -2   0   8   23.10    6.30
  -2   0   8   23.40    6.20
  -2   0   8    7.20   10.60
  -2   0   8   29.50   12.10
   2   0   8   47.40   13.70
   2   0   8   23.60   10.60
   2   0   8   27.50    6.40
   2   0  -8   30.00    6.90
  -2   0  -8   43.00    7.00
   2   0  -8   26.40   13.70
  -2   0  -8   35.40    6.80
  -2   0  -8   54.49   14.80
   2   0  -8   31.30    6.40
   3  -1   8    2.40    9.80
  -3   1   8    4.70    6.90
   3  -1   8   -4.30    3.20
   3  -1   8    0.10    3.60
   3  -1   8  -12.10    6.20
  -3   1   8   -1.90    2.60
  -3   1   8    2.80    3.70
   3  -1  -8    0.80    4.60
  -3   1  -8    4.50    5.80
  -3   1  -8   -4.00    3.80
   3  -1  -8    4.50    4.20
   3  -1  -8   -7.40   10.30
   4  -2   8   35.80    7.10
   4  -2   8   22.60   11.80
   4  -2   8   12.90    9.10
  -4   2   8   40.30    8.60
  -4   2   8   31.30    7.20
   4  -2   8   19.90    7.70
  -4   2   8   31.20    7.00
  -4   2   8   14.30    6.60
   4  -2  -8   47.90    8.00
   4  -2  -8   20.50   14.70
   4  -2  -8   45.00    8.30
   5  -3   8    6.00   10.40
   5  -3   8   -0.10    4.00
  -5   3   8    8.30    3.80
   5  -3   8   -1.10    7.10
  -5   3   8    5.70    4.70
   5  -3   8    7.40    6.20
  -5   3   8   -0.80    4.80
  -5   3   8    6.30    4.50
   5  -3  -8  -14.10   11.20
   5  -3  -8    4.70    5.90
   6  -4   8   17.50   12.40
  -6   4   8   15.60    5.50
   6  -4   8   -6.70   12.90
   6  -4   8   32.30   13.10
   6  -4  -8   17.70   14.20
   6  -4  -8   26.60   10.10
  -7   5   8   13.30    6.20
   7  -5   8   15.20   15.20
   7  -5   8    8.60    6.90
  -7   5   8   14.20    6.10
   7  -5  -8    1.60   11.40
   7  -5  -8   -0.20    7.90
  -8   6   8   25.90    8.10
   8  -6   8   25.70   12.40
   8  -6  -8   23.20   13.60
   8  -6  -8   36.40    8.50
   8  -6  -8   13.90   11.70
   9  -7   8    5.00    7.40
  -9   7   8   -1.30    4.90
   9  -7  -8    7.00   12.50
   9  -7  -8    7.90    6.10
  -4   6   9    8.90    5.80
   4  -6   9   -3.00   12.30
  -4   6   9    6.50    6.40
   4  -6  -9  -20.20    8.80
   4  -6  -9  -21.60   11.70
  -3   5   9   19.00    6.70
  -3   5   9    4.00    5.90
   3  -5   9  -16.90   12.70
   3  -5  -9   17.80   14.10
   3  -5  -9    9.20    9.00
   2  -4   9   -6.90    4.70
  -2   4   9    2.30    4.60
   2  -4   9    8.70    9.60
  -2   4   9    3.90    5.60
   2  -4  -9    7.60   14.70
   2  -4  -9    2.50    6.00
   1  -3   9   60.99   16.20
   1  -3   9   73.59   11.90
   1  -3   9   53.59   13.50
   1  -3  -9   21.60   18.20
   0  -2   9    3.70    6.50
   0   2   9    0.50    3.80
   0   2   9    2.10    4.40
   0  -2   9    4.20    4.60
   0   2   9   -1.20    4.50
   0   2  -9    3.50    5.10
   0  -2  -9   13.10   14.20
   0   2  -9   -3.90    4.70
   0  -2  -9    1.10    3.90
   1   1   9   57.19   13.30
  -1  -1   9   79.59   13.20
   1   1   9   87.19   12.70
   1   1   9   72.19   13.80
   1   1  -9  108.79   17.00
   1   1  -9  105.89   14.00
  -1  -1  -9   93.49   11.60
  -1  -1  -9  105.69   14.30
  -1  -1  -9   72.09   20.90
   2   0   9    5.40    5.50
   2   0   9   -4.60    6.80
  -2   0   9  -18.80    7.80
  -2   0   9   -3.30    3.70
   2   0   9    1.40    4.10
  -2   0   9    5.50    7.60
   2   0  -9   -0.90    8.10
   2   0  -9   -0.30   11.00
   2   0  -9   -5.00    3.30
  -2   0  -9    1.20    4.60
  -2   0  -9    3.70    9.30
  -3   1   9   29.50    9.90
  -3   1   9   31.10    7.50
   3  -1   9   35.30    7.30
  -3   1   9   31.30    9.40
   3  -1   9   18.60    7.90
   3  -1  -9   20.30    6.70
  -3   1  -9   31.20    8.80
   3  -1  -9   22.80   15.60
   3  -1  -9   37.80    7.30
  -3   1  -9   39.50    7.50
   4  -2   9    8.00    4.30
  -4   2   9    3.10    3.60
  -4   2   9    6.00    5.40
   4  -2   9   -3.00    8.50
  -4   2   9    0.30    4.50
   4  -2  -9   -5.60   13.20
   4  -2  -9    6.20    4.90
  -5   3   9   59.49   10.60
   5  -3   9   64.29   10.20
  -5   3   9   94.29   13.30
   5  -3   9   45.80   14.70
  -5   3   9   50.29   10.10
   5  -3  -9   53.99   10.80
   5  -3  -9   17.30   18.90
  -6   4   9   19.30    6.20
   6  -4   9    7.10   11.20
   6  -4   9    5.50    5.50
  -6   4   9   22.90    8.50
   6  -4   9   -7.60    7.40
   6  -4  -9    0.50   12.90
   6  -4  -9   16.50    8.40
  -7   5   9   32.80    9.30
   7  -5   9   20.00   13.90
  -7   5   9   18.30    7.50
   7  -5  -9   18.10   14.40
   7  -5  -9    2.40    9.10
   8  -6   9    1.00   11.10
  -8   6   9    9.10    8.00
  -8   6   9    0.00    5.00
   8  -6  -9   -4.30    9.70
   8  -6  -9  -11.80   12.40
   2  -4  10   -5.50    6.00
  -2   4  10   10.60    5.60
   2  -4  10   -1.70   11.80
  -2   4  10    6.40    9.50
   2  -4 -10   33.20   17.40
   2  -4 -10    3.20    5.40
   1  -3  10    6.10    6.90
  -1   3  10  -14.00    7.20
   1  -3  10    1.70    5.50
  -1   3  10    2.00    4.20
   1  -3 -10    0.10    4.40
   1  -3 -10   29.50   17.10
   0  -2  10  128.19   22.70
   0   2  10  122.09   16.10
   0   2  10  111.49   16.90
   0   2 -10  147.79   18.20
   0  -2 -10  128.09   16.00
   0   2 -10  157.78   18.50
  -1  -1  10    1.70    4.90
  -1  -1  10   13.30   11.10
   1   1  10    2.70    5.00
   1   1  10   13.10    6.40
  -1  -1  10   -0.20    5.00
   1   1  10    2.10    4.20
   1   1 -10    4.00    6.30
  -1  -1 -10    3.50    4.10
   1   1 -10   -8.10    6.50
  -1  -1 -10    9.40   11.90
  -2   0  10   27.80    7.50
   2   0  10   33.30    8.10
   2   0  10   23.50    7.70
  -2   0  10   32.70   12.20
  -2   0  10   26.20    7.70
   2   0  10   28.20   11.20
  -2   0 -10   40.30    8.50
  -2   0 -10   49.20   12.50
   2   0 -10   58.09   15.80
   3  -1  10   19.50   11.20
  -3   1  10   -0.70    3.70
   3  -1  10   -5.10    4.30
  -3   1  10   -7.80    6.70
   3  -1  10    4.40    5.10
  -3   1 -10   -3.40    5.70
  -3   1 -10    5.40    6.40
   3  -1 -10   38.30   22.90
   3  -1 -10   -0.80    4.60
  -4   2  10  102.59   18.80
   4  -2  10  124.99   15.80
  -4   2  10  113.79   15.70
   4  -2 -10  119.79   15.80
   5  -3  10    4.60    5.30
  -5   3  10    1.40    3.30
   5  -3  10   -8.30    6.20
   5  -3  10   10.40   11.50
   5  -3 -10    8.50   14.40
   5  -3 -10    1.60    5.60
  -6   4  10   12.60    5.40
   6  -4  10   18.90   15.00
   6  -4  10   12.60    6.50
   6  -4 -10   25.60   16.60
   6  -4 -10   10.80    7.50
   6 -10   0    3.30    4.50
  -6  10   0   10.20    4.40
  -5   9   0    7.70    4.00
   5  -9   0    6.30    5.00
  -4   8   0  252.17   27.10
   4  -8   0  258.47   27.80
   4  -8   0  267.57   27.90
  -3   7   0   43.80    7.30
  -3   7   0   55.09   11.50
   3  -7   0   50.29    8.00
   3  -7   0   46.60    8.10
  -2   6   0  210.68   24.10
   2  -6   0  205.38   22.20
   2  -6   0  206.08   22.00
   1  -5   0   42.00    7.30
   1  -5   0   43.00    6.60
  -1   5   0   39.00    6.30
  -1   5   0   46.00    7.70
   0   4   0 4017.90  397.06
   0  -4   0 4006.50  397.36
   0  -4   0 4076.19  397.16
   0   4   0 4463.55  398.06
  -1  -3   0    5.60    2.10
  -1  -3   0    8.70    2.50
   1   3   0    5.80    2.10
   1   3   0    7.90    2.90
  -2  -2   0  109.99   10.40
   2   2   0  113.19   10.50
  -2  -2   0   81.69   10.60
   2   2   0   81.19    9.80
  -3  -1   0    1.70    1.10
   3   1   0    1.50    0.80
   5  -1   0    1.70    0.50
   6  -2   0   25.50    3.20
   6  -2   0   25.10    3.20
  -6   2   0   25.90    3.60
  -7   3   0    3.10    2.00
   7  -3   0    2.60    1.60
   7  -3   0    2.40    1.40
  -7   3   0    2.60    1.40
  -8   4   0 1701.33  178.38
   8  -4   0 1850.21  178.78
   8  -4   0 1854.51  178.68
  -8   4   0 2031.80  179.58
  -9   5   0   62.29    9.70
  -9   5   0   61.09    7.40
   9  -5   0   63.69    8.70
   9  -5   0   63.79    8.30
  10  -6   0  137.89   14.60
  10  -6   0  137.09   15.00
 -10   6   0  112.19   16.40
 -11   7   0   32.30    9.10
  11  -7   0   33.60    6.10
  11  -7   0   45.20    7.20
  13  -9   0    8.80    5.50
  14 -10   0    8.70    4.50
   6 -10   1   10.20    5.10
  -6  10   1   12.90    5.30
   6 -10  -1    8.90    5.00
   5  -9   1   41.30    7.80
  -5   9   1   50.29    8.30
  -5   9  -1   37.10    7.00
   5  -9  -1   50.69   12.30
   4  -8   1   -0.30    3.90
   4  -8   1    0.10    3.30
  -4   8   1    1.50    3.40
   4  -8  -1    1.80    4.00
  -4   8  -1    2.90    3.40
   4  -8  -1    0.30    3.20
  -4   8  -1    4.70    7.10
   3  -7   1   17.10    4.70
  -3   7   1    9.30    6.00
   3  -7   1   17.80    4.70
  -3   7   1   10.90    4.10
   3  -7  -1   16.90    4.80
  -3   7  -1   34.80   11.10
  -3   7  -1   19.10    4.30
   3  -7  -1    6.60    3.70
  -2   6   1   39.20    7.50
   2  -6   1   40.30    7.10
   2  -6   1   37.90    6.50
  -2   6   1   40.50    6.60
  -2   6  -1   37.40    6.30
   2  -6  -1   40.30    7.00
  -2   6  -1   55.09   12.90
   2  -6  -1   34.00    6.70
   1  -5   1  710.93   69.99
  -1   5   1  692.93   69.99
  -1   5   1  771.32   70.79
   1  -5   1  729.83   70.59
  -1   5  -1  673.93   69.69
  -1   5  -1  700.83   73.39
   1  -5  -1  716.93   70.09
   1  -5  -1  727.43   70.29
   0  -4   1  181.48   17.70
   0  -4   1  159.98   16.90
   0   4   1  168.98   17.50
   0   4   1  151.38   16.90
   0  -4  -1  158.98   17.20
   0  -4  -1  149.99   16.90
   0   4  -1  166.48   16.80
   0   4  -1  156.58   20.20
  -1  -3   1 2378.16  213.88
  -1  -3   1 2232.78  212.98
   1   3   1 2155.28  213.18
   1   3   1 2392.76  213.38
   1   3  -1 1907.81  215.08
  -1  -3  -1 2265.07  213.38
  -1  -3  -1 2216.38  213.18
   1   3  -1 2175.58  212.88
  -2  -2   1   45.20    7.80
  -2  -2   1   52.09    5.70
   2   2   1   51.29    5.90
   2   2   1   51.59    5.90
   2   2  -1   49.10    5.70
   2   2  -1   35.80    7.80
  -2  -2  -1   53.09    5.80
  -2  -2  -1   49.70    5.90
   3   1   1   40.80    4.50
  -3  -1   1   41.80    4.60
   3   1   1   39.50    4.50
  -3  -1  -1   40.10    4.60
   3   1  -1   31.90    5.40
   3   1  -1   40.10    4.60
   3   1  -1   48.80    4.80
   4   0   1    0.10    0.40
   4   0   1    3.20    1.20
  -4   0   1    0.20    1.10
  -4   0   1   -0.80    0.40
  -4   0   1   -1.10    0.60
   4   0  -1   -0.60    0.30
  -4   0  -1    0.30    0.40
   4   0  -1   -0.30    1.20
   4   0  -1    1.00    1.90
  -5   1   1  136.09   13.80
  -5   1   1  155.18   14.50
  -5   1   1  137.89   14.00
   5  -1  -1  132.09   13.90
   5  -1  -1  130.59   13.90
   5  -1  -1  152.88   14.50
  -5   1  -1  135.79   13.60
  -6   2   1   62.69    6.60
   6  -2   1   66.59    6.40
  -6   2   1   53.29    6.40
   6  -2  -1   63.89    6.80
   6  -2  -1   52.29    6.40
   6  -2  -1   49.30    6.30
  -7   3   1  584.04   55.29
   7  -3   1  587.84   54.79
   7  -3   1  568.54   54.69
  -7   3   1  539.05   54.79
   7  -3  -1  551.64   54.89
   7  -3  -1  551.94   54.99
   8  -4   1  215.38   22.10
   8  -4   1  229.18   22.20
  -8   4   1  215.38   22.10
  -8   4   1  241.98   23.00
  -8   4  -1  175.18   24.70
   8  -4  -1  217.38   22.50
   8  -4  -1  225.48   22.40
  -9   5   1  337.27   33.70
  -9   5   1  363.56   35.10
   9  -5   1  344.07   34.00
   9  -5   1  284.17   35.20
   9  -5  -1  341.87   34.20
   9  -5  -1  354.56   34.10
 -10   6   1   70.29   11.10
  10  -6   1   71.19    9.40
 -10   6   1   69.99    8.70
  10  -6   1   74.49    9.10
 -10   6  -1   51.59   13.50
  10  -6  -1   69.19    9.60
  10  -6  -1   69.59    9.20
  11  -7   1   13.20    4.20
 -11   7   1   12.60    6.80
 -11   7   1   14.60    3.90
  11  -7   1   10.20    4.20
 -11   7  -1    7.90    8.60
  11  -7  -1   22.30    5.10
  11  -7  -1   15.10    4.20
  12  -8   1   -1.30    2.90
  12  -8   1    2.40    3.70
 -12   8   1    1.50    2.90
  12  -8  -1    6.60    4.00
  12  -8  -1    2.20    3.10
 -12   8  -1    1.10    7.90
  13  -9   1   34.80    6.90
 -13   9   1   30.20    6.00
  13  -9  -1   50.79    8.10
  14 -10   1    2.30    3.90
  14 -10  -1    8.30    5.70
  14 -10  -1    0.70    3.50
  -6  10   2   11.20    4.90
   6 -10   2   20.10    6.00
   6 -10  -2    2.20    4.00
  -5   9   2    2.90    4.10
   5  -9  -2   -1.20    3.00
   4  -8   2    6.30    4.50
   4  -8   2    6.80    4.40
  -4   8   2   12.80    4.70
   4  -8  -2    9.80    4.80
   4  -8  -2   12.10    4.70
  -4   8  -2    8.80   11.60
   3  -7   2    7.80    4.00
  -3   7   2    8.90    4.10
   3  -7   2    8.80    4.10
  -3   7  -2    0.60    9.40
   3  -7  -2    6.70    3.70
   3  -7  -2    5.70    4.20
  -2   6   2  135.79   15.60
  -2   6   2  126.49   16.40
   2  -6   2  151.28   16.40
   2  -6   2  135.39   15.60
   2  -6  -2  118.89   15.60
  -2   6  -2  151.68   15.10
   2  -6  -2  131.09   15.70
  -1   5   2    5.80    3.00
   1  -5   2    8.90    3.30
   1  -5   2    5.10    3.90
  -1   5   2    5.80    3.10
  -1   5  -2    8.80    7.00
   1  -5  -2    4.60    3.00
   1  -5  -2    0.70    2.70
  -1   5  -2    5.50    2.70
   0  -4   2  566.74   58.89
   0  -4   2  638.24   60.59
   0   4   2  600.04   59.19
   0   4  -2  604.74   58.69
   0  -4  -2  606.74   61.59
   0  -4  -2  601.74   59.29
   1   3   2   42.10    6.10
  -1  -3   2   48.00   10.00
  -1  -3   2   46.50    5.90
   1   3   2   48.90    6.20
  -1  -3  -2   42.90    6.00
   1   3  -2   42.70    5.70
  -1  -3  -2   44.50    6.10
  -2  -2   2  748.53   73.69
   2   2   2  754.92   73.79
  -2  -2   2  810.72   73.89
   2   2   2  748.23   73.79
  -2  -2  -2  751.42   73.79
   2   2  -2  705.33   75.29
  -2  -2  -2  790.72   73.69
   2   2  -2  775.72   73.59
  -2  -2  -2  746.93   73.69
   3   1   2   51.59    5.70
   3   1   2   45.20    5.50
   3   1   2   50.29    5.30
  -3  -1   2   39.40    7.30
  -3  -1   2   52.09    5.70
  -3  -1   2   48.70    6.50
  -3  -1  -2   51.09    5.70
   3   1  -2   53.99    6.20
  -3  -1  -2   32.60    6.60
   3   1  -2   48.30    5.70
   3   1  -2   52.09    6.70
  -3  -1  -2   43.10    5.40
   4   0   2    9.40    1.80
   4   0   2    9.90    1.90
  -4   0   2    8.40    1.80
  -4   0   2    8.40    3.10
   4   0   2    8.20    3.20
   4   0   2    7.50    1.60
  -4   0   2    3.20    3.90
  -4   0  -2    2.80    3.20
   4   0  -2   13.70    2.70
  -4   0  -2    8.20    1.60
   4   0  -2    9.10    2.00
   4   0  -2   14.10    3.20
  -4   0  -2   10.20    1.60
   4   0  -2    2.90    3.40
   5  -1   2   76.89    8.20
  -5   1   2   81.29    8.50
  -5   1   2   82.19   10.20
  -5   1   2   80.19    8.20
   5  -1  -2   72.69    8.30
  -5   1  -2   57.29    8.40
   5  -1  -2   93.09   10.40
   5  -1  -2   72.59    8.30
  -6   2   2  286.77   28.70
  -6   2   2  287.77   28.50
  -6   2   2  307.17   29.10
   6  -2  -2  271.37   28.50
  -6   2  -2  277.67   28.30
   6  -2  -2  269.97   28.50
   6  -2  -2  310.37   29.30
   7  -3   2   45.40    6.50
  -7   3   2   36.00    5.50
  -7   3   2   33.40    5.10
   7  -3  -2   28.20    5.20
   7  -3  -2   31.20    5.70
  -7   3  -2   38.70    7.00
   7  -3  -2   35.60    5.10
  -8   4   2   80.49    9.70
  -8   4   2   88.09   10.50
   8  -4   2   86.79    9.60
   8  -4   2   79.79    9.60
   8  -4  -2   81.19    9.70
   8  -4  -2   77.79   10.10
  -8   4  -2   88.19   15.20
   9  -5   2  278.97   29.30
   9  -5   2  290.47   29.20
  -9   5   2  318.87   30.50
  -9   5   2  296.57   29.20
   9  -5  -2  277.17   29.70
   9  -5  -2  298.97   29.50
  -9   5  -2  226.08   33.80
   9  -5  -2  289.37   29.70
  10  -6   2  121.29   12.30
  10  -6   2  102.59   12.40
 -10   6   2   94.49   11.90
 -10   6   2  109.69   14.10
  10  -6  -2   86.79   12.60
  10  -6  -2  100.49   13.00
  10  -6  -2  100.39   12.30
 -10   6  -2   82.59   19.40
 -11   7   2   10.00    3.60
  11  -7   2    9.30    3.40
  11  -7   2    2.90    4.00
 -11   7   2   10.90    5.60
  11  -7  -2    4.10    3.10
  11  -7  -2   11.20    4.80
  11  -7  -2   11.50    5.00
 -11   7  -2    1.60    9.80
  12  -8   2    3.50    3.50
 -12   8   2    6.60    3.60
  12  -8   2    1.70    4.30
 -12   8  -2   30.50   10.00
  12  -8  -2    3.10    4.30
  12  -8  -2    4.00    3.60
  12  -8  -2    6.80    4.50
 -13   9   2    0.30    3.40
  13  -9   2    4.40    3.80
  13  -9  -2   -1.00    4.40
  13  -9  -2    6.50    4.00
 -14  10   2    4.30    3.70
  14 -10   2    7.50    4.60
  14 -10  -2   10.30    6.50
  14 -10  -2    7.50    4.50
   6 -10   3    3.10    4.00
  -6  10   3    0.60    4.30
   6 -10  -3    8.90    6.00
   6 -10  -3    4.30    4.70
   5  -9   3   44.10    8.10
  -5   9   3   40.90    7.80
   5  -9  -3   29.60    7.30
   5  -9  -3   37.70   12.30
   4  -8   3   13.80    5.20
  -4   8   3   10.80    4.90
   4  -8   3    9.80    5.10
   4  -8  -3   15.80    5.40
   4  -8  -3   23.40    6.80
   3  -7   3   18.30    5.10
   3  -7   3   25.40    6.60
  -3   7   3   22.10    5.60
   3  -7  -3    8.60    3.80
   3  -7  -3   11.90    4.40
   3  -7  -3   18.70    5.80
  -3   7  -3   13.20   10.80
   2  -6   3    5.70    4.00
  -2   6   3    8.10    4.30
   2  -6   3    7.10    4.90
  -2   6   3   10.80    4.30
   2  -6  -3    7.40    4.00
   2  -6  -3   11.80    4.50
  -2   6  -3   13.30    8.50
   2  -6  -3    7.60    4.60
   1  -5   3 1037.60   96.79
  -1   5   3  991.60   95.39
   1  -5   3  951.50   94.89
  -1   5   3  968.00   94.99
   1  -5  -3  982.80   95.19
   1  -5  -3  948.01   94.99
  -1   5  -3  933.51   94.19
   0  -4   3    8.30    7.00
   0  -4   3   20.30    4.60
   0   4   3   21.60    4.90
   0   4  -3   15.20    6.70
   0  -4  -3   20.00    4.70
   0   4  -3   20.80    3.90
   0  -4  -3   23.80    4.70
   0  -4  -3   21.00    4.80
  -1  -3   3  760.12   79.59
  -1  -3   3  777.52   79.39
   1   3   3  831.72   79.59
   1   3   3  814.62   79.59
   1   3  -3  845.02   78.99
   1   3  -3  826.12   80.99
  -1  -3  -3  851.31   79.79
  -1  -3  -3  795.82   79.59
  -1  -3  -3  829.42   79.49
   2   2   3   39.00    5.30
  -2  -2   3   28.70    7.50
  -2  -2   3   38.00    5.40
  -2  -2   3   33.70    6.80
   2   2   3   32.90    5.40
   2   2  -3   36.80    5.50
  -2  -2  -3   30.30    6.50
  -2  -2  -3   33.90    5.00
   2   2  -3   33.70    5.70
  -2  -2  -3   31.80    5.30
   3   1   3   46.30    6.40
   3   1   3   47.30    6.60
  -3  -1   3   64.89    7.50
  -3  -1   3   56.49    7.00
  -3  -1  -3   52.69    6.80
  -3  -1  -3   51.39    6.50
  -3  -1  -3   83.29   11.20
   3   1  -3   56.39    6.80
   3   1  -3   54.39    6.70
   4   0   3    1.90    3.50
   4   0   3    1.20    1.60
  -4   0   3    0.80    3.00
  -4   0   3   -0.30    1.20
   4   0   3    0.40    1.20
  -4   0   3   -1.70    3.60
   4   0   3    0.20    2.10
   4   0  -3   -6.30    3.20
  -4   0  -3   -0.50    1.20
  -4   0  -3   -4.00    3.30
  -4   0  -3    1.10    1.20
   4   0  -3    0.20    2.20
   4   0  -3    1.80    1.70
   5  -1   3   73.29    8.20
  -5   1   3   71.49    8.10
   5  -1   3   71.09    7.80
   5  -1   3   64.99    7.60
  -5   1   3   69.29    8.30
  -5   1   3   70.99    8.10
  -5   1   3   57.39   11.20
   5  -1  -3   48.40   11.20
   5  -1  -3   84.99   12.20
   5  -1  -3   67.49    8.20
   6  -2   3    2.90    3.30
  -6   2   3   16.70    4.20
  -6   2   3   11.90    2.90
  -6   2   3   12.80    3.00
   6  -2  -3   10.30    5.30
   6  -2  -3   18.80    6.00
   6  -2  -3    9.20    2.70
   6  -2  -3   10.40    3.00
  -6   2  -3    7.20    2.00
   7  -3   3  118.19   17.50
  -7   3   3  133.39   14.80
  -7   3   3  151.58   16.40
  -7   3  -3  131.39   14.40
   7  -3  -3  132.19   14.80
   7  -3  -3  141.89   16.30
   7  -3  -3  149.69   16.40
  -8   4   3  140.79   16.20
   8  -4   3  164.38   16.90
   8  -4   3  125.69   15.20
  -8   4   3  149.19   16.20
   8  -4  -3  140.59   15.50
   8  -4  -3  137.09   15.70
  -8   4  -3  140.79   16.10
   8  -4  -3  134.39   16.30
  -9   5   3  638.54   67.09
   9  -5   3  622.34   67.29
   9  -5   3  705.93   67.29
  -9   5   3  717.43   68.29
   9  -5  -3  663.23   67.59
   9  -5  -3  725.63   68.19
   9  -5  -3  676.73   67.39
  -9   5  -3  732.53   68.89
 -10   6   3   13.00    4.30
 -10   6   3   24.50    6.50
  10  -6   3   12.90    4.50
  10  -6   3   10.00    3.90
  10  -6  -3   16.10    5.20
  10  -6  -3   15.40    4.10
 -10   6  -3   11.10    6.00
  10  -6  -3   14.40    5.10
 -11   7   3   27.80    5.80
  11  -7   3   25.60    6.00
  11  -7   3   23.00    5.20
  11  -7  -3   31.20    6.90
  11  -7  -3   17.00    5.10
 -11   7  -3   28.60    9.20
  11  -7  -3   22.50    6.60
 -12   8   3   20.30    5.20
  12  -8   3    6.90    5.90
  12  -8   3   18.30    4.90
 -12   8  -3    9.90    6.50
  12  -8  -3   26.40    6.90
  12  -8  -3   15.40    4.80
 -13   9   3   34.70    6.70
  13  -9   3   30.90    9.30
  13  -9  -3   28.00    7.70
  13  -9  -3   35.50    6.80
 -14  10   3    6.20    4.00
  14 -10   3   -0.80    3.60
  14 -10  -3   -3.10    5.10
  14 -10  -3   -0.10    4.30
   6 -10   4    5.90    5.20
  -6  10   4    8.50    5.50
   6 -10  -4    6.20    5.00
   6 -10  -4   12.00    7.30
   5  -9   4    1.20    4.50
  -5   9   4    3.80    5.40
   5  -9  -4    3.40    4.40
   5  -9  -4    5.50    6.70
   4  -8   4  140.39   19.20
   4  -8   4  148.09   19.50
  -4   8   4  167.48   18.60
   4  -8  -4  153.78   19.00
   4  -8  -4  158.48   20.10
   3  -7   4    8.90    5.40
   3  -7   4   15.30    6.50
  -3   7   4   11.60    5.00
   3  -7  -4   14.50    5.40
   3  -7  -4   15.50    6.00
  -3   7  -4   27.30    9.30
   2  -6   4  120.29   16.50
  -2   6   4  105.09   13.20
  -2   6   4  116.99   14.00
   2  -6   4   95.69   13.30
   2  -6   4   89.79   13.40
   2  -6  -4  107.59   14.30
   2  -6  -4   95.89   13.10
  -2   6  -4   87.19   15.70
  -1   5   4   12.60    4.40
   1  -5   4    3.90    4.30
   1  -5   4    4.60    7.60
  -1   5   4    6.60    3.70
   1  -5   4    3.50    3.80
  -1   5  -4    7.60    5.50
   1  -5  -4    8.20    3.50
   1  -5  -4    7.20    4.60
   1  -5  -4    3.90    4.00
   0  -4   4 1840.12  203.88
   0   4   4 2205.78  203.58
   0   4   4 2238.98  203.68
   0  -4   4 2075.59  203.38
   0  -4  -4 2128.59  203.58
   0  -4  -4 2116.09  203.38
   0   4  -4 2102.99  202.58
   0   4  -4 2149.88  204.38
   0  -4  -4 2087.69  204.28
  -1  -3   4   23.00    7.40
   1   3   4   36.70    6.90
  -1  -3   4   24.00    5.20
   1   3   4   38.00    6.30
   1   3  -4   33.80    5.70
  -1  -3  -4   25.50    7.70
  -1  -3  -4   26.90    5.30
  -1  -3  -4   32.80    5.90
   1   3  -4   30.70    5.00
   1   3  -4   22.50    5.30
   2   2   4  188.38   19.50
  -2  -2   4  183.08   19.60
   2   2   4  195.98   19.10
  -2  -2   4  166.28   21.40
   2   2   4  180.48   19.60
   2   2  -4  176.08   19.20
  -2  -2  -4  187.28   19.50
   2   2  -4  158.98   22.00
  -2  -2  -4  191.08   19.80
   2   2  -4  195.18   19.90
  -2  -2  -4  219.48   24.20
  -3  -1   4   54.79    7.80
  -3  -1   4   60.99    8.50
   3   1   4   41.50    8.20
   3   1   4   58.89    7.60
   3   1   4   60.99    7.40
  -3  -1  -4   67.39    7.90
  -3  -1  -4   57.69    7.90
   3   1  -4   56.49    7.50
   3   1  -4   53.59    7.60
   3   1  -4   66.69   10.90
   3   1  -4   60.39    7.50
  -3  -1  -4   72.99   13.90
  -3  -1  -4   52.89    7.20
  -4   0   4 1134.19  104.29
   4   0   4 1109.49  105.79
   4   0   4 1057.59  103.79
   4   0   4 1066.19  103.59
  -4   0   4 1048.40  103.89
   4   0   4 1062.79  103.59
  -4   0  -4 1068.69  103.09
   4   0  -4 1097.59  103.99
  -4   0  -4  994.50  103.29
   4   0  -4 1070.59  103.79
   5  -1   4   84.49   10.10
  -5   1   4   80.09   14.20
  -5   1   4   86.79   10.00
   5  -1   4  100.79   10.10
   5  -1   4   56.89   12.70
   5  -1   4   70.39    9.50
  -5   1   4   77.99    9.90
  -5   1   4   81.99   10.20
  -5   1  -4  105.59   10.70
   5  -1  -4   98.99   17.10
   5  -1  -4   94.09   13.40
   5  -1  -4   90.89   10.30
  -5   1  -4   79.69    9.20
   6  -2   4   39.80    6.30
  -6   2   4   54.09    8.70
  -6   2   4   41.10    6.60
   6  -2   4   33.00    7.30
  -6   2   4   45.70    6.90
   6  -2  -4   38.20    6.60
   6  -2  -4   39.80   10.90
  -6   2  -4   42.40    5.70
   6  -2  -4   61.09   11.30
   6  -2  -4   45.30    6.70
  -7   3   4   31.80    6.00
  -7   3   4   28.60    5.90
  -7   3   4   26.30    5.20
   7  -3   4   28.90    5.30
   7  -3   4   24.40    6.10
   7  -3   4   20.10    7.90
   7  -3  -4   21.40    7.50
   7  -3  -4   23.20    7.50
  -7   3  -4   31.50    6.80
   7  -3  -4   29.50    5.60
  -8   4   4 1055.59   98.89
   8  -4   4  986.60  100.79
  -8   4   4 1012.80   98.09
  -8   4  -4 1007.40   97.69
   8  -4  -4 1018.00  100.69
   8  -4  -4  957.10   98.29
   8  -4  -4  998.20   98.19
   9  -5   4   28.30    6.40
  -9   5   4   22.20    5.40
  -9   5   4   40.60    7.70
   9  -5   4   28.50    7.20
   9  -5  -4   25.90    5.60
   9  -5  -4   24.40    5.80
  -9   5  -4   33.50    5.90
   9  -5  -4   35.30    8.20
 -10   6   4   58.29    8.70
  10  -6   4   41.60    8.50
  10  -6   4   58.09    9.10
  10  -6  -4   66.29   11.40
 -10   6  -4   71.09   10.40
  10  -6  -4   50.09    8.80
  11  -7   4   45.30    7.80
 -11   7   4   48.20    8.20
  11  -7  -4   33.90    7.70
  11  -7  -4   43.80   10.00
  11  -7  -4   49.00   10.30
 -11   7  -4   55.39    9.30
 -12   8   4  143.79   17.20
  12  -8   4  136.89   17.30
  12  -8  -4  170.28   20.00
  12  -8  -4  149.49   17.80
  13  -9   4    5.40    4.10
 -13   9   4    5.30    4.40
  13  -9  -4   13.10    6.90
  13  -9  -4   -0.20    4.30
   5  -9   5   11.50    6.10
  -5   9   5   13.40    6.00
   5  -9  -5   -2.10    6.50
   5  -9  -5   14.80    5.70
   4  -8  -5   -0.70    6.20
   4  -8  -5   -2.80    3.50
   3  -7   5   30.30    9.40
  -3   7   5   35.60    7.40
   3  -7   5   23.20    8.10
   3  -7  -5   37.10    9.80
   3  -7  -5   28.60    7.30
   2  -6   5   15.00    6.00
   2  -6   5    4.90    6.00
  -2   6   5    8.20    4.50
   2  -6   5   17.80    9.80
  -2   6   5   13.90    5.20
   2  -6  -5    7.80    4.30
   2  -6  -5    4.50    6.00
   1  -5   5  164.48   28.30
  -1   5   5  180.28   19.20
  -1   5   5  156.68   19.10
   1  -5   5  167.68   19.10
   1  -5   5  146.99   20.80
   1  -5  -5  155.88   18.80
  -1   5  -5  167.98   19.40
   1  -5  -5  176.58   19.30
   1  -5  -5  154.08   21.50
   0  -4   5    3.20    3.60
   0  -4   5   12.20    9.10
   0   4   5    3.30    3.70
   0   4   5    3.50    3.10
   0  -4   5    5.00    6.20
   0   4  -5    3.90    3.30
   0  -4  -5    0.50    5.50
   0  -4  -5    4.90    7.00
   0   4  -5   -0.10    2.80
   0   4  -5    0.00    3.20
   0  -4  -5   -0.80    2.90
   0  -4  -5   -5.20    2.70
  -1  -3   5 1010.90  100.09
   1   3   5 1107.29  100.39
   1   3   5 1028.70  100.19
   1   3  -5  982.40   99.49
  -1  -3  -5 1088.59  104.09
   1   3  -5  946.41   99.49
   1   3  -5 1010.70  100.29
  -1  -3  -5 1052.09  100.49
  -1  -3  -5 1015.30   99.99
   2   2   5    0.70    4.90
  -2  -2   5    3.50    6.80
   2   2   5    2.10    2.50
   2   2   5   -1.10    2.70
  -2  -2   5    6.10    4.40
  -2  -2   5    4.50    3.70
  -2  -2  -5    5.80    5.00
  -2  -2  -5    1.80    2.80
  -2  -2  -5    5.90    8.60
   2   2  -5    2.80    2.90
  -2  -2  -5    2.20    2.80
   2   2  -5   -4.00    3.20
   2   2  -5    2.90    2.80
   3   1   5   53.49    7.90
  -3  -1   5   54.49    8.50
  -3  -1   5   30.70   12.30
   3   1   5   66.69   10.00
  -3  -1   5   68.99   10.40
   3   1   5   70.79    8.60
   3   1  -5   54.19    8.30
  -3  -1  -5   45.30   14.20
   3   1  -5   54.69    8.10
  -3  -1  -5   70.19    8.10
   3   1  -5   60.49   11.80
  -3  -1  -5   62.49    8.10
  -4   0   5   -7.20    3.90
   4   0   5   -2.10    1.70
  -4   0   5   -4.20    5.00
   4   0   5   -0.10    2.40
   4   0   5   -1.20    2.00
  -4   0   5   -1.60    2.20
   4   0   5   -5.40    3.60
  -4   0   5    1.80    2.10
   4   0   5   -8.60    3.80
   4   0  -5   -2.20    2.80
  -4   0  -5    0.90    2.00
   4   0  -5   -0.80    2.80
   4   0  -5   -7.30    5.40
  -4   0  -5   -1.70    2.00
  -4   0  -5   -6.60    5.30
  -5   1   5  145.39   16.00
  -5   1   5  141.59   20.90
   5  -1   5  147.89   16.70
   5  -1   5  120.39   18.90
   5  -1   5  134.99   15.60
   5  -1   5  149.59   24.20
   5  -1   5  145.59   15.90
  -5   1   5  145.19   16.00
   5  -1  -5  153.28   16.20
   5  -1  -5  145.89   27.80
  -5   1  -5  138.09   15.20
   5  -1  -5  159.98   18.30
  -5   1  -5  148.19   16.80
  -6   2   5    2.30    2.80
   6  -2   5    1.00    3.10
   6  -2   5    3.30    5.60
   6  -2   5    1.50    2.90
  -6   2   5    2.70    3.10
  -6   2   5   -0.30    3.80
  -6   2   5    2.10    2.70
   6  -2  -5    0.40    5.80
   6  -2  -5    3.40    7.20
   6  -2  -5    0.70    3.20
  -7   3   5  432.66   44.20
  -7   3   5  464.15   44.50
  -7   3   5  450.75   43.80
   7  -3   5  414.86   43.60
  -7   3  -5  400.66   43.00
   7  -3  -5  431.76   43.90
   7  -3  -5  419.26   43.90
   7  -3  -5  480.75   47.80
  -8   4   5   43.40    7.40
  -8   4   5   43.10    7.40
   8  -4   5   65.19   14.20
   8  -4   5   25.50    8.30
   8  -4   5   44.00    7.40
   8  -4  -5   36.60    7.20
   8  -4  -5   38.60    6.70
  -8   4  -5   39.10    6.30
   8  -4  -5   36.70   10.40
   9  -5   5  102.29   13.90
  -9   5   5  113.49   14.60
   9  -5   5  129.89   18.30
   9  -5   5   73.29   14.70
  -9   5   5  112.79   13.40
   9  -5  -5  119.89   13.70
  -9   5  -5  105.29   12.40
   9  -5  -5   99.39   16.80
  10  -6   5   33.90    9.10
  10  -6   5   27.60    8.00
  10  -6   5   35.80    8.20
 -10   6   5   28.60    6.40
 -10   6  -5   29.30    5.70
  10  -6  -5   23.20    8.80
  10  -6  -5   35.00    7.40
 -11   7   5   19.80    5.90
  11  -7   5   25.80    6.30
  11  -7   5   16.90    7.40
 -11   7  -5   14.60    4.80
  11  -7  -5   20.10    5.70
  11  -7  -5   33.20    9.20
 -12   8   5    5.10    4.60
  12  -8   5   -7.00    6.70
  12  -8   5   -2.70    3.70
  12  -8  -5    6.00    6.70
  12  -8  -5    3.00    4.30
 -13   9   5   11.70    5.80
  13  -9   5   19.50    5.60
  13  -9  -5   11.50    5.30
  13  -9  -5   23.30    9.50
  -5   9   6    3.60    4.90
   5  -9   6    1.60    6.10
   5  -9  -6    0.90    8.10
   5  -9  -6    3.80    5.00
   4  -8   6   10.20    7.10
  -4   8   6    0.90    4.60
   4  -8  -6   11.50    8.70
   4  -8  -6    6.80    4.80
   3  -7   6    7.60    8.40
   3  -7   6    7.80    9.90
   3  -7  -6    6.10    8.20
   3  -7  -6    3.30    5.90
   2  -6   6   92.49   13.20
   2  -6   6   55.59   15.70
  -2   6   6   83.69   12.30
   2  -6   6  104.39   19.70
   2  -6  -6   69.89   12.30
   1  -5   6   21.90   14.80
   1  -5   6   16.80    8.10
  -1   5   6    6.90    4.50
   1  -5   6    2.50    4.40
  -1   5   6   -0.40    3.50
   1  -5  -6  -13.10    5.70
   1  -5  -6    9.60    8.70
   1  -5  -6    0.50    3.40
  -1   5  -6    2.60    4.40
   1  -5  -6    9.90    4.00
   0   4   6  240.38   24.60
   0   4   6  223.68   24.30
   0  -4   6  205.38   24.20
   0  -4  -6  234.68   24.80
   0  -4  -6  224.48   24.30
   0  -4  -6  214.18   29.80
   0   4  -6  213.88   24.10
   0   4  -6  213.98   23.60
  -1  -3   6    5.10    6.40
   1   3   6    5.90    3.60
   1   3   6    5.90    3.90
  -1  -3   6    4.50    4.10
  -1  -3   6   -0.90    7.90
  -1  -3  -6    4.80    4.10
  -1  -3  -6    6.90    3.90
  -1  -3  -6    2.20    6.30
   1   3  -6    3.60    4.80
  -1  -3  -6   -4.40    8.80
   1   3  -6    4.00    3.10
   2   2   6  150.78   14.80
   2   2   6  120.89   14.70
   2   2   6  123.79   15.00
  -2  -2   6  116.49   16.10
  -2  -2   6  137.29   16.80
  -2  -2  -6  110.99   23.80
  -2  -2  -6  125.89   14.60
   2   2  -6  121.49   14.60
   2   2  -6  106.39   14.70
   2   2  -6  110.09   17.90
  -3  -1   6   -3.40   10.40
   3   1   6   18.00    6.50
   3   1   6   24.60    5.30
  -3  -1   6   22.00    5.90
  -3  -1   6   22.60    6.10
  -3  -1   6   22.40    8.10
   3   1   6   25.00    6.50
   3   1   6   20.30    4.80
   3   1  -6   18.60    5.00
  -3  -1  -6   23.60    4.50
   3   1  -6   16.80    4.60
  -3  -1  -6    0.60   10.20
   3   1  -6   19.00    8.30
  -3  -1  -6   15.40    4.30
  -4   0   6   48.90    8.20
   4   0   6   48.60   11.50
   4   0   6   61.19    8.30
   4   0   6   48.20    8.50
   4   0   6   60.79    8.80
  -4   0   6   36.00   12.60
  -4   0   6   47.80    8.60
   4   0  -6   51.99    8.50
   4   0  -6   45.20   13.70
  -4   0  -6   47.90   13.50
  -4   0  -6   70.29    7.80
   4   0  -6   69.89    9.20
  -5   1   6   42.20    7.00
  -5   1   6   35.10    7.10
   5  -1   6   40.60    6.50
  -5   1   6   50.09    8.00
   5  -1   6   28.10    6.50
   5  -1   6   25.90    9.40
   5  -1   6   29.90    8.40
   5  -1  -6   44.80    8.10
  -5   1  -6   42.70    8.10
  -5   1  -6   33.20    5.60
   5  -1  -6   35.70    7.10
   5  -1  -6   23.30   12.60
  -6   2   6   43.40    9.50
  -6   2   6   49.60    8.40
   6  -2   6   60.69    8.00
  -6   2   6   53.19    8.60
  -6   2   6   38.00    7.30
   6  -2   6   31.00    8.80
   6  -2   6   24.90   11.10
   6  -2   6   31.30    7.80
   6  -2  -6   57.99    8.70
   6  -2  -6   36.70   13.20
   6  -2  -6   43.40   11.20
  -7   3   6   53.79    9.30
  -7   3   6   54.99    9.50
  -7   3   6   56.69    9.00
   7  -3   6   48.90    8.70
  -7   3   6   48.90    8.60
   7  -3  -6   45.70   13.50
   7  -3  -6   52.09    8.90
  -8   4   6   90.69   12.30
   8  -4   6   67.99   15.40
   8  -4   6   80.99   18.40
  -8   4   6   98.49   11.70
   8  -4   6   67.49   11.40
   8  -4  -6   51.49   15.80
   8  -4  -6   72.99   15.70
  -8   4  -6   80.29   10.20
   8  -4  -6   83.79   11.40
   9  -5   6   34.70   11.70
  -9   5   6   22.10    5.70
   9  -5   6    8.40    8.60
   9  -5   6   20.60    6.50
  -9   5   6   24.00    6.20
   9  -5  -6    9.80    8.30
  -9   5  -6   21.60    4.80
   9  -5  -6   36.90   11.20
   9  -5  -6   22.40    6.00
  10  -6   6   77.59   13.20
 -10   6   6   77.29   11.30
  10  -6   6  114.79   16.40
 -10   6  -6   69.49    9.90
  10  -6  -6   42.00   12.60
  10  -6  -6   76.09   11.80
  10  -6  -6   93.19   16.90
  11  -7   6   13.20    6.40
  11  -7  -6   12.70   10.10
  11  -7  -6   10.60    5.30
  11  -7  -6    8.90    8.60
 -12   8   6    5.60    5.10
  12  -8   6    9.50    5.30
  12  -8  -6    6.60    8.60
  12  -8  -6    1.50    4.20
   4  -8   7    9.10    8.80
  -4   8   7    1.10    4.90
   4  -8  -7    4.70    9.90
   4  -8  -7    5.00    5.20
   4  -8  -7   -0.10    9.90
  -3   7   7    1.30    5.20
   3  -7   7    9.50    9.50
   3  -7  -7    2.70    9.30
   3  -7  -7    4.90    5.00
   3  -7  -7    4.90   10.80
  -2   6   7   -2.50    4.20
   2  -6   7   18.50   14.40
   2  -6  -7   -2.80    8.10
   2  -6  -7   -1.60    9.30
   2  -6  -7   -0.50    4.50
   1  -5   7  210.68   27.30
  -1   5   7  261.97   27.60
  -1   5   7  241.58   27.50
   1  -5  -7  268.97   27.80
   1  -5  -7  247.78   34.20
   0   4   7    8.20    4.80
   0  -4   7    5.00    8.70
   0  -4   7    3.10    4.80
   0  -4   7    8.70   18.90
   0   4  -7   10.50    4.20
   0  -4  -7   10.60    4.40
   0  -4  -7    8.40   11.90
   0  -4  -7    3.40    7.20
   0  -4  -7    9.20    4.80
   1   3   7  151.68   18.50
   1   3   7  174.68   19.00
  -1  -3   7  136.79   19.10
  -1  -3   7  121.09   21.90
   1   3  -7  165.28   18.40
   1   3  -7  150.78   18.90
  -1  -3  -7  169.98   20.60
  -1  -3  -7  141.79   28.50
  -1  -3  -7  177.58   18.80
   1   3  -7  170.98   18.40
  -2  -2   7   -1.00    3.90
   2   2   7    3.90    4.30
   2   2   7    5.80    3.80
  -2  -2   7   17.50   11.00
   2   2   7   -2.40    3.40
   2   2   7    1.30    3.20
  -2  -2   7   12.70    6.40
  -2  -2  -7   -7.50   10.50
  -2  -2  -7    4.30    4.20
  -2  -2  -7    6.10    4.10
   2   2  -7    5.70    4.20
   2   2  -7    6.00    5.30
  -3  -1   7   38.30   14.90
  -3  -1   7   60.59    9.60
  -3  -1   7   31.10   11.70
  -3  -1   7   42.20    9.00
   3   1   7   51.89    9.10
   3   1   7   61.59   10.70
   3   1   7   52.89    8.60
   3   1   7   46.60    8.80
  -3  -1  -7   59.89    8.10
  -3  -1  -7   58.69    8.90
   3   1  -7   59.19    9.50
   3   1  -7   60.29    8.90
   3   1  -7   63.19   14.00
   4   0   7   -0.40    2.70
   4   0   7   -1.40    4.70
  -4   0   7   -2.90    3.20
  -4   0   7    3.10    3.70
   4   0   7    3.80    6.90
   4   0   7    1.20    3.00
   4   0   7   -0.60    6.90
  -4   0   7    8.40    9.20
  -4   0   7    4.80    8.60
   4   0  -7    0.10    3.60
  -4   0  -7    3.90    3.70
  -4   0  -7  -10.40    6.60
   4   0  -7   -4.30    8.40
  -4   0  -7   -0.30    2.70
   4   0  -7    2.90    4.00
  -5   1   7   85.89   13.70
   5  -1   7  105.59   12.90
  -5   1   7  113.99   13.30
   5  -1   7  103.69   18.10
   5  -1   7  105.79   14.20
   5  -1  -7   51.39   19.00
   5  -1  -7  113.69   13.80
   5  -1  -7  112.49   14.20
  -5   1  -7  108.19   12.50
  -5   1  -7   96.89   16.90
  -6   2   7   19.10    6.30
   6  -2   7    4.70    9.90
  -6   2   7   16.90    5.50
  -6   2   7    6.80    5.70
   6  -2   7    8.00    5.30
  -6   2   7    8.10    4.10
   6  -2   7   16.40    6.60
   6  -2   7    6.30    4.00
   6  -2  -7    6.10    6.50
   6  -2  -7   23.30   13.60
   6  -2  -7    4.80    4.60
   7  -3   7   19.10   12.20
  -7   3   7   58.19    9.20
   7  -3   7   42.80    9.30
  -7   3   7   56.99    9.70
  -7   3   7   58.59   10.60
  -7   3   7   67.39   10.10
   7  -3  -7   44.10   15.40
   7  -3  -7   60.29    9.90
   7  -3  -7   42.30   12.50
  -8   4   7   11.70    5.00
   8  -4   7    2.50    4.50
   8  -4   7   11.90   10.00
  -8   4   7    6.60    4.10
   8  -4   7  -13.70    9.10
  -8   4   7   11.20    5.30
   8  -4  -7    5.70    9.40
   8  -4  -7    9.00    9.30
  -9   5   7  218.58   21.50
   9  -5   7  131.89   25.80
   9  -5   7  178.98   28.80
   9  -5   7  149.49   21.30
   9  -5  -7  197.18   21.20
   9  -5  -7  138.99   26.60
   9  -5  -7  200.08   28.30
  10  -6   7    9.30    8.90
 -10   6   7    2.40    5.10
  10  -6   7  -21.50    9.80
  10  -6  -7   15.10   10.60
  10  -6  -7    4.00    4.90
  10  -6  -7    5.10    9.10
  11  -7   7    3.20    6.50
 -11   7   7   -4.90    4.60
  11  -7  -7   -3.50    7.80
  11  -7  -7  -10.20    9.20
  11  -7  -7   -1.40    4.00
  12  -8   7    1.30    5.50
 -12   8   7    6.00    5.50
  12  -8  -7    4.30   10.50
  12  -8  -7    3.20    4.70
  12  -8  -7   -5.80    8.60
   3  -7   8   13.30   11.90
  -3   7   8   -0.50    5.10
   3  -7  -8   10.50   12.80
   2  -6   8   -5.60   12.20
  -2   6   8    6.50    5.70
   2  -6  -8   13.70    5.40
   2  -6  -8  -12.00   12.00
   2  -6  -8   14.20   10.70
   1  -5   8    4.00   14.10
  -1   5   8    6.70    5.50
   1  -5  -8   -2.70    4.80
   1  -5  -8    0.80   12.10
   1  -5  -8   -2.60    7.10
   0  -4   8  220.58   25.80
   0  -4  -8  209.88   35.40
  -1  -3   8   13.00    6.60
  -1  -3   8    5.80    7.10
   1   3   8    4.50    6.10
   1   3   8    2.30    4.80
   1   3   8    6.60    5.10
  -1  -3   8    7.40   14.90
  -1  -3  -8    6.50    5.30
  -1  -3  -8   -2.40   13.50
   1   3  -8    4.10    4.60
  -1  -3  -8    8.40    4.40
   1   3  -8    4.50    4.50
   2   2   8   87.09   12.50
   2   2   8   84.79   11.70
  -2  -2   8   79.19   12.90
   2   2   8   90.79   13.20
   2   2   8   78.99   12.00
  -2  -2   8   66.19   16.00
  -2  -2   8   64.29   14.00
   2   2  -8   99.09   14.20
   2   2  -8   88.29   12.40
  -2  -2  -8  106.09   12.70
   3   1   8    4.10    4.80
   3   1   8    1.20    4.10
  -3  -1   8   -8.20    7.10
  -3  -1   8    6.30    4.40
   3   1   8    1.70    3.30
   3   1   8   -2.80    4.60
  -3  -1   8    0.30    3.30
  -3  -1   8  -12.80   10.50
   3   1  -8    8.80    8.20
   3   1  -8    4.80    4.60
  -3  -1  -8   16.50   11.50
  -3  -1  -8    3.20    4.50
  -3  -1  -8    0.60    3.10
   3   1  -8    0.20    3.70
  -4   0   8  301.57   31.70
  -4   0   8  293.87   32.00
   4   0   8  268.97   31.70
  -4   0   8  267.27   38.20
   4   0   8  327.97   36.50
   4   0   8  277.77   31.10
   4   0  -8  293.17   31.00
  -4   0  -8  301.97   30.90
   4   0  -8  282.17   31.70
  -4   0  -8  345.67   32.40
   4   0  -8  261.17   39.10
  -4   0  -8  299.37   36.20
  -5   1   8    7.80    4.30
   5  -1   8   10.90    5.30
   5  -1   8   18.00    9.90
  -5   1   8   13.10    5.30
  -5   1   8   -2.50    6.70
   5  -1   8   12.80    7.70
   5  -1   8    7.90    4.10
  -5   1  -8    6.30    4.10
  -5   1  -8    4.60    5.50
   5  -1  -8    7.20    4.80
   5  -1  -8   11.20   13.00
   5  -1  -8   14.40    6.40
   6  -2   8   26.30    8.30
   6  -2   8   28.10   10.50
   6  -2   8   29.20   11.70
  -6   2   8   50.39    9.20
  -6   2   8   34.40    9.50
   6  -2   8   49.90    8.20
   6  -2  -8   74.19   10.50
   6  -2  -8   56.69   16.90
   6  -2  -8   43.90    9.50
   7  -3   8   -4.80    5.80
  -7   3   8    5.40    4.20
   7  -3   8  -10.80    5.60
  -7   3   8    9.70    6.60
  -7   3   8   -1.10    3.90
   7  -3   8    5.20    5.70
  -7   3   8    4.90    5.00
   7  -3  -8   -2.30   12.10
   7  -3  -8   -4.20    6.10
   8  -4   8  170.48   22.30
   8  -4   8  194.28   31.80
   8  -4  -8  196.78   32.60
   8  -4  -8  176.48   25.90
  -9   5   8    4.50    5.40
   9  -5   8   -2.60    5.20
   9  -5   8   -4.20   13.60
  -9   5   8    6.70    5.00
   9  -5   8   11.60   11.40
   9  -5  -8    5.60    7.60
   9  -5  -8   -0.10   11.30
 -10   6   8   11.70    5.70
 -10   6   8   14.90    6.80
  10  -6   8    5.60   10.10
  10  -6  -8    0.40   10.70
  10  -6  -8   23.20   14.00
 -11   7   8    2.20    5.70
  11  -7   8    0.50    6.90
 -11   7   8   -1.90    5.00
  11  -7  -8   -3.80    4.30
  11  -7  -8   -9.30   11.60
  11  -7  -8    5.60    9.80
  -2   6   9   -1.40    5.40
  -2   6   9    4.10    4.80
   2  -6   9   12.30   15.40
   2  -6  -9    4.90    8.80
  -1   5   9   57.09   10.90
   1  -5   9   10.00   15.50
  -1   5   9   44.30    9.60
   1  -5  -9   13.70   16.00
   1  -5  -9   50.69   11.40
   0   4   9   14.30    7.10
   0  -4   9  -10.80    9.70
   0   4   9    8.60    4.80
   0  -4  -9   10.30   15.80
   0  -4  -9   10.40    6.10
  -1  -3   9   98.79   15.30
  -1  -3   9   70.69   19.30
   1   3   9  126.69   15.50
   1   3   9  113.69   16.00
   1   3   9  122.89   15.80
  -1  -3  -9   98.89   13.80
   1   3  -9   98.19   14.10
   2   2   9    0.80    4.30
   2   2   9    8.30    9.30
  -2  -2   9   11.10    7.10
   2   2   9    5.40    4.40
  -2  -2   9   16.80   17.10
  -2  -2   9    2.10    4.60
   2   2   9    3.90    3.80
  -2  -2  -9    4.20    4.00
   2   2  -9    7.30    6.10
  -2  -2  -9    1.50    4.20
  -2  -2  -9   -8.90   13.50
   2   2  -9    3.60    5.40
   3   1   9   20.20    7.00
  -3  -1   9    0.30   11.20
  -3  -1   9   25.70    7.70
   3   1   9   47.00   10.00
   3   1   9   21.40    9.90
  -3  -1   9   14.30   10.40
   3   1   9   20.00    5.90
   3   1  -9   38.90   11.50
  -3  -1  -9   35.40    6.00
   3   1  -9   31.30    7.50
  -3  -1  -9   13.40   14.50
   4   0   9    3.40    7.30
  -4   0   9   -7.20    9.00
   4   0   9    2.10    5.00
  -4   0   9    1.80    4.60
   4   0  -9   -1.80    4.00
  -4   0  -9   -3.30    4.10
  -4   0  -9   -0.60    7.40
   4   0  -9   -7.70    5.10
   4   0  -9    7.40   12.00
  -5   1   9   49.70   10.00
   5  -1   9   30.60   13.30
   5  -1   9   44.50   11.70
  -5   1   9   63.79   14.10
  -5   1   9   55.99   12.80
   5  -1   9   51.69    9.50
  -5   1  -9   69.09   11.00
   5  -1  -9   67.29   10.60
  -5   1  -9   74.79   10.40
   5  -1  -9   56.79   20.10
  -6   2   9    1.40    5.60
   6  -2   9   13.10    9.50
  -6   2   9   -3.20    5.80
  -6   2   9    6.10    4.70
   6  -2   9    2.90    3.70
   6  -2  -9    4.30    5.20
   6  -2  -9   -8.90   13.20
   7  -3   9   49.99    8.60
   7  -3   9   25.20   10.50
  -7   3   9   49.00    9.30
  -7   3   9   55.09    9.50
   7  -3   9   34.00   11.30
   7  -3  -9   39.60   17.90
   7  -3  -9   45.80   10.40
   8  -4   9   10.00    8.30
  -8   4   9    8.00    8.40
   8  -4   9    6.10    5.10
   8  -4   9   19.80   11.60
  -8   4   9   12.20    5.50
   8  -4  -9    4.80    7.70
   8  -4  -9   -4.90   12.80
   9  -5   9   64.49   18.00
   9  -5   9   38.20    8.30
  -9   5   9   37.70    8.30
  -9   5   9   74.99   13.20
   9  -5  -9   15.60   11.20
   9  -5  -9   47.80   17.60
  10  -6   9    1.70   10.70
 -10   6   9   -8.00    4.10
 -10   6   9    4.00    7.60
  10  -6  -9  -10.30   11.50
  10  -6  -9   19.30   15.10
   0   4  10   61.79   12.00
   0  -4  10   38.80    9.10
   0   4  10   21.20    7.50
   0  -4  10   23.50   14.50
   0  -4 -10   32.60    7.40
   0  -4 -10  -11.70   15.90
   1   3  10    0.70    7.20
  -1  -3  10   -3.30    8.60
   1   3  10    1.80    4.20
  -1  -3 -10   18.80   16.10
  -1  -3 -10   -5.90    4.10
  -2  -2  10   22.40   14.20
  -2  -2  10   13.70    7.30
   2   2  10    3.40    5.20
  -2  -2  10   10.70    6.60
   2   2  10    7.20    4.60
   2   2 -10   27.60    7.90
  -2  -2 -10   11.60    4.90
  -3  -1  10    7.30    5.30
  -3  -1  10    1.20    5.20
   3   1  10    2.40    5.20
  -3  -1  10  -12.70   12.00
   3   1  10    5.50    4.70
   3   1  10    0.50    5.20
   3   1 -10   -2.10    7.10
   3   1 -10   17.00    7.50
  -3  -1 -10    3.30   11.50
   4   0  10   18.40    7.20
   4   0  10   14.50    8.30
  -4   0  10   17.80    7.30
  -4   0  10   15.10   10.80
   4   0  10   16.20    7.10
  -4   0  10   28.90    7.90
  -4   0 -10   11.70    8.90
   4   0 -10    3.90   13.60
   4   0 -10   27.60    6.50
   5  -1  10   -3.50    4.20
   5  -1  10    1.70   10.60
   5  -1  10   -1.00    4.90
  -5   1  10   -1.90    8.50
  -5   1  10   -1.60    3.70
   5  -1 -10    0.20   14.00
   5  -1 -10   -1.80    4.40
  -5   1 -10    5.80    5.60
   6  -2  10   16.90    8.00
   6  -2  10   15.60    5.90
  -6   2  10    8.40    7.70
   6  -2  10    4.50   13.00
  -6   2  10    8.20    4.70
   6  -2 -10   11.90   16.20
   6  -2 -10    2.40    5.40
   7  -3  10    2.30   11.10
  -7   3  10   -0.10    5.90
  -7   3  10    3.90    4.10
   7  -3  10   -2.10    4.70
   7  -3  10   -4.80    7.70
   7  -3 -10   12.90   15.70
   7  -3 -10   -2.50    5.40
   8  -4  10   19.30    7.30
  -8   4  10   22.00    7.10
   8  -4  10   11.20   13.90
   8  -4 -10   13.30   16.30
   8  -4 -10   28.70    9.30
   4 -10   0   -2.90    4.10
  -4  10   0    4.50    3.80
  -3   9   0    2.30    3.80
   3  -9   0    2.10    5.10
   2  -8   0   38.90    8.00
  -2   8   0   60.79    8.80
   2  -8   0   64.59    9.70
   1  -7   0   14.50    4.30
  -1   7   0    5.20    3.70
   1  -7   0   12.80    4.40
  -1   7   0   14.10    6.00
   0   6   0  312.97   32.30
   0   6   0  293.07   30.00
   0  -6   0  292.67   30.50
   0  -6   0  280.17   30.10
  -1  -5   0   40.90    6.60
  -1  -5   0   39.90    7.10
   1   5   0   44.10    6.60
   1   5   0   61.99    9.70
  -2  -4   0  372.66   40.70
   2   4   0  457.45   42.00
  -2  -4   0  436.86   41.40
   2   4   0  394.76   40.80
   3   3   0  218.38   22.20
  -3  -3   0  210.78   22.60
   3   3   0  236.48   22.90
  -3  -3   0  218.48   22.20
  -4  -2   0    5.70    1.60
   4   2   0    4.90    1.80
   4   2   0    5.90    1.70
  -4  -2   0   10.10    2.60
   5   1   0    2.20    1.10
  -5  -1   0    2.30    1.30
   5   1   0    3.30    1.00
   6   0   0  364.16   37.20
   7  -1   0   19.20    2.20
   7  -1   0   18.60    2.60
   8  -2   0  137.79   13.80
   8  -2   0  137.29   13.80
  -8   2   0  139.79   14.00
   9  -3   0  476.55   47.30
   9  -3   0  460.25   47.20
  -9   3   0  524.15   47.80
 -10   4   0  267.77   26.20
  10  -4   0  246.98   25.30
  10  -4   0  241.28   25.10
 -11   5   0   52.19    9.00
  11  -5   0   50.59    7.30
  11  -5   0   52.09    7.20
 -12   6   0   -0.80    4.10
  12  -6   0    2.70    2.50
  12  -6   0   -0.40    2.90
  13  -7   0    0.50    2.50
 -13   7   0    0.70    5.40
  13  -7   0    4.00    3.50
  14  -8   0   12.40    3.80
 -14   8   0   -6.10    6.20
  16 -10   0   61.79    9.90
  -4  10   1    3.20    4.20
   4 -10   1    3.30    4.20
   4 -10  -1    3.60    4.40
  -3   9   1   14.90    5.20
   3  -9   1   14.20    6.00
  -3   9  -1   21.70    4.90
   3  -9  -1   12.70    7.60
   2  -8   1    6.90    4.10
   2  -8   1    3.80    3.60
  -2   8   1    1.40    3.70
  -2   8  -1    0.90    3.30
   2  -8  -1    1.50    3.70
   2  -8  -1    0.20    3.50
  -2   8  -1   -2.20    6.90
   1  -7   1  377.56   38.60
  -1   7   1  397.36   38.30
   1  -7   1  373.66   38.30
  -1   7   1  366.16   39.80
   1  -7  -1  393.36   38.70
  -1   7  -1  372.96   37.90
   1  -7  -1  389.06   38.50
  -1   7  -1  291.87   42.60
   0   6   1   22.70    5.60
   0  -6   1   30.90    6.10
   0   6   1   44.50    8.40
   0  -6   1   28.60    5.90
   0  -6  -1   36.40    6.30
   0   6  -1   36.20    6.40
   0  -6  -1   33.50    6.10
   0   6  -1   35.90   10.00
   1   5   1  731.13   70.79
  -1  -5   1  764.82   71.39
   1   5   1  716.03   71.39
  -1  -5   1  702.93   70.69
  -1  -5  -1  705.93   70.79
   1   5  -1  685.43   73.99
   1   5  -1  723.93   70.59
  -1  -5  -1  744.23   71.19
   2   4   1  100.99   11.50
  -2  -4   1  115.99   12.30
  -2  -4   1   94.29   10.90
   2   4   1   93.49   11.10
  -2  -4  -1   90.59   11.00
   2   4  -1  104.29   14.50
   2   4  -1   96.89   10.90
  -2  -4  -1   94.79   11.30
   3   3   1   31.90    4.80
  -3  -3   1   30.10    4.40
   3   3   1   25.10    4.50
   3   3  -1   28.60    4.50
  -3  -3  -1   26.10    4.30
  -4  -2   1   45.20    5.40
   4   2   1   48.80    5.60
   4   2   1   48.80    5.60
  -4  -2   1   48.40    8.30
  -4  -2  -1   48.80    5.70
   4   2  -1   45.40    5.50
  -4  -2  -1   43.20    5.40
   4   2  -1   43.00    8.00
  -5  -1   1  154.38   14.50
   5   1   1  144.59   14.20
  -5  -1   1  143.99   14.20
   5   1   1  144.69   14.20
   5   1  -1  141.69   14.50
  -5  -1  -1  137.09   14.00
   5   1  -1  134.79   14.30
  -5  -1  -1  134.49   14.20
  -6   0   1    1.40    1.30
  -6   0   1    0.40    0.70
   6   0   1    1.00    0.50
   6   0  -1    1.30    1.00
   6   0  -1   -1.30    1.80
   6   0  -1    0.80    1.60
  -7   1   1  968.70   93.19
  -7   1   1 1053.69   93.99
   7  -1  -1  867.81   92.99
   7  -1  -1  913.91   92.99
   7  -1  -1 1039.40   93.89
  -8   2   1  228.18   21.50
  -8   2   1  206.18   21.10
   8  -2   1  216.98   21.00
   8  -2  -1  208.28   21.30
   8  -2  -1  217.78   21.60
   8  -2  -1  207.18   21.20
  -9   3   1  742.73   66.89
  -9   3   1  671.63   66.39
   9  -3   1  669.43   66.19
   9  -3  -1  690.33   66.49
   9  -3  -1  663.73   66.79
   9  -3  -1  674.43   66.59
  10  -4   1   77.29    8.60
  10  -4   1   76.79    8.40
 -10   4   1   72.99    8.50
 -10   4   1   84.19    9.60
 -10   4  -1   55.29   11.60
  10  -4  -1   75.19    8.70
  10  -4  -1   70.19    8.90
 -11   5   1   40.10    5.70
  11  -5   1   40.00    6.00
 -11   5   1   44.20    7.70
  11  -5   1   39.40    6.50
  11  -5  -1   40.10    6.50
 -11   5  -1   24.90    9.20
  11  -5  -1   38.80    5.90
  12  -6   1   16.60    3.60
  12  -6   1   10.30    3.80
 -12   6   1   12.10    5.20
 -12   6   1   10.80    3.20
 -12   6  -1   10.40    8.50
  12  -6  -1   14.80    4.50
  12  -6  -1    9.60    3.40
 -13   7   1   51.99    7.20
  13  -7   1   60.29    7.70
 -13   7   1   48.10   10.90
  13  -7   1   38.70    7.50
 -13   7  -1   37.70   13.20
  13  -7  -1   47.50    7.70
  13  -7  -1   48.20    8.30
  14  -8   1    3.30    3.90
  14  -8   1    3.00    3.40
 -14   8   1    3.30    3.00
  14  -8  -1   -4.40    3.90
 -14   8  -1   22.30   10.90
  14  -8  -1    0.00    3.00
  15  -9   1   67.29   10.00
  15  -9  -1   66.49   10.10
  16 -10   1    2.20    3.60
  16 -10  -1    4.80    3.90
  16 -10  -1   13.10    6.00
  -4  10   2   85.69   12.30
   4 -10   2   81.39   13.10
   4 -10  -2   83.69   12.70
   3  -9   2    5.60    7.20
  -3   9   2    4.70    4.50
   3  -9  -2    3.30    3.90
   2  -8   2   82.59   12.10
  -2   8   2   85.39   11.60
   2  -8   2   74.29   11.80
   2  -8  -2   83.69   11.90
  -2   8  -2   81.19   10.90
   2  -8  -2   91.09   12.50
   1  -7   2   10.30    4.70
  -1   7   2   11.50    4.40
   1  -7   2   16.20    5.00
  -1   7  -2    7.10    3.70
  -1   7  -2  -13.70    7.50
   1  -7  -2    7.60    4.10
   1  -7  -2   11.30    4.30
   0   6   2 1221.18  116.49
   0  -6   2 1103.89  115.69
   0   6   2 1200.48  115.89
   0  -6   2 1225.78  116.49
   0  -6  -2 1221.88  116.19
   0  -6  -2 1203.78  115.99
   0   6  -2 1152.68  115.29
  -1  -5   2    2.20    2.80
  -1  -5   2    1.70    3.80
   1   5   2    4.90    3.50
   1   5   2    5.70    3.20
  -1  -5  -2    5.00    3.00
   1   5  -2    0.40    2.60
  -1  -5  -2    3.10    2.90
   1   5  -2    1.80    6.40
   2   4   2  212.98   22.80
  -2  -4   2  248.78   25.20
  -2  -4   2  208.18   22.50
   2   4  -2  216.38   22.40
  -2  -4  -2  226.28   23.50
  -2  -4  -2  218.88   23.00
  -3  -3   2   32.20    5.10
  -3  -3   2   37.60    8.90
   3   3   2   34.40    5.30
   3   3   2   35.90    5.30
  -3  -3  -2   33.70    5.10
  -3  -3  -2   33.10    5.30
   3   3  -2   33.80    5.10
   4   2   2 1130.69  111.09
  -4  -2   2 1163.18  111.29
   4   2   2 1169.58  111.09
  -4  -2   2 1124.19  111.09
  -4  -2  -2 1133.79  110.99
  -4  -2  -2 1142.19  111.19
   4   2  -2 1188.68  111.09
   5   1   2   75.69    8.10
  -5  -1   2   79.19    9.40
   5   1   2   73.09    8.20
  -5  -1   2   80.39    8.40
  -5  -1   2   55.09    9.60
  -5  -1  -2   74.19    8.20
  -5  -1  -2   74.09    8.30
   5   1  -2   83.89    9.70
   5   1  -2   79.49    8.40
   5   1  -2   78.79    9.10
   6   0   2   35.60    5.30
   6   0   2   32.60    4.00
  -6   0   2   34.00    4.30
  -6   0   2   29.10    5.90
  -6   0   2   24.50    7.20
   6   0   2   33.80    4.00
   6   0  -2   42.40    4.80
   6   0  -2   40.90    6.20
  -6   0  -2   36.50    4.30
   6   0  -2   18.40    6.20
   6   0  -2   36.70    4.60
   7  -1   2  109.39   11.60
  -7   1   2  116.29   12.10
  -7   1   2  113.69   11.80
  -7   1   2   97.99   13.90
  -7   1   2  110.29   11.80
   7  -1  -2  114.49   11.90
   7  -1  -2  140.79   13.90
   7  -1  -2  109.19   11.90
  -8   2   2 2564.24  226.78
  -8   2   2 2299.77  225.88
  -8   2   2 2409.26  226.28
   8  -2  -2 2532.75  226.98
   8  -2  -2 2236.28  225.98
  -8   2  -2 2193.88  225.48
   8  -2  -2 2240.38  225.98
   9  -3   2   73.69    8.20
  -9   3   2   58.19    7.80
  -9   3   2   66.99    8.40
  -9   3  -2   72.69    8.80
   9  -3  -2   66.19    8.80
   9  -3  -2   67.19    8.30
   9  -3  -2   65.49    8.00
  10  -4   2   74.79    9.00
 -10   4   2   85.79   10.20
 -10   4   2   73.39    9.20
 -10   4  -2   92.79   14.30
  10  -4  -2   78.29    9.30
  10  -4  -2   76.49   10.00
  11  -5   2   48.30    7.30
  11  -5   2   43.20    8.90
 -11   5   2   52.39    7.30
 -11   5   2   67.29   10.40
  11  -5  -2   58.69    7.60
 -11   5  -2   74.59   14.60
  11  -5  -2   47.60    7.80
  11  -5  -2   60.99    8.50
 -12   6   2  441.46   44.90
  12  -6   2  417.96   45.10
 -12   6   2  497.05   47.00
  12  -6   2  442.36   44.80
 -12   6  -2  427.66   50.99
  12  -6  -2  464.75   45.40
  12  -6  -2  463.55   45.90
  12  -6  -2  463.45   45.70
  13  -7   2   10.20    3.60
 -13   7   2    6.50    6.10
 -13   7   2    5.80    3.40
  13  -7   2    6.60    3.70
 -13   7  -2   19.70   11.10
  13  -7  -2    7.80    3.60
  13  -7  -2    2.10    4.10
  13  -7  -2    7.80    4.40
 -14   8   2   19.40    4.90
  14  -8   2   26.10    5.40
  14  -8   2   23.80    6.00
  14  -8  -2   26.90    6.70
  14  -8  -2   21.20    6.10
  14  -8  -2   22.90    5.50
 -14   8  -2   18.10   11.10
  15  -9   2    6.90    5.40
  15  -9   2    3.00    3.40
 -15   9   2   -5.00    2.80
  15  -9  -2    3.40    4.80
  15  -9  -2   -3.70    3.20
  16 -10   2  129.69   14.80
  16 -10  -2   98.29   15.90
  16 -10  -2  107.19   14.60
   4 -10   3    5.20    4.60
  -4  10   3    5.20    4.60
   4 -10  -3   -3.80    4.70
   4 -10  -3    4.80    4.40
   3  -9   3    9.10    5.00
  -3   9   3    7.90    4.70
   3  -9  -3    3.70    4.50
   3  -9  -3   10.00    5.90
   2  -8   3   15.70    5.30
   2  -8   3   21.00    6.10
  -2   8   3   17.30    5.80
   2  -8  -3   16.30    6.20
   2  -8  -3   22.00    6.40
   1  -7   3  170.18   19.60
  -1   7   3  161.88   18.20
   1  -7   3  135.19   18.10
   1  -7  -3  166.38   18.50
   1  -7  -3  153.38   18.60
   0   6   3   27.70    5.90
   0  -6   3   19.20    4.90
   0  -6   3   28.90    7.00
   0   6   3   20.00    5.40
   0  -6  -3   19.70    5.10
   0   6  -3   14.90    4.30
   0   6  -3   17.00    8.90
   0  -6  -3   21.10    5.60
   1   5   3 1010.20   95.99
  -1  -5   3  924.71   95.69
  -1  -5   3 1067.19   98.29
   1   5   3  976.70   96.09
   1   5  -3  925.31   95.09
  -1  -5  -3 1003.30   95.99
  -1  -5  -3  995.10   95.89
  -1  -5  -3  956.80   95.99
   2   4   3   18.40    4.70
  -2  -4   3   16.90    4.40
  -2  -4   3    8.90   12.10
   2   4   3   17.50    5.00
  -2  -4  -3   26.00    5.10
  -2  -4  -3   30.10    5.30
   2   4  -3   21.20    4.20
   2   4  -3    8.70    5.20
  -2  -4  -3   20.40    4.50
  -3  -3   3   72.09    9.50
   3   3   3   76.99    9.50
  -3  -3   3   83.79   10.30
   3   3   3   92.79   10.00
  -3  -3  -3   75.69    9.90
  -3  -3  -3   86.39    9.60
   3   3  -3   70.09    9.30
   3   3  -3   86.19   11.60
  -3  -3  -3   75.19    9.60
  -4  -2   3   13.90    5.70
  -4  -2   3   20.30    3.90
   4   2   3   18.10    3.50
  -4  -2   3   21.30    5.70
   4   2   3   18.10    3.80
  -4  -2  -3   16.50    3.50
   4   2  -3   17.60    4.70
   4   2  -3   23.80    4.50
  -4  -2  -3   21.50    5.30
  -4  -2  -3   16.20    3.50
  -5  -1   3   76.19    9.50
   5   1   3   82.99    9.00
  -5  -1   3   74.69    9.40
   5   1   3   84.19    8.60
   5   1   3   72.09    8.60
   5   1  -3   73.99   11.10
  -5  -1  -3   75.09    8.60
   5   1  -3   79.99    9.50
   5   1  -3   77.49    9.40
   5   1  -3   75.09    9.10
  -5  -1  -3   87.09    9.20
  -6   0   3   -4.20    3.10
  -6   0   3   -0.20    2.90
   6   0   3    0.60    1.20
  -6   0   3    1.50    1.60
   6   0   3    3.80    2.10
   6   0   3    0.80    1.60
   6   0   3   -3.00    2.30
   6   0  -3    0.30    2.50
  -6   0  -3    0.20    1.10
   6   0  -3    1.00    1.70
  -6   0  -3   -3.50    3.20
   6   0  -3   -0.90    4.30
   6   0  -3    0.50    1.80
   7  -1   3  546.45   54.39
  -7   1   3  535.85   54.19
   7  -1   3  550.24   54.29
  -7   1   3  599.14   54.79
  -7   1   3  538.25   56.99
   7  -1   3  518.85   53.79
  -7   1   3  578.24   54.39
   7  -1  -3  545.75   54.39
   7  -1  -3  595.44   57.09
  -8   2   3   67.49    8.90
  -8   2   3   69.09    8.60
  -8   2   3   81.29   10.50
   8  -2  -3   72.79    8.70
   8  -2  -3   82.89   11.60
  -8   2  -3   74.39    7.90
   8  -2  -3   75.49    8.90
   8  -2  -3   61.59   11.60
   9  -3   3  200.38   23.40
  -9   3   3  196.88   21.20
  -9   3   3  207.18   22.50
  -9   3  -3  214.28   20.80
   9  -3  -3  210.78   22.90
   9  -3  -3  206.18   21.40
  10  -4   3   55.19    8.80
 -10   4   3   54.29    8.60
 -10   4   3   69.49    9.10
  10  -4   3   51.09    7.80
 -10   4  -3   63.79    7.90
  10  -4  -3   60.09    8.00
  10  -4  -3   58.09   10.50
  10  -4  -3   64.49    8.60
  11  -5   3   12.90    3.90
  11  -5   3   17.20    4.50
 -11   5   3   17.10    4.30
 -11   5   3    9.10    4.40
  11  -5  -3   16.30    4.30
 -11   5  -3   13.40    5.10
  11  -5  -3   24.40    6.10
  11  -5  -3   17.30    4.70
  12  -6   3   14.60    4.40
 -12   6   3    7.60    4.50
  12  -6   3    7.40    3.40
 -12   6   3    2.30    3.20
  12  -6  -3    0.90    2.90
  12  -6  -3    1.60    3.30
  12  -6  -3    6.50    4.70
 -12   6  -3   10.70    5.10
  13  -7   3   47.30    9.20
 -13   7   3   64.39    9.20
  13  -7   3   67.39    9.20
 -13   7  -3   73.89   13.10
  13  -7  -3   66.89   11.20
  13  -7  -3   65.29   10.80
  13  -7  -3   73.69    9.90
 -14   8   3   13.90    4.30
  14  -8   3   11.10    4.20
  14  -8   3    6.80    4.90
 -14   8  -3   32.20    8.00
  14  -8  -3   26.80    6.90
  14  -8  -3    9.00    4.50
 -15   9   3   51.69    8.50
  15  -9  -3   68.19   11.50
  15  -9  -3   45.40    8.80
 -16  10   3    1.80    4.50
  16 -10   3    5.80    4.30
  16 -10  -3   -3.90    5.20
  16 -10  -3    2.80    4.00
  -4  10   4    7.90    5.10
   4 -10   4    4.50    5.20
   4 -10  -4    9.20    6.80
   4 -10  -4   10.00    5.50
   3  -9   4    9.30    5.30
  -3   9   4    7.00    5.00
   3  -9  -4    7.00    4.70
   2  -8   4   62.39   10.70
   2  -8   4   63.59   10.70
  -2   8   4   43.20    8.60
   2  -8  -4   49.30    9.90
   2  -8  -4   29.10    7.90
   1  -7   4   12.00    5.40
   1  -7   4   13.60    6.50
  -1   7   4    8.50    5.00
   1  -7   4    4.80    5.00
  -1   7  -4   16.10    7.20
   1  -7  -4   14.80    6.00
   1  -7  -4    4.20    4.00
   0   6   4  200.48   22.40
   0  -6   4  186.28   22.10
   0  -6   4  233.78   25.80
   0   6   4  209.88   22.10
   0  -6   4  184.08   22.30
   0   6  -4  189.58   25.50
   0  -6  -4  198.18   22.10
   0   6  -4  178.98   21.00
   0  -6  -4  210.38   22.90
  -1  -5   4    4.80    3.90
  -1  -5   4   17.70    9.10
   1   5   4   10.40    4.20
   1   5   4    4.90    3.40
  -1  -5   4    9.50    4.70
  -1  -5  -4   18.70    4.70
  -1  -5  -4   11.20    4.30
   1   5  -4   12.30    6.30
   1   5  -4    6.40    3.70
   2   4   4  244.58   25.00
  -2  -4   4  256.07   33.90
  -2  -4   4  209.58   25.80
   2   4   4  243.78   25.10
  -2  -4   4  240.98   24.90
   2   4  -4  257.27   26.80
  -2  -4  -4  241.48   25.90
  -2  -4  -4  230.68   24.80
   2   4  -4  230.58   24.20
  -2  -4  -4  216.48   24.90
   3   3   4   15.90    5.00
  -3  -3   4   14.10   11.70
  -3  -3   4   17.10    7.10
  -3  -3   4   21.60    4.70
  -3  -3  -4   16.70    6.40
  -3  -3  -4   32.20    5.60
   3   3  -4   16.30    4.50
   3   3  -4   19.10    4.30
  -3  -3  -4   23.10    4.80
  -4  -2   4    9.80    6.00
   4   2   4   12.80    3.30
   4   2   4   10.30    3.60
  -4  -2   4   12.00    3.70
  -4  -2   4   13.90    5.00
   4   2  -4   28.10    5.40
   4   2  -4   20.50    4.00
  -4  -2  -4   21.30    8.00
  -4  -2  -4   16.10    3.60
  -4  -2  -4   20.20    4.00
  -4  -2  -4    4.20    5.30
   4   2  -4   12.30    4.30
   4   2  -4   20.00    4.40
   5   1   4   73.09   13.10
   5   1   4   82.99    9.80
  -5  -1   4   83.69   10.90
   5   1   4   77.39    9.50
  -5  -1   4   77.29   10.20
  -5  -1  -4   73.49    9.30
  -5  -1  -4   88.59   15.80
   5   1  -4   90.99   13.30
   5   1  -4   86.29   10.00
   5   1  -4   82.29    9.80
  -5  -1  -4   88.39    9.40
   5   1  -4   85.99   10.20
  -5  -1  -4   86.69   10.20
   6   0   4  122.99   15.00
   6   0   4  102.19   15.10
  -6   0   4  115.89   16.20
   6   0   4  106.29   12.30
  -6   0   4  115.99   12.80
  -6   0   4  116.89   13.40
   6   0   4  111.09   12.60
   6   0   4  101.29   12.60
   6   0  -4  138.79   14.10
   6   0  -4   94.69   17.60
  -6   0  -4  120.99   11.90
   6   0  -4  125.39   13.10
   7  -1   4  116.69   13.10
   7  -1   4  135.49   13.00
  -7   1   4  106.09   13.20
  -7   1   4   95.39   17.10
  -7   1   4  117.79   13.50
   7  -1   4  124.69   12.70
  -7   1   4  117.29   13.10
   7  -1   4  111.49   12.60
   7  -1  -4  124.99   13.40
   7  -1  -4  105.39   16.60
   7  -1  -4  123.89   18.90
   8  -2   4   51.69   11.20
   8  -2   4   86.69    9.00
  -8   2   4   79.99   11.50
  -8   2   4   69.09   11.90
   8  -2   4   56.69    9.90
  -8   2   4   76.09    9.10
   8  -2  -4   63.29    9.10
   8  -2  -4   94.49   13.80
   8  -2  -4   70.19   15.30
   8  -2  -4   66.19    9.10
  -9   3   4  122.89   14.60
   9  -3   4  126.39   16.80
  -9   3   4  106.19   12.40
  -9   3   4  101.79   11.70
   9  -3  -4   94.49   11.70
  -9   3  -4   89.59   10.70
   9  -3  -4   96.79   11.90
   9  -3  -4  105.69   15.10
   9  -3  -4   66.29   14.20
  10  -4   4  178.88   21.30
 -10   4   4  163.18   16.80
  10  -4   4  142.19   17.40
 -10   4   4  162.48   17.90
  10  -4  -4  156.88   19.60
  10  -4  -4  137.69   16.80
 -10   4  -4  142.39   15.90
  10  -4  -4  145.29   17.10
  11  -5   4   15.40    5.20
  11  -5   4    3.20    4.00
 -11   5   4   10.00    4.10
 -11   5   4   12.20    4.70
  11  -5  -4    6.50    4.20
 -11   5  -4    7.90    3.00
  11  -5  -4   11.20    5.60
  11  -5  -4    8.60    3.70
 -12   6   4    2.00    3.20
  12  -6   4    4.40    3.60
  12  -6   4   -4.10    3.90
  12  -6  -4    5.80    3.70
 -12   6  -4    4.20    2.70
  12  -6  -4    4.40    4.90
  12  -6  -4    3.10    4.50
  13  -7   4   -4.60    3.90
  13  -7   4   -2.70    3.20
 -13   7   4   -0.90    3.30
  13  -7  -4    5.50    3.80
 -13   7  -4    1.30    3.40
  13  -7  -4    3.40    5.10
  14  -8   4   10.50    7.50
 -14   8   4   12.70    4.70
 -14   8  -4    7.30    3.70
  14  -8  -4    8.50    4.40
  14  -8  -4   14.20    6.70
  15  -9   4    8.00    4.40
 -15   9   4   11.70    5.10
  15  -9  -4    3.60    6.20
  15  -9  -4   12.40    5.00
  -3   9   5    6.90    5.60
   3  -9   5    7.10    6.40
   3  -9  -5    7.70    5.30
   3  -9  -5   12.90    8.10
   2  -8   5    6.90    6.00
  -2   8   5    3.40    5.10
   2  -8  -5   -3.20    3.90
   2  -8  -5   -4.60    5.90
  -1   7   5  247.18   28.80
   1  -7   5  278.17   32.50
   1  -7  -5  294.37   31.30
   1  -7  -5  255.17   29.20
   0   6   5    7.60    4.60
   0  -6   5    6.50    5.90
   0  -6   5    6.00    9.20
   0   6   5    7.30    4.80
   0  -6   5    3.80    4.40
   0   6  -5   -1.70    4.80
   0  -6  -5   11.00    6.50
   0  -6  -5    9.90    4.70
   1   5   5  173.48   19.60
  -1  -5   5  161.68   19.30
  -1  -5   5  115.49   27.00
   1   5   5  180.48   19.60
  -1  -5   5  132.59   20.80
  -1  -5  -5  146.59   21.50
  -1  -5  -5  189.38   19.50
  -1  -5  -5  190.08   19.80
   1   5  -5  175.28   20.20
   1   5  -5  153.68   18.30
   1   5  -5  194.28   19.80
  -2  -4   5    8.50    7.30
   2   4   5    5.00    3.20
  -2  -4   5    7.10    9.90
  -2  -4   5    5.80    3.70
   2   4   5    9.60    4.30
   2   4  -5    3.40    3.40
   2   4  -5    4.10    3.50
   2   4  -5    7.10    4.40
  -2  -4  -5    4.50    3.50
  -2  -4  -5   -0.50    3.00
  -2  -4  -5   -2.00    5.00
   3   3   5   77.99   11.40
   3   3   5   88.89   11.90
  -3  -3   5   58.39   14.30
  -3  -3   5  100.99   12.20
  -3  -3  -5   74.59   15.60
  -3  -3  -5   84.09   11.50
   3   3  -5  108.09   12.00
   3   3  -5  110.79   12.50
   3   3  -5  114.19   11.90
  -4  -2   5    4.40    6.70
   4   2   5    3.90    2.40
  -4  -2   5    2.10    3.30
   4   2   5    0.10    2.90
   4   2   5    4.20    2.50
  -4  -2   5   -1.00    3.10
   4   2  -5    9.40    5.00
  -4  -2  -5    5.90    3.00
   4   2  -5    4.60    3.40
   4   2  -5    4.40    3.20
  -4  -2  -5   -1.20    3.70
  -4  -2  -5    4.00    9.80
   4   2  -5    3.00    3.00
  -4  -2  -5    2.30    2.60
   5   1   5  162.98   16.50
  -5  -1   5  149.19   16.70
  -5  -1   5  154.28   18.40
   5   1   5  154.38   16.10
   5   1   5  145.89   16.80
  -5  -1  -5  146.79   15.40
   5   1  -5  145.59   16.30
  -5  -1  -5  140.99   15.80
   5   1  -5  144.69   16.60
   5   1  -5  121.69   19.90
  -6   0   5    0.40    2.00
  -6   0   5    0.50    2.70
   6   0   5    1.70    2.40
   6   0   5    0.80    2.50
   6   0   5    4.30    8.90
  -6   0   5   -0.50    6.10
   6   0   5    8.30    4.50
  -6   0   5    5.30    5.70
   6   0   5    0.90    1.90
  -6   0  -5    2.90    2.10
   6   0  -5   -2.60    3.00
  -6   0  -5    1.40    2.00
  -6   0  -5    5.70    5.60
   6   0  -5    4.90    7.50
   6   0  -5    2.10    2.80
   7  -1   5  157.08   16.70
   7  -1   5  152.78   21.10
  -7   1   5  130.49   21.90
  -7   1   5  162.88   17.80
   7  -1   5  151.48   16.80
  -7   1   5  163.88   17.60
  -7   1   5  150.78   17.20
   7  -1   5  163.48   17.60
   7  -1  -5  175.28   20.20
   7  -1  -5  159.58   17.50
   7  -1  -5  137.29   23.90
  -8   2   5    6.40    3.40
   8  -2   5    7.80    4.00
   8  -2   5    8.70    3.60
  -8   2   5   11.60    3.40
  -8   2   5    9.40    4.00
   8  -2   5    3.80    5.50
  -8   2   5    9.40    6.30
   8  -2  -5    9.90    4.00
   8  -2  -5    3.50    6.30
   8  -2  -5   12.70    8.20
  -9   3   5  598.34   60.59
  -9   3   5  630.44   59.99
  -9   3   5  629.34   61.09
   9  -3   5  587.94   59.89
   9  -3  -5  635.34   63.49
   9  -3  -5  601.24   60.29
  -9   3  -5  548.15   59.09
   9  -3  -5  621.04   60.19
  10  -4   5   16.10    8.50
  10  -4   5   13.60    4.90
 -10   4   5   17.00    4.70
  10  -4   5   14.70    6.30
 -10   4   5   26.10    6.90
  10  -4  -5   12.50    7.70
  10  -4  -5    5.70    6.80
  10  -4  -5   12.90    4.50
 -10   4  -5   16.30    3.60
  10  -4  -5   11.10    4.80
 -11   5   5   36.50    6.80
  11  -5   5   42.70    9.80
  11  -5   5   30.60    6.90
 -11   5   5   27.00    7.60
  11  -5  -5   21.80    8.90
  11  -5  -5   30.90    6.30
  11  -5  -5   36.40   11.20
 -11   5  -5   26.70    5.00
 -12   6   5   12.40    4.70
  12  -6   5   12.50    5.90
  12  -6   5   20.00    6.10
  12  -6  -5   11.10    4.40
  12  -6  -5    8.60    6.70
 -12   6  -5   11.20    3.80
  12  -6  -5    9.10    5.30
 -13   7   5   64.19    9.80
  13  -7   5   67.69   10.30
  13  -7  -5   57.39   12.30
  13  -7  -5   63.39   10.40
 -13   7  -5   48.40    8.80
  14  -8   5   12.70    7.10
 -14   8   5    1.60    4.20
  14  -8   5   -1.30    3.80
  14  -8  -5    2.50    4.30
 -15   9   5   28.00    6.90
  15  -9   5   26.10    6.00
  15  -9  -5   16.90    6.00
  15  -9  -5   15.00    9.10
   3  -9   6   -2.80    5.70
  -3   9   6    3.50    4.90
   3  -9  -6   -1.10    7.80
   3  -9  -6    2.60    5.50
  -2   8   6   10.70    6.00
   2  -8   6   17.50    8.10
   2  -8  -6    6.50    5.10
   2  -8  -6    2.70    8.70
  -1   7   6    3.70    5.50
   1  -7   6   17.90    9.60
   1  -7  -6    0.00    7.40
   1  -7  -6    1.10    4.40
   0   6   6  611.34   55.39
   0   6   6  505.15   56.29
   0  -6   6  502.65   54.99
   0  -6   6  493.55   61.89
   0  -6  -6  560.44   55.29
  -1  -5   6    9.70    8.50
   1   5   6    6.80    4.60
  -1  -5   6   20.70   13.80
  -1  -5   6    0.30    4.70
  -1  -5  -6  -11.00    6.50
  -1  -5  -6    8.40    4.20
   1   5  -6    6.10    4.40
  -1  -5  -6    3.40    4.10
  -1  -5  -6    8.10    8.30
   2   4   6   85.29   12.20
  -2  -4   6   82.59   12.50
   2   4   6   87.19   12.50
  -2  -4  -6  107.59   12.50
   2   4  -6   98.29   12.90
  -2  -4  -6   97.69   12.90
  -2  -4  -6   77.39   18.20
   2   4  -6  103.79   12.20
   2   4  -6   81.19   11.70
  -3  -3   6   -0.30    3.50
  -3  -3   6    2.70    5.80
   3   3   6    4.00    3.90
  -3  -3   6    4.70    9.20
   3   3   6    9.90    3.60
  -3  -3  -6    0.90    3.50
  -3  -3  -6   -5.90    8.20
   3   3  -6    6.20    4.30
   3   3  -6    7.60    4.40
  -3  -3  -6    7.30    6.20
  -3  -3  -6    3.40    3.70
   3   3  -6    7.10    3.80
  -4  -2   6  556.14   58.99
   4   2   6  604.34   57.49
   4   2   6  570.84   57.09
   4   2   6  583.64   56.49
  -4  -2   6  536.65   57.99
  -4  -2  -6  605.44   56.99
  -4  -2  -6  588.44   56.99
   4   2  -6  573.14   58.29
   4   2  -6  524.35   57.39
  -4  -2  -6  613.14   58.19
   4   2  -6  549.15   57.19
  -5  -1   6   35.80    7.00
   5   1   6   44.40    7.40
  -5  -1   6   36.30   10.20
  -5  -1   6   10.10   11.80
   5   1   6   34.10    6.10
   5   1   6   29.90    6.40
   5   1   6   42.80    7.70
   5   1  -6   49.80   10.50
   5   1  -6   30.70    6.50
  -5  -1  -6   36.30    5.70
   5   1  -6   39.90   11.50
  -5  -1  -6   28.90   13.30
  -5  -1  -6   31.60    5.80
   6   0   6   83.39   11.10
   6   0   6   85.69   11.00
   6   0   6   68.49   14.30
  -6   0   6   48.30   14.10
  -6   0   6   92.29   11.80
   6   0   6   81.39   10.50
   6   0   6   86.79   14.50
  -6   0   6   92.69   11.10
   6   0  -6   87.89   11.60
  -6   0  -6   91.89    9.80
  -6   0  -6   87.59   10.20
   6   0  -6   89.69   11.40
  -6   0  -6   65.79   14.50
   6   0  -6   59.29   16.10
   7  -1   6   58.49    8.70
   7  -1   6   39.10   10.50
   7  -1   6   41.40    9.60
   7  -1   6   47.00    7.50
  -7   1   6   55.29    8.00
  -7   1   6   54.29    9.10
  -7   1   6   39.80   12.90
   7  -1  -6   24.10   13.60
   7  -1  -6   60.59   10.60
  -7   1  -6   62.69    9.10
   7  -1  -6   55.09    8.70
  -8   2   6  679.63   64.09
   8  -2   6  656.33   63.49
  -8   2   6  596.54   65.99
  -8   2   6  693.43   64.09
   8  -2   6  616.84   64.89
  -8   2   6  674.93   64.79
   8  -2   6  542.55   64.99
   8  -2  -6  724.93   64.49
   8  -2  -6  592.64   67.29
   8  -2  -6  623.94   70.19
  -9   3   6   15.90    4.90
  -9   3   6   15.60    4.40
  -9   3   6    7.20    5.40
   9  -3   6   11.50    8.40
  -9   3   6   11.10    4.80
   9  -3   6   -1.80    5.40
   9  -3   6   11.00    4.70
   9  -3  -6    8.10    8.90
   9  -3  -6   10.10    8.10
   9  -3  -6   19.10    5.70
  10  -4   6   50.59    8.80
 -10   4   6   59.99    9.40
 -10   4   6   50.69    9.10
  10  -4   6   51.69   14.40
  10  -4  -6   47.90   12.90
  10  -4  -6   33.90   12.70
  10  -4  -6   44.80   10.90
  10  -4  -6   54.99    9.20
  11  -5   6    3.60    7.80
 -11   5   6   10.10    4.80
  11  -5   6   20.20    5.90
 -11   5   6    9.70    5.30
  11  -5   6   24.30    9.70
  11  -5  -6    0.60    7.70
  11  -5  -6   16.90    5.60
  11  -5  -6   22.70    9.70
 -11   5  -6   18.00    4.00
  12  -6   6  210.88   24.20
 -12   6   6  217.48   22.20
  12  -6   6  168.78   23.00
  12  -6  -6  197.58   26.60
  12  -6  -6  180.98   22.20
  13  -7   6   16.00    6.00
  13  -7   6   23.90    8.50
 -13   7   6   11.60    7.00
  13  -7  -6   13.40    9.30
 -13   7  -6    7.30    3.10
  13  -7  -6   -4.20    6.60
  13  -7  -6    2.40    4.30
 -14   8   6    0.90    4.80
  14  -8   6    8.50    4.90
  14  -8  -6   -0.10    8.70
  14  -8  -6   -1.40    7.50
  14  -8  -6    4.70    4.50
   2  -8   7    0.70    7.90
  -2   8   7    8.60    5.70
   2  -8  -7   -2.60    9.20
   2  -8  -7    2.80   11.90
   2  -8  -7    2.40    4.90
   1  -7   7   71.49   17.80
  -1   7   7   66.29   11.60
   1  -7  -7   61.49   11.30
   1  -7  -7   80.29   19.80
   0  -6   7   18.60   15.30
   0   6   7   11.90    5.80
   0  -6  -7   -6.70    7.10
   0  -6  -7    5.70    5.10
   0  -6  -7   11.30   11.20
   1   5   7  253.37   28.20
  -1  -5   7  217.98   27.90
   1   5   7  276.47   28.40
  -1  -5  -7  272.37   28.80
  -1  -5  -7  249.68   35.20
  -2  -4   7  -14.10   11.90
  -2  -4   7    4.40    5.00
   2   4   7    1.20    4.40
   2   4   7   11.70    4.00
  -2  -4   7   -3.90   10.10
  -2  -4  -7   -1.40    6.80
   2   4  -7   16.70    4.90
   2   4  -7    7.70    4.40
  -2  -4  -7   13.30   11.90
  -2  -4  -7   11.70    4.70
   2   4  -7    2.60    2.90
  -2  -4  -7   18.80    5.20
   3   3   7   19.20    5.60
  -3  -3   7   26.00    7.00
  -3  -3   7   32.30   10.90
   3   3   7   39.80    7.80
  -3  -3   7   -0.10   11.70
  -3  -3  -7   31.30    7.80
   3   3  -7   35.90    6.80
  -3  -3  -7   37.00    8.00
   3   3  -7   36.30    7.20
   3   3  -7   23.30    6.00
  -3  -3  -7   36.70    7.00
  -3  -3  -7   35.00   15.00
  -4  -2   7   -7.80    9.70
   4   2   7    4.60    3.70
   4   2   7    2.00    3.00
   4   2   7    3.50    4.20
   4   2   7    1.50    3.00
  -4  -2   7    7.90    6.00
  -4  -2   7    5.80    4.70
   4   2  -7    4.70    5.90
   4   2  -7    2.00    4.20
  -4  -2  -7    3.50    3.30
  -4  -2  -7   12.80   13.30
  -4  -2  -7   10.00    4.20
   5   1   7  100.89   12.90
  -5  -1   7   94.99   14.10
   5   1   7  124.29   13.80
   5   1   7  107.89   13.50
  -5  -1   7  109.79   14.00
  -5  -1   7   64.29   16.80
   5   1   7   94.19   13.80
   5   1  -7   92.39   13.50
   5   1  -7  128.59   20.80
  -5  -1  -7  115.79   12.80
  -5  -1  -7  110.39   12.00
   5   1  -7   97.49   13.10
   6   0   7    1.20    3.40
  -6   0   7    0.00    3.50
   6   0   7   -2.50    6.10
  -6   0   7    1.80    8.50
   6   0   7    1.30    3.40
  -6   0   7    1.50    3.20
   6   0   7    1.30    3.80
   6   0   7    0.10    6.30
  -6   0   7    0.70    8.50
   6   0  -7    3.40    4.10
   6   0  -7    7.80    9.80
  -6   0  -7    2.90    7.80
   6   0  -7   -2.50    3.60
  -6   0  -7    3.10    3.10
  -7   1   7  152.48   17.90
   7  -1   7  145.29   18.00
   7  -1   7  147.69   20.80
  -7   1   7  158.78   17.30
   7  -1   7  134.49   16.40
   7  -1  -7  160.68   17.80
  -7   1  -7  135.89   16.10
   7  -1  -7  166.08   18.70
   7  -1  -7   95.69   23.70
   8  -2   7    1.00    9.20
   8  -2   7    6.20    3.60
  -8   2   7   17.70    5.40
  -8   2   7   19.30    6.80
  -8   2   7    8.00    4.60
  -8   2   7   22.90    7.30
   8  -2   7   11.10    5.90
   8  -2   7    6.50    5.80
   8  -2  -7   11.60    7.70
   8  -2  -7    6.50   11.30
   8  -2  -7    8.30    4.90
  -9   3   7  110.99   14.60
  -9   3   7   90.89   14.60
   9  -3   7   97.79   14.10
   9  -3   7   89.09   12.70
  -9   3   7  100.29   15.10
  -9   3   7  122.89   13.90
   9  -3  -7   98.59   21.80
   9  -3  -7   70.49   16.90
   9  -3  -7  125.19   14.70
  10  -4   7   -2.90    9.10
 -10   4   7    0.50    3.40
 -10   4   7    6.80    4.20
 -10   4   7   13.00    5.60
  10  -4   7   12.20    5.20
  10  -4   7   -1.10    9.10
  10  -4  -7    5.40    8.30
  10  -4  -7    6.70   10.30
  11  -5   7   22.80   13.00
 -11   5   7   55.69    9.40
  11  -5   7   35.30   12.90
 -11   5   7   45.60    8.20
  11  -5   7   16.70   11.50
  11  -5  -7   42.30   14.10
  11  -5  -7   36.00    7.70
  11  -5  -7   39.40   13.70
 -12   6   7    4.20    5.20
  12  -6   7    4.70    7.40
  12  -6   7  -16.70    9.10
  12  -6  -7   -2.70    8.40
  12  -6  -7   -7.80    8.20
  12  -6  -7    1.80    4.60
 -13   7   7   20.00    6.80
  13  -7   7   21.00    7.90
  13  -7  -7   26.80    7.50
  13  -7  -7    6.40   10.00
  13  -7  -7    7.50    9.30
  14  -8   7   -3.30    4.50
 -14   8   7    7.30    5.90
  14  -8  -7    0.30    4.60
  14  -8  -7    2.40    8.80
  14  -8  -7   -5.30    8.80
   1  -7   8    9.60   12.70
  -1   7   8   -5.10    4.70
   1  -7  -8   22.80   11.40
   1  -7  -8   -6.40   12.00
   1  -7  -8   -1.50    4.00
   0  -6   8    7.30   16.90
   0   6   8   45.00    9.50
   0  -6  -8   27.70   12.60
   0  -6  -8   35.90   16.20
   0  -6  -8   35.60    7.70
   1   5   8    4.80    5.30
  -1  -5   8  -11.80   11.70
  -1  -5  -8   -6.90   11.70
  -1  -5  -8    8.20    5.90
  -1  -5  -8    8.10    8.30
   2   4   8   32.10    7.10
  -2  -4   8   14.10   12.00
  -2  -4   8   50.89    9.50
   2   4   8   40.60    8.90
  -2  -4  -8   32.40   15.50
  -2  -4  -8   42.20    9.60
   2   4  -8   58.79    9.30
   3   3   8   11.10    5.60
  -3  -3   8    9.90    7.20
   3   3   8    4.80    4.10
  -3  -3   8    1.00    7.20
  -3  -3   8    8.00   14.20
   3   3   8    8.00    3.90
  -3  -3  -8    6.40    4.80
   3   3  -8    7.30    5.20
  -3  -3  -8   17.90   15.00
   3   3  -8    3.90    5.10
  -4  -2   8   36.00    9.10
   4   2   8   22.00    7.20
   4   2   8   21.70    5.80
   4   2   8   39.90    6.40
  -4  -2   8    3.70   14.70
  -4  -2   8   21.30    6.80
   4   2   8   36.50    7.80
  -4  -2   8   17.00    8.90
  -4  -2  -8   41.50    7.30
  -4  -2  -8   10.20   13.50
   4   2  -8   43.00    9.40
   4   2  -8   36.50    7.50
  -4  -2  -8   35.20    5.80
   5   1   8    2.50    3.80
  -5  -1   8    5.60   11.10
   5   1   8    2.00    4.80
  -5  -1   8    8.70    5.20
   5   1   8    3.70    3.50
  -5  -1   8   10.20    8.00
  -5  -1   8    5.30    4.00
  -5  -1  -8    7.30    3.50
   5   1  -8    6.50    4.50
   5   1  -8   14.80    5.70
  -5  -1  -8    7.30    4.40
  -5  -1  -8    9.70   11.40
   5   1  -8   23.00   10.40
   6   0   8   26.10    7.30
   6   0   8   29.00    9.90
  -6   0   8   32.50    7.60
  -6   0   8   40.00    8.10
  -6   0   8   34.70   14.20
   6   0   8   22.70    5.80
   6   0   8   43.90    8.90
  -6   0   8   -4.60   11.10
  -6   0  -8   25.80    5.70
   6   0  -8   33.10    7.00
   6   0  -8   63.69   17.80
  -6   0  -8   26.10   10.20
   6   0  -8   26.50    7.00
   7  -1   8    5.00    4.40
  -7   1   8    0.60    8.00
   7  -1   8   14.40   11.10
   7  -1   8   13.80    4.70
   7  -1   8    6.70    8.00
  -7   1   8   10.40    5.00
  -7   1   8   11.10    4.30
   7  -1  -8    6.80    5.10
   7  -1  -8   11.80   13.40
  -7   1  -8   11.70    4.10
   7  -1  -8   18.70    6.40
  -8   2   8  100.59   16.00
   8  -2   8   76.09   14.60
   8  -2   8   62.99   15.00
  -8   2   8  112.59   14.10
   8  -2  -8  121.29   16.10
   8  -2  -8   46.40   18.40
  -9   3   8    4.40    3.70
   9  -3   8    0.80    6.10
  -9   3   8    6.70    5.30
  -9   3   8    8.80    4.90
   9  -3   8  -15.00    9.00
   9  -3   8    7.90    6.60
   9  -3   8    2.40    3.60
  -9   3   8   12.40    7.40
   9  -3  -8    5.70    7.30
   9  -3  -8    7.80   12.40
  10  -4   8   26.80    8.70
  10  -4   8   37.20    7.40
  10  -4   8   24.50   12.80
 -10   4   8   33.40    7.30
  10  -4   8   89.29   17.90
  10  -4  -8   17.80   10.90
  11  -5   8  -14.90    9.20
 -11   5   8    6.80    5.30
  11  -5   8   -9.50    5.70
 -11   5   8   12.80    7.20
  11  -5   8  -19.20   12.10
  11  -5  -8   -1.60   10.50
  11  -5  -8  -16.30    6.70
  12  -6   8   13.70    9.60
 -12   6   8   12.10    7.70
 -12   6   8    2.40    4.80
  12  -6  -8   27.50   13.20
  12  -6  -8   21.50   12.10
 -13   7   8   -0.90    6.80
 -13   7   8    2.50    5.20
  13  -7   8   -3.00    5.60
  13  -7  -8   -4.90    9.60
  13  -7  -8    8.50   11.80
   0   6   9    4.60    5.80
   0  -6   9   -1.50   14.50
   0  -6  -9    2.30    8.20
   0  -6  -9  -25.90   12.50
  -1  -5   9   12.50   16.20
   1   5   9   53.39   10.50
   1   5   9   58.49   10.30
  -1  -5  -9   61.29   11.10
  -1  -5  -9   29.10   17.30
   2   4   9    7.30    4.90
  -2  -4   9   -0.30   10.90
   2   4   9    1.40    5.50
  -2  -4  -9    4.10    4.90
  -2  -4  -9   -9.30   15.50
  -3  -3   9   37.90    9.00
   3   3   9   40.90    7.90
  -3  -3   9   25.30   11.30
   3   3   9   39.30    8.80
   3   3   9   18.50    6.30
   3   3  -9   39.50    9.10
  -3  -3  -9   -4.80   13.70
   3   3  -9   38.10    8.10
  -3  -3  -9   36.30    6.60
   4   2   9    0.40    4.00
   4   2   9    7.10    3.50
  -4  -2   9   -0.50    5.60
   4   2   9    5.80    6.60
   4   2   9    4.50    4.80
  -4  -2   9   -4.50   10.60
  -4  -2   9    6.50    5.60
   4   2  -9   -4.40    5.20
  -4  -2  -9    2.80    3.60
  -4  -2  -9  -16.20   10.70
   4   2  -9    7.20    6.50
  -4  -2  -9   22.60    6.00
   5   1   9   56.29   10.10
  -5  -1   9   59.39   13.10
   5   1   9   45.10   11.60
   5   1   9   53.59    9.90
   5   1   9   94.89   13.10
  -5  -1   9   65.29   11.90
   5   1  -9   61.99   10.50
   5   1  -9   66.09   13.30
   5   1  -9  117.19   18.60
  -5  -1  -9   61.19   18.60
  -5  -1  -9   65.59   10.20
   6   0   9   -0.10    4.80
  -6   0   9  -13.40    9.20
  -6   0   9    8.70    5.50
  -6   0   9    2.00    7.80
   6   0   9    1.50    3.60
   6   0   9    0.10    6.00
  -6   0  -9   -2.50    6.70
  -6   0  -9   -5.80    4.20
   6   0  -9   -1.10    4.10
   6   0  -9    2.30   12.60
   6   0  -9    8.10    5.20
  -7   1   9   35.10    8.30
   7  -1   9   18.30   10.70
   7  -1   9   34.90    9.60
  -7   1   9   36.40    8.30
   7  -1   9   37.80    7.40
   7  -1  -9   55.79   19.20
  -7   1  -9   52.19    7.70
   7  -1  -9   50.49    8.80
   8  -2   9    8.40    8.50
   8  -2   9   -1.50    4.00
   8  -2   9   -4.40    8.30
  -8   2   9   -0.20    6.40
  -8   2   9    5.00    4.20
   8  -2  -9   -9.90   12.30
   8  -2  -9    6.70    6.20
  -9   3   9   90.39   13.50
   9  -3   9   94.59   13.20
  -9   3   9   84.89   14.70
   9  -3  -9  105.49   17.10
 -10   4   9    5.10    4.60
  10  -4   9    8.40    5.30
  10  -4   9   13.00   11.00
  10  -4  -9   -2.60    7.80
  10  -4  -9   34.20   15.00
 -11   5   9    9.30    5.90
  11  -5   9    5.40   11.80
  11  -5   9    6.20   10.30
  11  -5  -9   -6.40    8.70
  11  -5  -9   -9.20   12.70
  12  -6  -9   -8.60   10.60
  -2  -4  10   16.30   13.20
   2   4  10   20.10    7.90
   2   4  10    7.80    5.70
  -2  -4  10   -5.10    6.00
  -2  -4 -10    1.80    4.70
  -2  -4 -10    4.00   15.60
   3   3  10    2.90    4.30
  -3  -3  10    5.80    5.70
   3   3  10    8.20    7.60
  -3  -3  10   15.80    8.90
   3   3 -10    1.90    5.20
  -3  -3 -10  -12.40   14.90
  -4  -2  10   93.39   16.00
  -4  -2  10   85.59   17.00
   4   2  10  128.79   18.30
   4   2  10  103.29   14.90
  -4  -2 -10   61.59   21.30
   4   2 -10   94.59   16.20
   4   2 -10  112.09   15.50
   5   1  10    6.30    5.00
  -5  -1  10    6.70   12.90
   5   1  10    0.00    3.50
  -5  -1  10   -7.60    4.20
  -5  -1  10   -5.90    5.40
   5   1 -10  -12.30    7.50
  -5  -1 -10    8.20    5.60
  -5  -1 -10    0.20    9.40
   6   0  10   43.90    7.50
   6   0  10   25.60    7.70
  -6   0  10   20.00    8.00
   6   0  10   32.40    9.40
  -6   0 -10   35.30    9.70
   6   0 -10   47.80   16.40
  -6   0 -10   28.20    7.60
   6   0 -10   33.60    7.70
   7  -1  10   -1.00    4.60
   7  -1  10   -2.20    5.30
  -7   1  10    2.30    4.60
  -7   1  10   10.80   10.50
   7  -1  10    2.70    9.30
  -7   1 -10    0.30    4.70
   7  -1 -10    6.60    5.60
   7  -1 -10  -16.40   13.30
  -8   2  10   98.99   16.00
   8  -2  10   97.79   14.40
  -8   2  10  100.79   14.40
   8  -2  10   80.19   19.00
   8  -2 -10  102.49   27.10
   8  -2 -10  112.59   15.30
  -9   3  10    1.20    4.40
   9  -3  10  -13.40   10.60
   9  -3  10    6.00    7.90
  -9   3  10    9.00    6.40
   9  -3  10    7.10    5.00
   9  -3 -10    2.80    6.80
   9  -3 -10    9.40   15.30
  10  -4  10    9.80    6.20
 -10   4  10    9.70    6.10
  10  -4  10    8.60   13.10
  10  -4 -10    9.60   16.30
  10  -4 -10    5.90    8.10
  -2  10   0   30.30    6.60
   2 -10   0   34.30    7.80
   1  -9   0    8.80    6.40
  -1   9   0    0.80    4.00
   0  -8   0  403.46   41.20
   0   8   0  398.06   40.50
   0  -8   0  390.66   40.80
  -1  -7   0   12.80    4.30
   1   7   0    8.80    4.00
   1   7   0   13.70    7.40
  -1  -7   0    8.40    4.00
  -2  -6   0  240.68   24.30
   2   6   0  244.18   25.90
  -2  -6   0  213.28   23.50
   2   6   0  206.08   23.40
  -3  -5   0   10.80    4.00
  -3  -5   0    9.60    3.40
   3   5   0   14.50    4.50
   3   5   0   10.70    3.50
   4   4   0 1010.80   92.69
  -4  -4   0  880.81   91.49
   4   4   0  906.71   91.49
  -4  -4   0  983.60   92.19
  -5  -3   0   24.50    4.50
   5   3   0   22.90    4.40
  -5  -3   0   27.20    4.00
   5   3   0   22.10    4.00
  -6  -2   0   28.30    3.70
   6   2   0   27.40    3.80
   6   2   0   27.00    4.50
  -6  -2   0   27.20    4.40
   7   1   0   22.70    2.80
  -7  -1   0   15.50    2.40
   7   1   0   18.60    2.60
  -7  -1   0   23.80    3.80
   7   1   0   25.20    3.60
   8   0   0 2346.17  210.48
   8   0   0 2028.60  210.58
  -9   1   0    8.60    1.40
   9  -1   0    8.20    1.70
   9  -1   0    7.30    1.20
  10  -2   0    9.40    1.70
 -10   2   0   11.30    2.00
  11  -3   0   70.29    8.00
 -11   3   0   73.59    8.50
  11  -3   0   78.89    8.20
  12  -4   0  459.05   46.70
 -12   4   0  505.25   47.50
  12  -4   0  466.75   46.50
 -13   5   0    1.50    3.40
  13  -5   0    2.40    2.70
  13  -5   0    6.10    2.40
  14  -6   0   57.19    8.30
  14  -6   0   63.39    7.90
 -14   6   0   44.40   10.10
  15  -7   0    0.40    3.00
  15  -7   0    9.90    3.40
 -15   7   0   10.20    7.20
  18 -10   0   51.99    8.90
  -2  10   1    1.50    4.50
   2 -10   1    4.20    4.80
   2 -10  -1    0.10    4.40
  -2  10  -1    9.40    4.70
  -1   9   1  127.39   15.10
   1  -9   1  122.39   20.40
   1  -9  -1  115.89   19.70
  -1   9  -1  111.39   14.40
   0  -8   1   11.20    4.60
   0   8   1    7.90    4.40
   0  -8   1    3.10    3.70
   0   8  -1    5.40    3.90
   0   8  -1    0.20    7.30
   0  -8  -1    0.80    3.80
   0  -8  -1   -5.00    3.10
  -1  -7   1  382.46   40.10
   1   7   1  396.56   39.70
  -1  -7   1  381.86   39.70
  -1  -7  -1  381.26   39.70
   1   7  -1  421.96   39.50
   1   7  -1  325.27   44.20
  -1  -7  -1  403.86   40.20
   2   6   1   41.90    7.40
   2   6   1   37.20    6.70
  -2  -6   1   38.50    7.70
  -2  -6   1   40.50    7.10
   2   6  -1   39.00   10.90
  -2  -6  -1   39.50    6.90
   2   6  -1   38.20    6.50
  -2  -6  -1   42.50    7.20
  -3  -5   1   34.70    5.60
   3   5   1   22.00    5.10
   3   5  -1   21.70    4.50
  -3  -5  -1   19.90    4.50
  -3  -5  -1   20.20    4.70
  -4  -4   1   87.99   10.60
  -4  -4   1   70.09    8.70
   4   4   1   81.49    9.10
   4   4   1   72.29    9.30
  -4  -4  -1   63.19    8.70
   4   4  -1   72.09   12.20
  -4  -4  -1   69.29    9.30
   4   4  -1   74.89    8.80
  -5  -3   1   58.59    8.50
   5   3   1   44.10    6.10
   5   3   1   44.90    6.20
  -5  -3   1   45.60    5.80
  -5  -3  -1   45.50    6.40
   5   3  -1   42.90    6.00
   5   3  -1   47.20   10.00
  -5  -3  -1   44.70    5.90
  -6  -2   1   55.99   10.60
   6   2   1   63.89    6.90
  -6  -2   1   54.79    6.70
  -6  -2   1   57.49    6.80
   6   2   1   62.59    6.90
  -6  -2  -1   65.89    7.20
   6   2  -1   65.39    7.00
   6   2  -1   43.90    8.80
  -6  -2  -1   58.39    6.70
   7   1   1  943.41   94.39
  -7  -1   1  958.90   94.49
  -7  -1   1 1056.79   94.99
   7   1   1 1004.00   94.39
   7   1  -1  995.50   94.89
   7   1  -1  942.31   94.59
  -7  -1  -1  947.51   94.49
  -7  -1  -1 1000.40   94.29
   8   0   1   -0.20    0.40
  -8   0   1   -0.20    0.70
  -8   0   1    1.60    2.40
  -8   0   1   -1.30    1.70
   8   0  -1    1.30    2.20
   8   0  -1    0.90    2.20
   8   0  -1    0.30    0.90
  -9   1   1  416.16   41.10
  -9   1   1  413.86   40.10
  -9   1   1  417.76   39.70
   9  -1  -1  377.86   39.70
   9  -1  -1  398.96   39.70
   9  -1  -1  435.16   40.90
 -10   2   1   73.19    8.00
 -10   2   1   70.19    8.30
  10  -2   1   68.29    7.60
  10  -2  -1   79.39    8.10
  10  -2  -1   80.29    8.30
  10  -2  -1   84.49    8.80
 -11   3   1    5.10    2.20
 -11   3   1    4.10    1.90
  11  -3   1    5.10    1.50
  11  -3  -1    6.60    1.90
  11  -3  -1    8.80    2.50
 -11   3  -1   10.70    4.30
  11  -3  -1    7.40    2.60
 -12   4   1   47.50    7.30
 -12   4   1   45.30    5.90
  12  -4   1   48.10    6.10
  12  -4   1   46.80    5.80
 -12   4  -1   32.20    8.60
  12  -4  -1   54.09    6.20
  12  -4  -1   41.70    6.40
 -13   5   1  118.79   12.90
 -13   5   1  128.09   14.60
  13  -5   1  113.99   13.20
  13  -5   1  118.09   13.60
 -13   5  -1   92.89   17.40
  13  -5  -1  128.19   13.80
  13  -5  -1  129.99   13.40
 -14   6   1   38.20    6.00
 -14   6   1   39.10    8.20
  14  -6   1   41.60    6.80
  14  -6   1   44.40    6.30
 -14   6  -1   39.20   12.10
  14  -6  -1   49.40    6.80
  14  -6  -1   37.40    6.90
  15  -7   1  206.78   19.40
 -15   7   1  151.88   22.10
  15  -7   1  173.28   19.70
  15  -7  -1  164.58   19.90
  15  -7  -1  191.68   19.50
 -15   7  -1  159.08   26.70
  16  -8   1   -3.70    3.30
 -16   8   1    3.20    2.80
  16  -8   1   10.20    3.90
  16  -8  -1    3.00    4.00
  16  -8  -1    4.70    3.20
 -16   8  -1    0.40   10.00
  17  -9   1  124.69   14.10
  17  -9  -1  103.99   13.90
  17  -9  -1  109.59   15.50
  18 -10   1    6.80    4.10
  18 -10  -1    8.10    5.40
  18 -10  -1    4.60    3.90
   2 -10   2   12.60    5.80
  -2  10   2   16.50    6.50
   2 -10  -2   15.60    5.60
  -1   9   2    9.80    5.10
   1  -9   2    4.80    5.40
   1  -9  -2    9.70    5.10
  -1   9  -2    3.20    3.80
   0   8   2  131.49   15.30
   0  -8   2  125.99   15.80
   0  -8   2  105.89   15.20
   0   8  -2  132.89   14.60
   0  -8  -2  118.09   15.40
   0  -8  -2  107.09   16.20
  -1  -7   2   14.10    5.30
  -1  -7   2    6.70    4.40
   1   7   2   15.90    5.00
   1   7  -2   11.80    4.40
  -1  -7  -2   14.90    4.90
   1   7  -2   25.10   12.70
  -1  -7  -2    8.20    4.20
  -2  -6   2  157.08   16.40
   2   6   2  155.58   17.30
   2   6   2  148.19   16.50
  -2  -6  -2  132.79   16.20
  -2  -6  -2  148.99   16.90
   2   6  -2  129.59   17.70
   2   6  -2  105.99   23.40
  -3  -5   2   96.59   13.70
   3   5   2  100.39   11.80
  -3  -5   2   94.39   11.50
   3   5   2   91.59   12.10
  -3  -5  -2   99.09   11.60
  -3  -5  -2  109.39   12.20
   3   5  -2   94.99   11.40
   3   5  -2   65.69   18.10
   4   4   2   13.90    4.00
  -4  -4   2   23.10    4.20
   4   4   2   24.50    6.50
   4   4  -2   18.30    6.70
  -4  -4  -2   18.10    4.00
   4   4  -2   18.80    4.00
  -4  -4  -2   20.20    4.50
  -5  -3   2   11.40    6.50
   5   3   2    5.10    2.40
  -5  -3   2    4.20    2.30
  -5  -3   2    5.60    2.40
   5   3   2    7.10    2.50
  -5  -3  -2    7.90    2.90
  -5  -3  -2    1.90    2.00
   5   3  -2    0.10    3.20
   5   3  -2   11.50    2.90
   6   2   2  275.07   29.80
  -6  -2   2  300.87   30.00
   6   2   2  295.67   30.00
  -6  -2   2  343.47   30.60
  -6  -2  -2  282.07   29.80
  -6  -2  -2  268.87   30.00
   6   2  -2  354.26   30.40
   7   1   2  121.89   12.00
  -7  -1   2  123.99   12.30
   7   1   2  118.89   11.80
  -7  -1   2   91.89   13.60
  -7  -1   2  130.09   13.50
  -7  -1  -2  112.79   12.00
   7   1  -2  105.69   13.00
   7   1  -2  110.89   13.50
   7   1  -2  107.69   12.20
  -8   0   2  192.38   18.10
   8   0   2  179.78   17.50
  -8   0   2  142.39   19.20
  -8   0  -2  184.98   17.70
   8   0  -2  176.98   19.50
   8   0  -2  176.18   18.30
  -9   1   2  164.78   16.80
  -9   1   2  164.78   17.10
   9  -1   2  160.58   16.40
   9  -1  -2  198.28   18.70
   9  -1  -2  151.08   16.80
 -10   2   2  418.56   38.50
 -10   2   2  411.46   37.60
  10  -2   2  319.07   37.50
 -10   2   2  362.06   37.00
  10  -2  -2  398.06   38.50
  10  -2  -2  369.06   37.30
  10  -2  -2  369.16   37.10
  11  -3   2   52.49    6.60
 -11   3   2   51.09    6.90
 -11   3   2   53.79    7.50
  11  -3  -2   55.69    7.30
  11  -3  -2   58.99    7.00
 -11   3  -2   59.49    7.00
  11  -3  -2   61.89    8.10
 -12   4   2    0.40    2.60
 -12   4   2    3.70    2.30
  12  -4   2   -2.00    1.60
  12  -4  -2    0.60    3.10
  12  -4  -2    2.80    2.10
 -12   4  -2    1.90    3.70
  12  -4  -2    3.80    3.30
  13  -5   2   -0.70    2.40
 -13   5   2    3.10    2.60
  13  -5   2    2.60    3.50
 -13   5   2    5.40    3.50
 -13   5  -2    3.50    6.10
  13  -5  -2    2.90    2.90
  13  -5  -2    3.70    3.20
  13  -5  -2    1.40    2.30
 -14   6   2   13.60    3.70
 -14   6   2   12.60    5.30
 -14   6  -2   13.60    9.80
  14  -6  -2   11.20    3.60
  14  -6  -2   17.10    4.90
  15  -7   2   29.70    5.30
 -15   7   2   38.30    9.10
 -15   7   2   31.30    5.30
  15  -7   2   24.40    5.70
  15  -7  -2   26.30    6.30
  15  -7  -2   24.00    6.40
 -15   7  -2   37.40   12.10
  15  -7  -2   30.40    5.70
 -16   8   2  131.19   14.60
  16  -8   2  101.09   15.40
  16  -8   2  136.59   15.10
  16  -8  -2  130.89   16.40
  16  -8  -2  138.59   16.70
  16  -8  -2  137.59   15.50
 -16   8  -2  147.39   23.70
  17  -9   2   12.70    5.70
 -17   9   2   16.30    4.60
  17  -9   2   16.70    4.90
  17  -9  -2   13.90    5.90
  17  -9  -2    7.60    4.60
  18 -10   2   22.90    6.00
  18 -10  -2   32.30    8.30
  18 -10  -2   34.10    6.90
   2 -10   3   -2.80    4.30
  -2  10   3   -7.30    3.90
   2 -10  -3   -2.40    4.80
   2 -10  -3    1.90    4.10
  -1   9   3  120.99   15.90
   1  -9   3  119.19   16.70
   1  -9  -3  129.79   16.50
   1  -9  -3  130.59   17.30
   0  -8   3   14.90    6.50
   0  -8   3   12.50    5.50
   0   8   3   20.20    6.00
   0  -8  -3   14.40    5.50
   0   8  -3   15.70    4.80
  -1  -7   3  157.78   19.10
  -1  -7   3  203.98   21.20
   1   7   3  179.58   19.30
   1   7  -3  152.48   18.30
   1   7  -3  127.79   27.70
  -1  -7  -3  163.28   19.30
  -2  -6   3   10.00    6.20
   2   6   3   10.20    4.40
  -2  -6   3    3.90    3.70
   2   6   3    3.90    3.50
   2   6  -3    3.50    4.20
  -2  -6  -3    8.80    4.20
   2   6  -3   16.30    9.00
  -2  -6  -3    6.20    3.70
   3   5   3   52.99    8.30
  -3  -5   3   68.79    8.60
   3   5   3   55.79    8.40
  -3  -5  -3   34.00    7.50
   3   5  -3   57.19   13.50
  -3  -5  -3   53.49    8.00
  -4  -4   3    5.70    9.10
  -4  -4   3   13.80    4.00
   4   4   3   15.30    4.30
   4   4   3   12.40    3.60
  -4  -4   3    8.30    3.50
   4   4  -3   15.50    3.90
  -4  -4  -3   14.30    4.00
  -4  -4  -3   13.20    3.90
  -4  -4  -3   16.20    4.10
   5   3   3  203.88   20.50
  -5  -3   3  201.88   21.00
  -5  -3   3  187.08   20.30
   5   3   3  193.98   20.30
  -5  -3  -3  194.38   20.20
  -5  -3  -3  183.58   20.20
   5   3  -3  198.28   20.30
   5   3  -3  180.68   22.50
  -5  -3  -3  199.48   20.60
  -6  -2   3   14.50    3.40
  -6  -2   3    8.50    5.50
  -6  -2   3   15.10    5.50
   6   2   3   14.60    3.30
   6   2   3   12.80    3.00
   6   2  -3    8.80    4.10
  -6  -2  -3   14.30    4.10
   6   2  -3   11.90    3.20
  -6  -2  -3   12.30    3.00
   6   2  -3   20.00    4.40
  -6  -2  -3   10.70    3.20
   7   1   3  567.14   54.89
   7   1   3  587.14   55.09
  -7  -1   3  593.54   55.99
  -7  -1   3  615.84   55.69
  -7  -1  -3  565.64   55.19
  -7  -1  -3  507.15   57.39
   7   1  -3  601.94   55.99
   7   1  -3  583.74   55.39
   7   1  -3  477.35   56.89
  -7  -1  -3  518.15   54.69
  -8   0   3   -1.40    3.50
   8   0   3   -0.20    1.50
  -8   0   3   -0.40    1.40
   8   0   3   -1.20    2.60
  -8   0   3   -3.70    3.80
   8   0   3   -0.10    1.00
   8   0  -3    8.40    5.40
   8   0  -3    0.00    1.90
   8   0  -3   -1.10    1.60
  -8   0  -3   -0.10    3.40
   8   0  -3    1.00    2.80
   9  -1   3  610.64   56.69
  -9   1   3  604.14   57.39
  -9   1   3  589.14   56.79
   9  -1   3  549.95   56.99
  -9   1   3  531.25   59.49
   9  -1   3  582.14   56.29
   9  -1  -3  597.24   59.39
   9  -1  -3  572.94   56.89
 -10   2   3   26.40    6.30
 -10   2   3   20.60    4.20
 -10   2   3   19.20    3.90
  10  -2  -3   23.30    6.50
  10  -2  -3   20.30    4.20
 -10   2  -3   16.20    2.90
  10  -2  -3    9.50    5.60
  10  -2  -3   19.50    3.60
 -11   3   3   61.69    8.20
 -11   3   3   57.39    7.40
  11  -3   3   65.99    9.60
  11  -3  -3   48.50    7.70
 -11   3  -3   51.89    6.30
  11  -3  -3   54.49    9.70
  11  -3  -3   52.89    7.30
 -12   4   3    4.90    3.00
  12  -4   3    8.50    3.30
 -12   4   3   13.00    4.00
  12  -4  -3    8.10    4.30
  12  -4  -3    4.20    2.70
  12  -4  -3    3.60    3.20
 -12   4  -3    7.30    2.50
 -13   5   3   48.20    7.50
 -13   5   3   49.90    9.50
  13  -5  -3   53.09    7.80
 -13   5  -3   56.59    8.10
  13  -5  -3   54.09    9.50
  13  -5  -3   47.10    8.20
  14  -6   3    2.50    3.80
 -14   6   3    3.80    4.50
  14  -6   3   11.20    3.50
 -14   6   3   11.60    3.70
  14  -6  -3   16.10    5.80
  14  -6  -3    8.70    3.60
  14  -6  -3   16.00    5.00
 -14   6  -3   14.80    5.10
 -15   7   3   67.69   10.00
  15  -7   3   90.99   10.20
  15  -7   3   73.19   10.90
  15  -7  -3   70.29   10.50
  15  -7  -3   78.49   12.20
  15  -7  -3   75.29   11.60
 -15   7  -3   86.59   13.30
 -16   8   3   12.50    4.30
  16  -8   3   14.60    4.40
  16  -8   3   11.00    5.10
  16  -8  -3   13.90    6.40
 -16   8  -3   18.90    7.00
  16  -8  -3   10.70    4.60
  17  -9   3  147.39   19.50
 -17   9   3  124.89   14.80
  17  -9   3  107.19   18.00
  17  -9  -3  124.39   17.20
  17  -9  -3  119.09   15.50
  18 -10   3   -1.40    3.60
  18 -10  -3    5.00    4.30
  18 -10  -3   -8.40    4.20
   2 -10   4    8.40    6.00
  -2  10   4    8.90    5.90
   2 -10  -4   12.00    7.30
   2 -10  -4   13.30    5.60
  -1   9   4    3.10    4.90
   1  -9   4    1.90    5.60
   1  -9  -4   12.30    5.60
   1  -9  -4    7.20    6.20
   0   8   4  397.36   39.60
   0  -8   4  380.56   40.90
   0  -8   4  330.97   43.60
   0  -8  -4  376.96   39.70
   0  -8  -4  376.16   40.40
  -1  -7   4   12.80    7.10
  -1  -7   4   10.90    4.60
   1   7   4    8.30    4.70
   1   7   4   11.10    5.70
   1   7  -4   -2.20    6.70
  -1  -7  -4    6.10    4.00
  -1  -7  -4    4.30    5.00
  -2  -6   4  124.59   18.90
  -2  -6   4   91.09   13.40
  -2  -6   4   91.59   13.70
   2   6   4  114.69   13.60
   2   6   4  101.99   13.50
  -2  -6  -4  107.09   14.10
   2   6  -4  135.09   21.90
   2   6  -4   98.99   12.40
  -2  -6  -4   81.59   12.90
  -2  -6  -4  112.69   13.70
  -3  -5   4    5.40    4.20
   3   5   4    8.70    3.80
  -3  -5   4    4.20    3.70
  -3  -5   4    5.60    8.70
   3   5   4   10.60    4.50
  -3  -5  -4    6.30    4.60
   3   5  -4    6.90    3.70
   3   5  -4   -1.20    4.40
  -3  -5  -4    8.60    4.30
  -3  -5  -4   13.30    4.60
   4   4   4  693.13   64.59
  -4  -4   4  625.84   65.39
  -4  -4   4  635.84   64.39
   4   4   4  688.33   64.79
  -4  -4  -4  645.14   65.09
  -4  -4  -4  655.73   64.79
   4   4  -4  606.14   66.29
  -4  -4  -4  654.63   64.39
   4   4  -4  652.03   63.99
   5   3   4   19.80    4.60
  -5  -3   4    3.80    7.30
   5   3   4   27.10    6.00
  -5  -3   4   22.40    7.20
  -5  -3   4   21.60    4.70
  -5  -3  -4   24.30    4.90
   5   3  -4   28.90    5.30
  -5  -3  -4    8.90    5.20
  -5  -3  -4   21.80    4.50
   5   3  -4   15.80    4.90
   6   2   4   47.70    7.10
  -6  -2   4   46.80    7.20
  -6  -2   4   31.70    8.20
   6   2   4   42.10    6.50
   6   2  -4   55.49    8.70
  -6  -2  -4   50.49   11.00
  -6  -2  -4   53.69    7.30
   6   2  -4   47.20    7.10
   6   2  -4   46.80    7.70
  -6  -2  -4   49.30    6.50
  -7  -1   4  133.29   14.50
   7   1   4  113.79   12.70
  -7  -1   4  118.69   13.60
   7   1   4  128.79   13.20
  -7  -1   4   85.59   19.30
  -7  -1  -4   84.69   17.20
  -7  -1  -4  108.49   12.50
   7   1  -4  119.29   13.80
   7   1  -4  102.49   16.40
  -7  -1  -4  120.09   13.40
  -7  -1  -4  119.79   12.10
   7   1  -4  116.09   13.20
   7   1  -4  135.29   13.60
  -8   0   4 1622.24  156.48
   8   0   4 1771.02  157.58
   8   0   4 1578.34  156.08
   8   0   4 1641.54  156.08
   8   0  -4 1562.84  156.38
   8   0  -4 1375.96  159.78
   8   0  -4 1759.12  157.48
  -9   1   4   58.09   15.60
  -9   1   4   55.99    7.50
   9  -1   4   58.29    7.70
   9  -1   4   55.89    6.90
   9  -1   4   50.99   10.30
   9  -1   4   58.99    7.10
  -9   1   4   59.69    8.40
   9  -1   4   57.69    7.30
   9  -1  -4   57.19   12.10
   9  -1  -4   59.89    8.10
   9  -1  -4   58.09   13.10
 -10   2   4   60.39   11.60
 -10   2   4   66.99    8.80
 -10   2   4   67.09    8.90
  10  -2   4   63.59    8.50
 -10   2   4   78.79    9.80
  10  -2  -4   73.39    9.30
  10  -2  -4   75.69   16.20
  10  -2  -4   72.39   12.70
  11  -3   4   38.30    9.80
 -11   3   4   24.80    4.90
 -11   3   4   24.40    6.50
 -11   3   4   15.30    4.50
  11  -3  -4   27.50    5.30
  11  -3  -4   32.10    8.70
  11  -3  -4   24.80    5.10
 -11   3  -4   19.10    3.40
  11  -3  -4    8.20    6.50
 -12   4   4  565.44   52.39
 -12   4   4  575.34   53.59
  12  -4  -4  514.25   52.39
  12  -4  -4  474.45   54.29
  12  -4  -4  525.25   52.79
 -12   4  -4  505.45   51.39
  13  -5   4   17.10    4.70
 -13   5   4   19.90    6.50
 -13   5   4   12.50    4.10
  13  -5  -4   10.30    5.90
  13  -5  -4   12.70    3.90
 -13   5  -4   11.10    3.10
  13  -5  -4    4.60    4.10
  14  -6   4   16.40    4.20
 -14   6   4    7.70    3.90
  14  -6   4    4.30    4.30
  14  -6  -4   16.60    5.80
 -14   6  -4   13.30    3.70
  14  -6  -4   11.80    5.90
  14  -6  -4   16.50    4.60
 -15   7   4    1.30    3.30
  15  -7   4    1.70    3.10
  15  -7   4   -1.80    4.00
  15  -7  -4    2.50    5.10
 -15   7  -4    6.00    3.20
  15  -7  -4   -2.80    3.00
 -16   8   4  218.18   24.90
  16  -8   4  229.68   24.60
 -16   8  -4  244.28   25.00
  16  -8  -4  249.48   25.70
  16  -8  -4  216.38   27.90
  17  -9   4    5.10    4.00
 -17   9   4    0.20    4.30
  17  -9  -4   11.20    4.70
  17  -9  -4    6.70    6.00
  -1   9   5   66.99   10.90
   1  -9   5   60.29   11.80
   1  -9  -5   40.90    9.40
   0  -8   5    0.40    6.50
   0   8   5    3.70    4.60
   0  -8  -5   -0.10    3.90
   0  -8  -5   -1.90    6.00
  -1  -7   5  308.67   33.70
   1   7   5  272.27   28.90
  -1  -7   5  213.48   29.90
  -1  -7  -5  269.87   29.20
  -1  -7  -5  260.27   30.60
   2   6   5    3.40    4.60
  -2  -6   5   15.60    5.50
   2   6   5   13.80    4.90
  -2  -6   5    0.20    5.20
  -2  -6   5    1.50   10.20
  -2  -6  -5    5.70    6.10
  -2  -6  -5   -5.90    3.10
   2   6  -5   13.80    6.00
   2   6  -5   15.00    4.60
  -2  -6  -5    8.90    4.70
   3   5   5   32.40    7.00
  -3  -5   5   45.00   16.70
   3   5   5   34.90    6.90
  -3  -5   5   23.40    7.90
  -3  -5   5   35.50    6.80
  -3  -5  -5   23.40    6.10
  -3  -5  -5   19.10   10.00
  -3  -5  -5   27.90    6.50
   3   5  -5   38.60    6.00
   3   5  -5   17.80    6.00
   4   4   5   -1.30    3.40
  -4  -4   5   -4.50    8.30
   4   4   5    3.20    2.90
  -4  -4   5    0.20    6.10
  -4  -4   5    3.40    3.60
  -4  -4  -5    0.50    3.10
  -4  -4  -5    6.50    3.70
   4   4  -5   -0.20    3.80
  -4  -4  -5    6.90    5.70
   5   3   5  123.49   13.80
  -5  -3   5  117.29   13.60
   5   3   5  100.19   12.90
  -5  -3   5   71.39   18.00
  -5  -3  -5  109.49   19.40
   5   3  -5  101.89   14.50
  -5  -3  -5  112.19   13.90
   5   3  -5  104.69   14.10
  -5  -3  -5  113.09   13.00
   5   3  -5  118.29   13.90
   6   2   5    4.20    2.60
  -6  -2   5    2.00    3.40
  -6  -2   5    6.60    3.70
   6   2   5    1.80    3.20
  -6  -2  -5    5.50    3.90
   6   2  -5   -0.80    2.70
  -6  -2  -5    0.50    2.60
   6   2  -5    5.40    4.90
   6   2  -5    4.90    3.60
   6   2  -5    0.90    3.10
  -6  -2  -5    7.70    3.50
  -7  -1   5  143.49   20.40
   7   1   5  146.89   16.30
   7   1   5  156.28   16.60
   7   1   5  174.78   16.90
  -7  -1   5  148.09   17.10
   7   1  -5  155.28   16.90
   7   1  -5  139.29   21.30
  -7  -1  -5  151.48   16.00
   7   1  -5  144.69   16.70
   7   1  -5  135.79   17.10
  -8   0   5   -1.70    5.10
   8   0   5    0.70    2.60
  -8   0   5   -4.50    6.50
  -8   0   5    1.00    2.10
  -8   0   5    1.80    4.00
   8   0   5    2.70    4.00
   8   0   5    2.40    2.00
   8   0   5    0.70    2.40
  -8   0  -5   -0.90    1.70
   8   0  -5    0.00    3.00
   8   0  -5    0.40    3.60
  -8   0  -5    1.30    5.60
  -9   1   5  191.08   27.60
  -9   1   5  233.48   23.70
   9  -1   5  191.18   25.50
   9  -1   5  177.08   25.90
   9  -1   5  236.58   23.20
  -9   1   5  225.38   22.90
   9  -1   5  224.48   22.30
   9  -1   5  208.38   22.40
   9  -1  -5  215.38   26.10
   9  -1  -5  211.78   29.20
   9  -1  -5  226.78   23.30
 -10   2   5    4.50    3.10
 -10   2   5    4.80    3.50
  10  -2   5    7.40    3.50
  10  -2   5    6.00    4.40
  10  -2   5   -1.30    4.80
 -10   2   5   10.00    4.40
 -10   2   5    2.90    4.90
  10  -2  -5    5.50    3.60
  10  -2  -5    2.50    6.50
  10  -2  -5    4.50    7.70
 -11   3   5   81.29    9.70
 -11   3   5   59.29   10.10
  11  -3   5   54.99   12.00
 -11   3   5   70.09    9.50
 -11   3   5   59.59   10.80
  11  -3   5   39.90   11.80
  11  -3   5   59.29    9.40
  11  -3  -5   67.99   13.60
  11  -3  -5   77.29    9.80
  11  -3  -5   61.69    9.60
  12  -4   5    4.30    3.80
 -12   4   5    1.10    2.90
  12  -4   5   -2.00    4.50
  12  -4   5   -0.50    5.50
 -12   4   5    4.20    3.80
  12  -4  -5    0.10    2.90
 -12   4  -5    3.40    2.20
  12  -4  -5   -1.60    3.60
  12  -4  -5    2.00    6.20
  12  -4  -5   -6.50    5.30
  13  -5   5  103.79   14.30
 -13   5   5  101.89   12.00
  13  -5  -5  120.49   17.00
 -13   5  -5   87.29   10.50
  13  -5  -5   84.69   12.10
  13  -5  -5   59.39   14.00
  14  -6   5   -3.20    4.90
 -14   6   5    8.50    4.40
  14  -6   5    6.40    4.50
  14  -6  -5    6.50    4.50
 -14   6  -5    3.40    2.70
  14  -6  -5   11.20    6.90
 -15   7   5  102.29   13.50
 -15   7  -5  104.19   12.50
  15  -7  -5   99.59   17.30
  15  -7  -5  102.99   14.30
  16  -8   5    4.20    3.90
  16  -8   5   -9.90    6.00
 -16   8   5    1.30    4.30
  16  -8  -5   -0.50    3.50
  16  -8  -5    5.30    7.70
 -16   8  -5   -5.60    2.80
 -17   9   5   80.79   11.90
  17  -9   5   68.59   10.60
  17  -9  -5   57.99   10.50
  17  -9  -5   85.89   16.00
   1  -9   6   11.30    8.00
  -1   9   6    3.80    5.60
   1  -9  -6   13.90    9.70
   1  -9  -6    3.20    5.30
   0   8   6   44.90    9.40
   0  -8   6   51.09   12.60
   0  -8  -6   53.29   13.10
   0  -8  -6   44.10    9.20
   1   7   6   12.60    5.70
  -1  -7   6   -6.20    8.60
  -1  -7  -6    3.40    4.50
  -1  -7  -6   -6.90    6.20
  -2  -6   6   47.90   14.50
  -2  -6   6   99.79   20.90
   2   6   6   77.69   12.00
  -2  -6   6   97.59   12.90
   2   6   6   53.89   10.40
  -2  -6  -6   86.99   12.70
  -2  -6  -6   61.79   14.50
  -3  -5   6    4.20    8.90
   3   5   6   -2.50    3.80
   3   5   6    0.50    4.10
  -3  -5   6    2.20   12.60
  -3  -5  -6   -2.80    7.90
  -3  -5  -6    6.50    3.90
  -3  -5  -6   -1.50    3.60
  -3  -5  -6   -0.60    6.60
   3   5  -6    2.60    4.30
   3   5  -6    3.40    4.20
   3   5  -6   -3.00    3.50
  -4  -4   6   10.00    4.50
   4   4   6    5.50    4.20
  -4  -4   6    6.50    8.90
  -4  -4   6    7.20   10.00
   4   4   6    1.60    4.20
   4   4  -6   16.50    5.30
  -4  -4  -6    2.70    6.80
  -4  -4  -6   12.50   10.20
   4   4  -6   14.60    4.90
  -4  -4  -6   12.30    5.20
   4   4  -6   14.10    4.90
  -4  -4  -6   14.60    5.10
  -5  -3   6   17.20    5.50
   5   3   6   25.00    6.00
  -5  -3   6   13.80   10.40
  -5  -3   6   36.50   10.20
   5   3   6   19.50    4.90
   5   3  -6   28.40    7.10
   5   3  -6   27.60    6.00
  -5  -3  -6   20.80    7.40
  -5  -3  -6   20.80    5.70
   5   3  -6   36.00    6.90
  -5  -3  -6   18.70   11.30
  -5  -3  -6   24.10    5.40
  -6  -2   6   45.60    9.00
  -6  -2   6   29.10    8.40
   6   2   6   49.00    8.10
   6   2   6   63.89    9.10
   6   2   6   53.79    7.00
  -6  -2  -6   51.49    7.90
   6   2  -6   87.39   12.50
  -6  -2  -6   24.10   14.10
   6   2  -6   44.20    8.90
   6   2  -6   50.09    8.60
   6   2  -6   59.39    8.90
  -6  -2  -6   51.39    8.00
   7   1   6   45.40    7.30
   7   1   6   47.20    8.00
  -7  -1   6   49.99    8.20
  -7  -1   6   44.80   11.10
   7   1   6   47.20    8.00
  -7  -1   6   33.80   13.00
   7   1  -6   49.00    8.40
  -7  -1  -6   15.80   15.10
  -7  -1  -6   39.70    6.90
   7   1  -6   44.70    8.20
   7   1  -6   52.39   13.60
  -7  -1  -6   53.79    6.40
   8   0   6  194.48   24.00
   8   0   6  204.38   24.00
  -8   0   6  217.88   21.70
   8   0   6  203.48   21.30
   8   0   6  223.88   21.90
  -8   0   6  207.18   22.40
   8   0   6  216.58   21.10
   8   0  -6  181.28   22.50
  -8   0  -6  170.28   20.20
  -8   0  -6  144.79   23.80
   8   0  -6  193.78   29.40
   8   0  -6  200.38   21.80
   9  -1   6   16.80    7.60
   9  -1   6   17.80    5.20
  -9   1   6    4.60    6.90
   9  -1   6   10.30    5.40
   9  -1   6   15.50    3.90
  -9   1   6   17.50    5.20
   9  -1   6   16.80    4.70
  -9   1   6   11.20    3.70
  -9   1   6   -1.20    7.80
   9  -1  -6   13.20   10.50
   9  -1  -6    6.30    6.60
   9  -1  -6   19.70    5.20
 -10   2   6   77.19   11.70
 -10   2   6   61.49   13.50
  10  -2   6   66.59   11.90
  10  -2   6   60.79   11.20
  10  -2   6   51.59   13.50
  10  -2   6   78.99    9.80
 -10   2   6  106.29   12.40
 -10   2   6   80.09   10.60
  10  -2  -6   75.89   17.40
  10  -2  -6   93.09   16.60
  10  -2  -6   91.89   11.60
  11  -3   6    9.90    7.60
 -11   3   6   -2.80    4.30
  11  -3   6    3.50    3.80
 -11   3   6    2.50    4.30
  11  -3   6    1.40    4.90
 -11   3   6    1.40    4.90
 -11   3   6   -2.00    2.70
  11  -3  -6    1.90    7.80
  11  -3  -6   -5.60    3.30
  11  -3  -6   -0.80    8.30
  12  -4   6    7.20    8.30
  12  -4   6   10.10    4.80
  12  -4   6   -2.40    6.90
 -12   4   6   11.40    4.50
 -12   4   6   10.20    4.90
  12  -4  -6    5.70    3.90
  12  -4  -6    8.30    8.90
  12  -4  -6   -2.30    7.70
 -13   5   6    5.70    4.40
 -13   5   6    5.90    4.70
  13  -5   6    9.70    5.30
  13  -5   6   16.40    8.30
  13  -5   6   17.20    8.20
  13  -5  -6   -1.50    7.10
  13  -5  -6    1.00    3.90
  13  -5  -6    5.90    7.60
 -13   5  -6    4.80    2.90
  14  -6   6   13.80    8.50
 -14   6   6   34.40    6.80
  14  -6   6   23.20    7.20
  14  -6  -6   31.30   10.30
  14  -6  -6   17.60    5.40
 -14   6  -6   25.00    4.60
  14  -6  -6   30.90   10.80
  15  -7   6   14.50    5.50
 -15   7   6   13.00    6.70
  15  -7  -6    6.80    9.30
 -15   7  -6   13.80    3.50
  15  -7  -6    8.90    4.80
  15  -7  -6   14.70    9.60
 -16   8   6   47.50    9.50
  16  -8   6   40.30    7.90
  16  -8  -6   37.70   12.30
  16  -8  -6   55.19   14.00
  16  -8  -6   50.49    9.20
   0   8   7    8.40    5.80
   0  -8   7   -0.60    8.80
   0  -8  -7    3.10    9.40
   0  -8  -7    6.50    6.20
   0  -8  -7   -1.70   12.00
   1   7   7   58.39   11.60
  -1  -7   7   92.99   20.50
  -1  -7  -7   57.49   18.30
  -1  -7  -7   90.69   13.40
   2   6   7    4.80    4.70
  -2  -6  -7   18.50    8.80
  -2  -6  -7   -2.70   10.60
  -2  -6  -7    2.10    4.80
   3   5   7   51.19    9.60
  -3  -5   7   65.59   11.10
  -3  -5   7   36.10   19.30
   3   5   7   49.99    9.50
  -3  -5  -7   52.39   16.80
  -3  -5  -7   53.09   10.70
   3   5  -7   58.09    9.60
   4   4   7   16.70    6.10
  -4  -4   7   -1.60    9.00
  -4  -4   7    7.40   11.30
   4   4   7   11.00    4.50
  -4  -4   7   14.40    6.40
  -4  -4  -7   18.50    6.30
   4   4  -7   20.30    5.60
  -4  -4  -7   16.40    5.50
   4   4  -7   17.20    5.70
  -4  -4  -7   -7.70    9.90
  -4  -4  -7   15.10    7.30
   5   3   7   77.59   10.90
   5   3   7   68.79   11.20
  -5  -3   7   66.39   16.40
  -5  -3   7   26.40   16.70
  -5  -3   7   63.69   12.20
  -5  -3  -7   81.19   11.00
   5   3  -7   85.79   11.80
  -5  -3  -7   71.59   11.30
  -5  -3  -7   79.89   21.40
  -5  -3  -7   89.59   12.50
   5   3  -7   74.39   12.30
   5   3  -7   85.29   11.90
  -6  -2   7   20.40    7.50
   6   2   7   15.70    4.60
  -6  -2   7   17.90    7.90
  -6  -2   7   -5.40   10.90
   6   2   7   10.90    5.00
  -6  -2  -7   -7.40   11.40
  -6  -2  -7   12.80    4.60
   6   2  -7   12.90    7.20
   6   2  -7   21.70    5.60
   6   2  -7   14.50    5.30
   7   1   7  145.59   17.10
  -7  -1   7  105.09   21.40
  -7  -1   7  150.58   18.20
   7   1   7  138.09   17.20
  -7  -1   7  151.78   18.90
   7   1   7  147.49   17.70
   7   1   7  155.88   17.80
   7   1  -7  158.78   18.10
  -7  -1  -7  164.28   17.00
   7   1  -7  153.08   23.70
   7   1  -7  162.28   17.80
  -8   0   7    1.60    2.90
   8   0   7    2.00    6.40
   8   0   7   -0.40    3.70
  -8   0   7   -8.10    8.80
   8   0   7   -2.70    5.30
   8   0   7   -1.30    3.00
  -8   0   7    1.10    9.70
   8   0   7   -0.60    2.70
  -8   0   7   -0.60    3.90
   8   0  -7   -3.80    3.70
   8   0  -7   -0.90   10.00
   8   0  -7   -1.70    4.00
  -8   0  -7   -0.50    2.80
  -8   0  -7    0.50    7.00
  -9   1   7  271.07   27.70
   9  -1   7  268.27   26.90
   9  -1   7  240.28   29.40
   9  -1   7  247.08   25.70
   9  -1   7  219.38   27.00
  -9   1   7  243.78   26.20
   9  -1  -7  290.87   28.40
   9  -1  -7  243.68   26.80
  -9   1  -7  219.38   24.70
   9  -1  -7  184.68   34.70
  10  -2   7    4.00    3.30
  10  -2   7    4.00    8.40
 -10   2   7   12.50    5.10
  10  -2   7    4.20    5.20
  10  -2   7   -1.50    4.90
 -10   2   7    6.40    4.00
 -10   2   7   -9.60    4.80
  10  -2  -7    6.40    7.80
  10  -2  -7   -1.10   10.60
  10  -2  -7    8.20    5.00
 -11   3   7   27.30    7.60
  11  -3   7   26.00    7.10
  11  -3   7   41.90    6.70
 -11   3   7   41.20    8.90
 -11   3   7   33.60    6.60
  11  -3   7   10.90    7.40
  11  -3   7   16.00    9.50
 -11   3   7   55.89    9.10
  11  -3  -7   43.70    8.00
  11  -3  -7   20.00   12.60
  11  -3  -7   24.10   11.20
  12  -4   7   21.50   10.30
  12  -4   7    4.90    5.10
 -12   4   7    5.60    6.00
 -12   4   7    8.00    4.70
 -12   4   7    8.20    4.70
  12  -4   7   -8.90    8.00
  12  -4  -7   21.50   10.80
 -13   5   7   81.29   13.50
  13  -5   7   58.59   16.50
  13  -5   7  103.19   18.50
 -13   5   7   87.89   12.70
  13  -5  -7   88.39   18.80
  13  -5  -7   79.49   18.80
 -14   6   7    9.50    5.60
  14  -6   7    5.50   12.30
 -14   6   7    0.90    4.40
  14  -6   7    7.70    7.30
  14  -6  -7    9.90    4.80
  14  -6  -7    2.40    9.40
  14  -6  -7   -0.40    7.90
 -15   7   7   21.80    7.90
  15  -7   7    9.90   14.50
  15  -7  -7   11.90    5.60
  15  -7  -7   -5.80    9.90
  15  -7  -7   33.00   12.70
 -16   8   7    4.60    6.90
  16  -8   7    4.10    5.10
  16  -8  -7    1.90    4.50
  16  -8  -7    2.60   10.00
  16  -8  -7    5.10    9.70
  -1  -7   8  -14.30   12.00
   1   7   8    2.70    5.50
  -1  -7  -8   12.30    9.90
  -1  -7  -8   -4.30    4.50
  -1  -7  -8    9.10   12.80
  -2  -6   8   12.80   15.80
   2   6   8   11.00    6.20
  -2  -6  -8    7.90    9.00
  -2  -6  -8   24.90   15.30
  -2  -6  -8    3.00    4.70
  -3  -5   8    7.80   14.80
   3   5   8    2.90    5.10
  -3  -5  -8   -5.80    6.80
  -3  -5  -8   23.90   16.70
  -3  -5  -8    6.80    5.80
   4   4   8  231.28   23.50
   4   4   8  189.68   22.20
  -4  -4   8  157.28   23.40
  -4  -4  -8  139.29   30.50
   4   4  -8  172.18   21.50
  -4  -4  -8  210.08   24.00
   4   4  -8  203.58   22.60
  -4  -4  -8  211.58   22.90
  -5  -3   8    3.40    7.60
  -5  -3   8    3.70   23.20
   5   3   8    5.30    3.60
   5   3   8    4.60    4.90
  -5  -3   8   -8.90    6.00
   5   3   8    3.90    5.20
   5   3  -8    0.80    5.10
  -5  -3  -8    5.40    4.90
  -5  -3  -8  -25.70   12.50
   5   3  -8    2.20    5.10
  -6  -2   8   43.60   11.80
  -6  -2   8   17.40   16.40
  -6  -2   8   52.59   10.00
   6   2   8   46.10    8.60
   6   2   8   43.90    8.10
  -6  -2   8   43.80   10.50
   6   2   8   52.19    9.50
   6   2  -8   52.89   11.80
   6   2  -8   51.39    9.30
  -6  -2  -8   50.09    7.30
  -6  -2  -8    4.60   13.90
  -6  -2  -8   60.09    9.60
   7   1   8   12.60    4.60
   7   1   8   14.80    5.90
  -7  -1   8   21.60   11.80
  -7  -1   8   14.40    5.80
   7   1   8    9.70    4.70
  -7  -1   8    4.00    8.30
  -7  -1   8    8.30    4.60
   7   1  -8    0.50    5.40
  -7  -1  -8   16.70    4.80
  -7  -1  -8   20.50   12.40
   7   1  -8    9.00   10.20
   7   1  -8    9.40    5.10
   8   0   8  293.97   30.10
   8   0   8  273.47   29.90
  -8   0   8  278.47   29.70
   8   0   8  271.17   28.80
  -8   0   8  257.47   30.20
  -8   0   8  179.68   35.60
   8   0  -8  254.07   38.80
  -8   0  -8  303.17   32.30
   8   0  -8  264.47   30.10
  -8   0  -8  266.77   28.20
   8   0  -8  296.87   29.80
  -9   1   8   13.00    8.70
   9  -1   8    1.80    3.50
  -9   1   8    4.00    4.00
  -9   1   8    2.10    4.70
   9  -1   8   -3.50    7.70
   9  -1   8    3.10    4.60
   9  -1  -8   11.00    5.20
   9  -1  -8    4.70    5.70
   9  -1  -8  -18.60    9.80
  -9   1  -8    2.70    4.60
  10  -2   8   60.69    9.80
 -10   2   8   64.19   13.20
 -10   2   8   61.79   11.30
 -10   2   8   70.79   10.70
  10  -2   8   73.29   20.10
  10  -2  -8   85.79   14.10
 -11   3   8    2.30    5.10
  11  -3   8    2.10    3.70
 -11   3   8    0.70    3.10
  11  -3   8   -0.10    7.20
 -11   3   8   -5.10    5.10
  11  -3   8    7.10    5.60
  11  -3  -8    2.80    7.90
  11  -3  -8   -6.90   10.80
  12  -4   8  123.49   14.70
  12  -4   8  100.79   16.40
  12  -4  -8  141.69   29.30
  12  -4  -8  114.49   21.80
  13  -5   8   10.20   11.20
  13  -5   8   -7.50    8.70
 -13   5   8    7.60    5.30
  13  -5   8   13.00    7.10
 -13   5   8   11.60    7.60
  13  -5  -8   17.20   11.50
  13  -5  -8    9.70   11.60
 -14   6   8    8.90    5.70
 -14   6   8   10.50    7.80
  14  -6   8   24.30    9.20
  14  -6  -8    0.50   10.90
  14  -6  -8   -4.40   11.10
 -15   7   8    1.40    5.40
 -15   7   8   -2.70    6.50
  15  -7   8    4.70    6.30
  15  -7  -8   13.30   12.30
  15  -7  -8   -1.30   10.00
  -2  -6   9   10.30   17.80
   2   6   9    6.60    6.00
  -2  -6  -9    5.30   14.90
  -2  -6  -9    3.40    5.90
  -2  -6  -9    1.00    7.10
   3   5   9   10.80    6.30
  -3  -5   9   28.40   17.80
  -3  -5  -9   -8.30   14.20
  -3  -5  -9   21.30    7.30
   4   4   9    6.00    5.30
  -4  -4   9   -0.90   10.00
   4   4   9   -0.10    5.30
   4   4  -9    6.80    5.20
  -4  -4  -9    3.70   14.80
   4   4  -9    0.50    6.50
  -4  -4  -9    0.90    4.30
   5   3   9   37.00    7.90
  -5  -3   9   39.80   10.10
   5   3   9   57.29   10.40
   5   3   9   51.69    9.00
  -5  -3   9   43.00   13.20
  -5  -3   9   47.20   14.20
  -5  -3  -9   22.80   16.90
   5   3  -9   62.59   10.30
   5   3  -9   65.19   10.50
   6   2   9    3.20    4.00
  -6  -2   9    1.40    4.80
   6   2   9    3.30    5.60
   6   2   9    7.50    5.30
  -6  -2   9    8.90   10.00
  -6  -2   9   -1.10    5.20
   6   2  -9   -1.00    6.80
  -6  -2  -9   19.60   14.00
  -6  -2  -9    4.30    5.20
  -7  -1   9   40.30   13.00
   7   1   9   34.60    7.10
  -7  -1   9   31.70    8.90
  -7  -1   9    9.50   13.90
   7   1   9   55.89    9.80
   7   1   9   38.40   10.80
  -7  -1  -9   35.00   14.10
  -7  -1  -9   49.60    8.30
   7   1  -9   60.79    9.80
   7   1  -9   59.49   15.40
   7   1  -9   40.40    8.40
   8   0   9    3.40    5.30
   8   0   9   -2.10    4.50
  -8   0   9    3.00    5.00
   8   0   9    3.50    3.70
  -8   0   9   18.10   11.80
  -8   0   9   -4.80    4.50
  -8   0  -9   -4.40    3.80
   8   0  -9   -0.10    4.80
   8   0  -9   -6.10   12.00
   8   0  -9    1.90    5.40
  -8   0  -9   -7.00    5.70
   9  -1   9   50.99   13.80
   9  -1   9   63.59   13.00
  -9   1   9   49.60   16.20
  -9   1   9   88.59   13.80
   9  -1   9   74.69   11.50
  -9   1   9  101.89   13.10
   9  -1  -9   81.59   23.50
   9  -1  -9  101.29   13.50
  -9   1  -9   90.49   11.00
  10  -2   9   -2.20    5.80
 -10   2   9   -1.00    8.70
 -10   2   9    2.50    3.70
  10  -2   9    1.40    3.90
  10  -2   9    9.70    8.90
  10  -2  -9    4.30    6.70
  10  -2  -9   -7.60   17.40
 -11   3   9   18.20    5.50
 -11   3   9   27.30    8.50
  11  -3   9   21.30    6.10
  11  -3   9   18.30   10.10
  11  -3  -9   11.00    8.60
  11  -3  -9    9.00   13.60
  12  -4   9    3.10    7.70
  12  -4   9    1.20    4.30
  12  -4   9   22.80   11.20
 -12   4   9    4.50    3.90
  12  -4  -9    6.40    8.50
  12  -4  -9    2.20   12.90
  13  -5   9   16.20    5.80
 -13   5   9   24.00    7.50
  13  -5   9   13.10   10.30
  13  -5  -9   22.50   11.00
  13  -5  -9    0.50   13.50
   4   4  10    8.00    5.20
   4   4  10   20.80    8.20
  -4  -4  10   19.40    7.70
  -4  -4  10   -3.90   12.50
  -4  -4 -10   -3.70   15.40
   5   3  10    3.40    6.20
  -5  -3  10   -1.40    7.60
  -5  -3  10   12.30    6.20
   5   3  10    4.70    4.80
   5   3 -10    6.00    7.30
  -5  -3 -10    3.10   16.10
   5   3 -10   -0.10    6.20
   6   2  10   21.60    8.10
   6   2  10    1.60    8.00
  -6  -2  10   16.60    8.10
   6   2  10    2.90    4.60
  -6  -2  10   15.00    6.90
  -6  -2 -10  -15.40   11.70
   6   2 -10   14.60    8.00
   7   1  10   -2.90    3.90
  -7  -1  10    1.80    4.80
  -7  -1  10    2.80   16.70
   7   1  10    9.10    5.20
  -7  -1 -10    7.00   10.00
  -7  -1 -10  -10.90    5.10
   7   1 -10   -2.70    8.90
   8   0  10   48.60   11.70
   8   0  10   63.49   10.80
  -8   0  10   50.09   10.40
   8   0  10   55.09    9.90
  -8   0 -10   67.59   11.30
   8   0 -10   67.89   11.40
   8   0 -10   46.60   24.20
   9  -1  10   19.20    9.20
   9  -1  10    7.60    4.40
   9  -1  10    6.30    6.00
  -9   1  10   -1.30    4.10
  -9   1  10   -1.80   10.50
   9  -1 -10    5.20    6.10
   9  -1 -10  -16.00   13.50
  10  -2  10   -2.70   12.00
 -10   2  10   11.70    8.90
  10  -2  10   19.90    6.10
 -10   2  10   13.90    6.60
  10  -2  10    0.30    5.60
  10  -2 -10   15.30   18.60
  10  -2 -10   19.60    7.70
 -11   3  10    0.50    4.40
  11  -3  10    5.50    8.20
  11  -3  10   11.40    5.60
  11  -3 -10   -1.70   14.20
  11  -3 -10    4.90    7.40
  12  -4  10   10.50   12.50
 -12   4  10   14.00    4.80
  12  -4  10   13.50    6.20
  12  -4 -10   23.90   10.20
  12  -4 -10   21.30   16.90
   0 -10   0   56.89   10.30
   0  10   0   68.39   10.50
   1   9   0    7.10    4.60
  -1  -9   0    1.60    7.30
  -2  -8   0   56.39   10.50
   2   8   0   78.59   10.80
  -2  -8   0   80.49   11.70
   3   7   0   47.10    8.20
   3   7   0   57.79   11.10
  -3  -7   0   50.79    8.40
  -3  -7   0   49.70    8.40
  -4  -6   0   52.89    8.90
   4   6   0   45.40    8.10
  -4  -6   0   50.69    8.00
   4   6   0   64.09   10.10
  -5  -5   0    9.30    3.20
   5   5   0   11.70    3.70
  -5  -5   0   10.10    3.90
   5   5   0    6.80    4.20
   6   4   0   92.89   10.50
  -6  -4   0   81.49   10.10
  -6  -4   0   66.49    8.60
   6   4   0   61.49    8.80
   7   3   0    2.10    2.10
  -7  -3   0    6.70    2.90
  -7  -3   0    4.10    2.00
   7   3   0    7.00    3.00
  -8  -2   0  159.28   17.20
  -8  -2   0  151.88   16.00
   8   2   0  154.48   16.20
   8   2   0  176.08   17.00
   9   1   0    9.90    2.10
   9   1   0   10.30    2.60
  -9  -1   0    9.70    1.80
   9   1   0   10.50    1.90
  -9  -1   0    9.90    1.80
  -9  -1   0    7.80    3.20
 -10   0   0  301.77   33.30
 -10   0   0  357.16   33.70
 -11   1   0   85.89    9.30
 -11   1   0   72.79    7.90
  11  -1   0   78.89    8.50
  12  -2   0    6.80    2.10
  12  -2   0    6.90    1.40
 -12   2   0    6.20    1.60
 -13   3   0    1.20    1.80
  13  -3   0   -0.20    1.00
 -14   4   0   10.30    3.50
  14  -4   0    4.30    1.90
  14  -4   0    5.00    2.30
  15  -5   0   96.19   10.10
  15  -5   0   84.49   10.30
 -15   5   0   75.89   11.80
 -16   6   0  225.68   30.80
  16  -6   0  301.97   29.50
  16  -6   0  309.97   28.90
  17  -7   0   16.90    3.90
 -17   7   0    1.30    6.60
  17  -7   0    9.90    4.20
  20 -10   0    2.80    3.90
  20 -10   0    2.40    4.90
   0  10   1   13.20    5.30
   0 -10   1    8.70    5.60
   0 -10  -1    8.10    4.60
   0  10  -1   16.40    5.40
   1   9   1  135.59   15.70
   1   9  -1  116.39   15.10
  -1  -9  -1  112.49   18.50
   2   8   1    3.40    3.90
  -2  -8   1   -1.20    3.70
  -2  -8   1    5.90    4.10
  -2  -8  -1    3.30    4.00
   2   8  -1    3.40    3.80
  -2  -8  -1    3.50    4.00
   3   7   1   13.80    5.60
   3   7   1   17.60    5.10
  -3  -7   1   23.40    5.60
  -3  -7   1   23.00    5.40
  -3  -7  -1   21.20    5.10
   3   7  -1   27.00    5.30
   3   7  -1   46.90   13.00
  -4  -6   1   22.40    6.10
   4   6   1   21.60    5.40
   4   6   1   31.20    7.20
  -4  -6   1   25.70    5.30
   4   6  -1   27.80    5.60
  -4  -6  -1   22.90    5.50
   4   6  -1   37.50   10.30
  -4  -6  -1   31.00    5.70
  -5  -5   1  135.29   15.40
   5   5   1  152.78   16.30
   5   5   1  123.29   16.80
  -5  -5   1  153.18   17.20
   5   5  -1  149.69   15.70
   5   5  -1  118.19   19.00
  -5  -5  -1  137.39   15.50
  -5  -5  -1  152.08   16.40
  -6  -4   1   67.89    8.70
   6   4   1   70.59    9.40
  -6  -4   1   75.99   10.90
   6   4   1   80.39    9.20
   6   4  -1   75.39   13.70
  -6  -4  -1   77.49    9.00
   6   4  -1   64.79    9.00
  -6  -4  -1   79.69    9.70
  -7  -3   1  546.15   58.59
  -7  -3   1  578.74   56.49
   7   3   1  579.74   56.79
   7   3   1  615.64   56.89
  -7  -3  -1  594.64   57.19
   7   3  -1  544.25   59.19
   7   3  -1  587.34   56.69
  -7  -3  -1  579.64   56.59
  -8  -2   1  215.78   22.20
   8   2   1  223.68   22.30
   8   2   1  227.98   22.30
  -8  -2   1  211.58   22.20
  -8  -2  -1  231.08   22.70
   8   2  -1  224.58   22.40
  -8  -2  -1  223.78   22.10
  -9  -1   1  426.36   42.90
   9   1   1  448.96   41.60
  -9  -1   1  436.06   41.90
   9   1   1  432.86   41.60
   9   1  -1  416.36   41.90
   9   1  -1  410.26   42.40
  -9  -1  -1  427.16   41.80
  -9  -1  -1  422.56   41.40
 -10   0   1    0.80    0.90
  10   0   1   -0.10    0.50
 -10   0   1    0.00    3.00
  10   0  -1   -1.10    2.20
  10   0  -1    1.00    1.40
  10   0  -1   -0.40    2.50
 -11   1   1   18.20    3.00
 -11   1   1   16.70    2.60
 -11   1   1   14.80    4.60
  11  -1  -1   12.20    3.80
  11  -1  -1   26.80    4.10
 -12   2   1   57.69    6.90
  12  -2  -1   57.39    6.50
  12  -2  -1   61.69    7.40
  12  -2  -1   54.69    6.60
 -13   3   1   88.59   10.10
 -13   3   1   94.79   10.70
  13  -3   1   90.09    9.70
  13  -3  -1  109.29   11.10
  13  -3  -1   90.59   10.40
  13  -3  -1   99.49   10.30
 -14   4   1   86.19    9.20
  14  -4   1   86.69    9.10
 -14   4  -1   56.59   11.70
  14  -4  -1   87.29    9.50
  14  -4  -1   82.69    9.80
  14  -4  -1   84.19   10.30
  15  -5   1  221.28   23.70
  15  -5   1  229.68   23.70
 -15   5   1  246.08   25.20
  15  -5  -1  234.98   23.80
  15  -5  -1  226.98   24.10
  15  -5  -1  235.68   24.50
  16  -6   1   15.50    4.20
  16  -6   1   23.30    4.00
 -16   6   1   19.60    6.20
 -16   6   1   15.40    3.60
 -16   6  -1   15.30    9.30
  16  -6  -1   17.60    4.00
  16  -6  -1   17.40    4.50
  16  -6  -1   20.30    5.20
  17  -7   1  361.06   33.70
 -17   7   1  314.07   36.60
  17  -7   1  298.17   34.00
 -17   7   1  323.97   33.10
  17  -7  -1  305.67   34.40
  17  -7  -1  348.47   35.00
  17  -7  -1  363.86   34.10
 -17   7  -1  353.76   40.60
  18  -8   1    9.70    4.20
  18  -8   1    0.10    2.90
  18  -8  -1    0.90    3.00
  18  -8  -1    1.50    4.20
  18  -8  -1   -1.90    3.70
 -18   8  -1   12.50   10.80
  19  -9   1    3.40    5.40
  19  -9   1   22.60    5.00
  19  -9  -1   12.50    5.80
  19  -9  -1   14.80    4.60
  20 -10   1    5.80    3.80
  20 -10  -1    0.50    3.50
  20 -10  -1    0.00    4.70
   0  10   2  156.38   20.10
   0 -10   2  139.29   19.20
   0  10  -2  154.48   17.70
   0 -10  -2  152.28   19.00
  -1  -9   2    1.90    4.40
   1   9   2    9.70    5.20
   1   9  -2   10.70    4.80
  -1  -9  -2    7.00    4.50
  -2  -8   2   81.09   12.30
  -2  -8   2  107.49   14.00
   2   8   2   89.89   12.60
  -2  -8  -2   82.89   12.90
   2   8  -2   99.79   12.40
  -3  -7   2    8.80    5.20
  -3  -7   2   11.00    4.40
   3   7   2    6.10    4.10
   3   7  -2    8.90    4.30
  -3  -7  -2   10.70    4.50
   3   7  -2    6.00    8.70
  -4  -6   2  466.75   48.60
   4   6   2  464.15   49.10
   4   6   2  501.25   48.90
  -4  -6   2  533.25   50.39
  -4  -6  -2  492.85   49.30
  -4  -6  -2  467.55   48.70
   4   6  -2  483.15   48.50
  -5  -5   2   -0.40    2.70
   5   5   2    2.70    2.90
   5   5   2    1.10    2.80
  -5  -5   2    4.80    5.10
  -5  -5  -2    1.90    2.70
  -5  -5  -2    2.10    2.70
   5   5  -2    2.90    3.10
   5   5  -2    7.60    6.70
   6   4   2   29.40    5.40
  -6  -4   2   22.50    7.90
  -6  -4   2   28.90    5.70
   6   4   2   28.90    5.80
  -6  -4   2   24.10    4.90
  -6  -4  -2   27.20    5.60
   6   4  -2   30.40    5.00
  -6  -4  -2   33.20    5.20
   6   4  -2   19.00    8.80
  -7  -3   2   32.00    5.20
   7   3   2   37.10    5.20
   7   3   2   33.80    5.50
  -7  -3   2   35.30    5.40
   7   3  -2   33.10    5.70
   7   3  -2   23.70    7.80
  -7  -3  -2   35.10    5.60
  -7  -3  -2   36.00    5.10
  -8  -2   2 2337.77  227.88
   8   2   2 2478.65  227.98
   8   2   2 2389.16  227.88
  -8  -2   2 2333.27  228.38
   8   2  -2 2472.15  228.28
  -8  -2  -2 2270.17  227.68
   8   2  -2 2319.17  227.98
  -8  -2  -2 2370.36  228.08
  -9  -1   2  173.88   18.00
   9   1   2  154.78   16.10
   9   1   2  165.68   16.30
  -9  -1   2  169.78   16.80
   9   1  -2  141.59   17.70
  -9  -1  -2  166.38   16.40
   9   1  -2  163.68   16.80
   9   1  -2  139.89   17.90
  10   0   2    9.60    1.60
 -10   0   2   14.90    2.90
 -10   0   2    6.60    3.60
 -10   0   2   10.50    5.90
  10   0  -2    6.40    3.70
  10   0  -2    3.90    3.90
 -10   0  -2   10.20    2.00
  10   0  -2    7.90    2.50
 -11   1   2   80.69    8.50
  11  -1   2   72.89    7.70
 -11   1   2   81.89    9.10
  11  -1  -2   70.19    8.60
  11  -1  -2   97.29   11.10
 -12   2   2  423.56   42.50
 -12   2   2  466.15   43.90
  12  -2  -2  419.46   42.00
  12  -2  -2  430.06   43.50
  12  -2  -2  409.06   42.20
 -13   3   2   22.50    4.80
 -13   3   2   23.80    4.00
  13  -3   2   19.10    3.20
  13  -3  -2   22.60    5.10
  13  -3  -2   24.80    4.50
  13  -3  -2   26.80    4.30
 -14   4   2   13.80    4.50
 -14   4   2   16.40    3.50
 -14   4  -2   16.80    5.00
  14  -4  -2   13.10    4.60
  14  -4  -2   14.70    4.10
  15  -5   2   12.20    3.20
 -15   5   2   11.40    3.20
 -15   5   2   16.80    5.00
  15  -5  -2    5.90    3.90
 -15   5  -2   16.20    6.80
  15  -5  -2   15.80    4.20
  15  -5  -2    7.80    3.10
  16  -6   2  669.33   65.09
  16  -6   2  635.84   65.49
 -16   6   2  637.34   65.29
 -16   6   2  712.13   67.59
  16  -6  -2  676.43   66.49
  16  -6  -2  655.13   66.19
  16  -6  -2  687.83   65.69
 -16   6  -2  666.73   69.39
  17  -7   2   18.00    5.00
 -17   7   2   22.50    7.60
 -17   7   2   28.90    5.10
  17  -7   2   23.10    4.60
 -17   7  -2   21.30   10.00
  17  -7  -2   17.70    5.80
  17  -7  -2   22.70    5.20
  17  -7  -2   24.80    6.50
  18  -8   2  108.39   12.40
 -18   8   2  100.89   12.10
  18  -8  -2   88.19   14.10
  18  -8  -2  102.19   12.90
 -18   8  -2  140.49   20.50
  18  -8  -2   90.59   14.10
  19  -9   2    0.10    4.80
  19  -9   2   10.70    4.00
 -19   9   2   18.70    4.70
  19  -9  -2   11.90    4.90
  19  -9  -2    7.40    5.30
  20 -10   2   28.40    5.90
  20 -10  -2   14.00    7.20
  20 -10  -2   29.10    6.70
   0 -10   3   -1.50    4.60
   0  10   3    3.90    5.20
   0 -10  -3   -0.60    5.40
   0 -10  -3    2.80    4.20
   1   9   3  136.99   17.50
  -1  -9   3  169.88   19.10
   1   9  -3  136.99   16.40
  -1  -9  -3  121.19   17.60
  -2  -8   3   18.70    7.00
  -2  -8   3   24.50    6.10
   2   8   3   20.00    6.20
  -2  -8  -3   24.70    6.00
   2   8  -3   17.60    5.30
  -3  -7   3   30.00    7.60
   3   7   3   27.00    6.40
  -3  -7   3   25.50    6.20
  -3  -7  -3   19.00    5.60
   3   7  -3   34.20    6.10
   3   7  -3    2.90   10.40
   4   6   3   10.70    4.30
  -4  -6   3    1.40    5.50
   4   6   3    6.10    3.90
  -4  -6   3    4.80    3.70
  -4  -6   3    7.90    4.00
  -4  -6  -3    4.00    3.50
  -4  -6  -3    2.20    3.40
   4   6  -3    5.20    3.80
   4   6  -3    4.70    7.30
  -5  -5   3   76.39   14.60
   5   5   3   60.39    9.30
  -5  -5   3   61.69    9.20
   5   5   3   56.29    9.20
  -5  -5   3   65.09    9.20
  -5  -5  -3   69.79    9.60
   5   5  -3   64.69    9.20
  -5  -5  -3   59.19    8.80
   6   4   3    7.00    3.60
  -6  -4   3    6.60    3.30
  -6  -4   3   13.40    4.00
  -6  -4   3    9.20    8.70
   6   4   3    5.30    2.90
   6   4  -3    8.90    3.60
  -6  -4  -3    8.90    3.70
   6   4  -3   10.40    6.30
  -6  -4  -3   16.00    3.70
   7   3   3  142.29   15.30
  -7  -3   3  129.49   15.10
   7   3   3  138.49   15.00
  -7  -3   3  130.49   15.70
  -7  -3  -3  138.29   15.30
  -7  -3  -3  135.49   14.80
  -7  -3  -3  139.49   14.80
   7   3  -3  145.89   15.30
  -8  -2   3   46.00   11.00
  -8  -2   3   69.19   11.40
  -8  -2   3   66.89    9.00
   8   2   3   78.19    8.70
   8   2   3   83.29    9.20
   8   2  -3   81.19    9.30
   8   2  -3   74.69   10.60
  -8  -2  -3   82.29    9.20
  -8  -2  -3   72.79    8.60
   8   2  -3   86.29   10.50
   9   1   3  621.64   57.19
   9   1   3  587.84   57.49
  -9  -1   3  636.34   58.29
  -9  -1   3  631.64   57.89
  -9  -1  -3  613.14   57.39
  -9  -1  -3  538.15   56.69
   9   1  -3  493.65   59.29
  -9  -1  -3  486.55   59.29
   9   1  -3  606.54   58.39
   9   1  -3  613.74   57.69
 -10   0   3    1.20    1.50
  10   0   3    2.00    1.60
  10   0   3    2.90    2.80
 -10   0   3   -0.60    4.70
 -10   0   3    5.60    4.00
  10   0   3   -0.20    1.10
  10   0  -3    1.60    2.40
  10   0  -3    1.60    3.30
 -10   0  -3    0.10    1.60
  10   0  -3    6.50    5.10
  10   0  -3    0.80    1.80
 -11   1   3   28.20    9.00
  11  -1   3   47.10    5.50
 -11   1   3   55.19    6.40
  11  -1   3   49.70    6.10
 -11   1   3   45.40    7.00
  11  -1  -3   47.40   10.00
  11  -1  -3   65.59   12.80
  11  -1  -3   52.09    6.70
 -12   2   3    5.90    4.20
  12  -2   3   -0.20    2.30
 -12   2   3    4.50    2.10
 -12   2   3    6.70    3.30
 -12   2   3    3.80    2.70
  12  -2  -3    5.00    2.70
  12  -2  -3    2.30    1.90
  12  -2  -3    9.70    4.60
  12  -2  -3    4.90    5.20
 -13   3   3  275.37   26.40
 -13   3   3  250.47   24.30
  13  -3   3  211.78   23.90
 -13   3   3  224.98   23.20
  13  -3  -3  221.28   23.70
  13  -3  -3  221.68   25.20
 -13   3  -3  218.88   22.30
  13  -3  -3  212.28   23.30
 -14   4   3   37.10    5.90
 -14   4   3   32.40    6.50
  14  -4   3   30.60    5.40
  14  -4  -3   32.80    5.50
  14  -4  -3   33.60    6.40
 -14   4  -3   33.70    4.60
  14  -4  -3   39.80    7.50
  15  -5   3  410.66   40.30
 -15   5   3  421.36   42.50
 -15   5   3  390.06   40.60
 -15   5  -3  422.26   40.70
  15  -5  -3  425.76   42.30
  15  -5  -3  377.36   41.40
  15  -5  -3  411.36   41.10
  16  -6   3    6.20    3.80
 -16   6   3    7.40    5.20
 -16   6   3   12.50    3.90
  16  -6   3    8.10    3.00
  16  -6  -3    9.30    4.70
  16  -6  -3    9.10    4.50
 -16   6  -3    9.80    4.20
  16  -6  -3   10.30    3.80
 -17   7   3  168.68   18.50
  17  -7   3  167.48   18.30
  17  -7   3  139.69   19.10
  17  -7  -3  188.38   19.40
  17  -7  -3  193.68   20.90
  17  -7  -3  172.58   20.10
 -17   7  -3  171.78   19.80
  18  -8   3    3.80    4.60
  18  -8   3   10.60    4.00
 -18   8   3   15.40    4.60
  18  -8  -3   16.70    5.90
  18  -8  -3   10.50    5.90
 -18   8  -3   26.20    6.70
 -19   9   3    6.10    4.40
  19  -9   3    2.70    4.90
  19  -9   3   10.40    6.10
  19  -9  -3    9.30    5.80
  19  -9  -3    5.70    4.00
  20 -10   3   -2.50    3.40
  20 -10  -3    0.60    4.00
  20 -10  -3   -1.20    4.80
   0  10   4   38.90    8.70
   0 -10   4   39.10    9.40
   0 -10  -4   22.90    7.20
   0 -10  -4   40.00   10.10
  -1  -9   4    3.20    5.80
   1   9   4    4.20    5.10
  -1  -9  -4    8.80    6.20
  -1  -9  -4    2.40    4.10
   2   8   4   45.20    8.70
  -2  -8  -4   48.20    9.60
  -2  -8  -4   34.60    8.10
  -3  -7   4   10.40    5.30
   3   7   4   22.70    5.40
   3   7   4   15.40    5.70
  -3  -7   4    1.60    3.70
  -3  -7   4   12.40    7.50
  -3  -7  -4   17.40    6.40
   3   7  -4   19.80    5.10
  -3  -7  -4    8.30    4.80
   3   7  -4   -1.30    5.80
  -4  -6   4   26.20    9.80
  -4  -6   4    7.70    4.40
  -4  -6   4   19.50    6.00
   4   6   4    9.50    4.80
   4   6   4    7.10    4.50
  -4  -6  -4    8.40    5.00
   4   6  -4   22.90    5.20
  -4  -6  -4   10.10    5.30
  -4  -6  -4   16.00    5.50
   4   6  -4   13.20    8.80
   5   5   4    1.90    3.20
  -5  -5   4    2.80    9.30
  -5  -5   4   13.50    5.10
  -5  -5   4    8.80    4.20
   5   5   4   12.70    4.70
   5   5  -4    4.20    5.80
   5   5  -4   11.10    4.00
  -5  -5  -4   12.60    5.10
  -5  -5  -4    8.00    4.40
  -5  -5  -4    7.80    3.90
  -6  -4   4   72.89   10.20
   6   4   4   72.69   10.10
  -6  -4   4   98.49   12.40
   6   4   4   86.59   10.60
  -6  -4   4   70.89   18.90
  -6  -4  -4   64.19    9.70
  -6  -4  -4   59.89   10.30
  -6  -4  -4   63.89   10.70
   6   4  -4   86.99   10.50
   6   4  -4   80.89   12.80
   7   3   4   28.90    5.00
  -7  -3   4   27.80    5.20
  -7  -3   4   31.90    7.80
  -7  -3   4   11.80    8.20
   7   3   4   28.00    5.80
   7   3  -4   36.60    6.00
  -7  -3  -4   12.70    5.40
  -7  -3  -4   16.80    4.40
  -7  -3  -4   23.70    4.70
   7   3  -4   14.10    4.90
  -8  -2   4   89.89   10.60
  -8  -2   4   40.30   11.20
  -8  -2   4   76.79   11.40
   8   2   4   76.89    9.00
   8   2   4   86.39    8.70
  -8  -2  -4   67.99    9.10
   8   2  -4   60.89   10.00
  -8  -2  -4   47.60   12.00
   8   2  -4   65.49    9.00
  -8  -2  -4   58.29    8.10
   8   2  -4   61.89   10.60
   9   1   4   48.40    7.00
  -9  -1   4   64.69    9.40
   9   1   4   64.19    7.70
  -9  -1   4   43.30   13.60
  -9  -1   4   62.69    8.30
  -9  -1  -4   49.20    6.80
   9   1  -4   63.89    8.50
   9   1  -4   72.89    9.50
  -9  -1  -4   59.59    7.90
   9   1  -4   60.49    8.40
   9   1  -4   63.29   12.30
  -9  -1  -4   30.60   10.80
  10   0   4  249.88   24.30
 -10   0   4  241.98   24.70
  10   0   4  223.38   24.10
  10   0  -4  244.08   25.40
  10   0  -4  248.88   26.40
  10   0  -4  233.68   24.80
  10   0  -4  230.88   29.20
  11  -1   4   26.00    4.90
  11  -1   4   27.00    7.00
  11  -1   4   26.90    4.30
 -11   1   4   10.50    7.30
 -11   1   4   30.90    5.20
 -11   1   4   23.30   11.00
  11  -1   4   29.70    4.90
 -11   1   4   29.90    5.70
  11  -1   4   31.80    4.80
  11  -1  -4   31.40    9.60
  11  -1  -4   39.20    7.20
  11  -1  -4   27.00    9.40
 -12   2   4   10.00    3.30
 -12   2   4   16.10    4.60
  12  -2   4    8.70    3.00
 -12   2   4    9.40    3.50
 -12   2   4    2.60    8.70
  12  -2  -4   16.30    8.40
  12  -2  -4   10.20    9.20
  12  -2  -4   13.60    4.10
 -13   3   4   58.69    9.80
 -13   3   4   41.20    7.40
 -13   3   4   40.00    6.90
  13  -3   4   59.49   10.90
  13  -3  -4   30.40   15.30
  13  -3  -4   37.40    6.90
  13  -3  -4   62.69   11.10
  13  -3  -4   34.40    6.20
  14  -4   4   53.09    8.90
 -14   4   4   56.59    7.90
 -14   4   4   39.50    8.00
 -14   4  -4   40.60    7.20
  14  -4  -4   31.00    8.80
  14  -4  -4   55.09    7.90
  14  -4  -4   49.50    8.40
  14  -4  -4   52.99   10.40
  15  -5   4   50.49    7.50
 -15   5   4   49.10    7.60
 -15   5   4   49.10    9.00
 -15   5  -4   41.70    6.00
  15  -5  -4   48.80    9.90
  15  -5  -4   48.00    8.50
  15  -5  -4   38.00    7.40
 -16   6   4  178.48   19.50
  16  -6   4  186.88   19.10
  16  -6  -4  174.38   19.90
  16  -6  -4  191.88   22.20
 -16   6  -4  173.88   18.60
  16  -6  -4  167.18   20.50
  17  -7   4    6.40    5.20
  17  -7   4   15.20    4.00
 -17   7   4   19.90    5.00
  17  -7  -4   12.10    6.40
 -17   7  -4   15.20    3.80
  17  -7  -4   13.40    4.60
 -18   8   4   73.99   11.00
  18  -8   4   84.49   10.50
  18  -8  -4   77.19   11.50
  18  -8  -4   69.89   15.40
 -18   8  -4   75.89   10.20
 -19   9   4    4.00    4.90
  19  -9   4    5.10    3.70
  19  -9  -4    9.10    4.80
  19  -9  -4    5.00    6.60
   1   9   5   68.29   11.30
  -1  -9   5   59.59   13.00
  -1  -9  -5   67.19   15.80
  -1  -9  -5   55.59   10.70
   2   8   5    3.40    4.70
  -2  -8   5    5.30    6.80
  -2  -8  -5   -1.10    3.70
  -2  -8  -5   -1.70    5.90
  -3  -7   5   41.10    9.50
  -3  -7   5   50.59   12.70
   3   7   5   27.10    7.30
  -3  -7  -5   30.60    9.10
  -3  -7  -5   21.40    6.60
  -4  -6   5   14.80   12.40
  -4  -6   5    5.60    4.70
   4   6   5   11.80    4.40
   4   6   5    7.40    5.00
  -4  -6   5   16.20    7.30
  -4  -6  -5    3.90    6.00
  -4  -6  -5   12.20    4.80
   4   6  -5   11.20    5.50
   4   6  -5    8.50    4.50
  -5  -5   5   53.19   18.30
   5   5   5   90.79   12.10
  -5  -5   5   74.39   11.60
   5   5   5   97.79   12.00
  -5  -5   5   85.39   14.50
   5   5  -5   71.69   11.00
  -5  -5  -5   94.89   12.30
  -5  -5  -5   59.39   12.80
  -5  -5  -5   99.79   11.70
   5   5  -5   84.39   14.00
   6   4   5    9.60    4.50
  -6  -4   5    4.10    6.80
  -6  -4   5   10.90   12.10
  -6  -4   5   12.30    4.20
   6   4   5   10.20    3.60
   6   4  -5    6.90    4.80
  -6  -4  -5    0.20    5.50
  -6  -4  -5    8.80    4.50
  -6  -4  -5    9.10    4.00
   6   4  -5   14.50    4.70
  -7  -3   5  429.76   43.20
   7   3   5  442.76   42.90
   7   3   5  456.35   43.40
   7   3  -5  458.55   43.80
  -7  -3  -5  433.26   43.50
   7   3  -5  407.46   44.10
  -7  -3  -5  414.06   42.60
  -7  -3  -5  352.46   47.00
   7   3  -5  411.46   43.20
  -8  -2   5    5.50    4.30
  -8  -2   5    1.10    7.70
  -8  -2   5    3.90    4.00
   8   2   5    8.20    3.70
   8   2   5    8.60    3.10
  -8  -2  -5    9.80    3.20
   8   2  -5    4.80    3.80
  -8  -2  -5   10.20    4.00
   8   2  -5    8.10    3.90
   8   2  -5    5.50    6.90
  -8  -2  -5   12.00   10.00
   8   2  -5    4.70    3.90
  -9  -1   5  220.18   25.20
   9   1   5  232.68   22.70
   9   1   5  225.48   23.00
  -9  -1   5  232.18   23.70
   9   1  -5  207.08   23.20
  -9  -1  -5  201.48   22.10
   9   1  -5  232.18   24.10
   9   1  -5  231.88   23.60
   9   1  -5  170.68   30.20
  -9  -1  -5  236.38   23.90
  -9  -1  -5  149.99   28.60
 -10   0   5    3.70    6.10
  10   0   5    2.20    2.60
  10   0   5   -0.20    4.30
 -10   0   5    1.60    2.40
  10   0   5    1.20    2.70
 -10   0   5    2.90    7.10
  10   0   5    1.40    2.00
 -10   0   5   -0.30    2.90
 -10   0  -5    0.50    4.70
  10   0  -5    2.30    3.00
  10   0  -5   -0.20    7.30
  10   0  -5   -0.90    4.10
  11  -1   5   64.29   10.70
  11  -1   5   65.19    8.50
 -11   1   5   53.49    7.80
  11  -1   5   56.49    7.90
  11  -1   5   59.19    7.80
  11  -1   5   57.39   10.30
 -11   1   5   26.80   11.30
 -11   1   5   29.20   11.50
 -11   1   5   64.89    9.40
  11  -1  -5   55.29    8.70
  11  -1  -5   51.99   12.30
  11  -1  -5   44.50   13.50
  12  -2   5    0.40    2.00
  12  -2   5    1.30    3.00
  12  -2   5    4.00    3.90
 -12   2   5   -2.70    2.40
 -12   2   5   -2.80    4.90
 -12   2   5    2.00    2.70
  12  -2   5    1.90    5.30
  12  -2  -5   -1.90   10.20
  12  -2  -5    5.30    3.70
 -13   3   5  113.29   14.20
 -13   3   5   97.09   15.40
 -13   3   5  103.29   12.90
  13  -3   5  157.38   18.70
  13  -3   5  101.29   14.30
 -13   3   5   99.49   13.30
  13  -3  -5   97.49   13.20
  13  -3  -5  122.19   17.90
  13  -3  -5   84.69   18.50
 -14   4   5   12.00    5.00
  14  -4   5   11.30    6.70
 -14   4   5   11.40    4.60
  14  -4  -5   14.70    5.00
  14  -4  -5    5.80    6.70
  14  -4  -5   17.60    8.00
  14  -4  -5    9.60    3.80
 -15   5   5   53.99    8.90
  15  -5   5   82.19   10.90
  15  -5  -5   50.19   11.70
  15  -5  -5   34.90   10.80
 -15   5  -5   56.79    7.40
  15  -5  -5   68.19    9.60
 -16   6   5    5.00    4.10
  16  -6   5    3.70    5.10
  16  -6   5    4.70    3.90
  16  -6  -5    0.70    6.70
  16  -6  -5   10.20    5.60
 -16   6  -5    5.10    2.50
  16  -6  -5    3.30    3.60
 -17   7   5  267.57   26.50
  17  -7   5  245.58   25.80
  17  -7  -5  228.58   29.60
  17  -7  -5  236.48   31.20
 -17   7  -5  238.78   25.00
 -18   8   5    3.50    4.70
  18  -8   5    0.50    3.30
  18  -8   5   -8.00    5.90
 -18   8  -5    8.90    2.80
  18  -8  -5    0.60    3.70
  18  -8  -5    9.50    7.80
 -19   9   5   -1.00    5.70
  19  -9   5    9.20    4.40
  19  -9  -5    8.50    4.90
  19  -9  -5   11.90    8.40
   1   9   6    6.60    5.30
  -1  -9   6   16.00    9.00
  -1  -9  -6   -2.10    8.00
  -1  -9  -6    1.80    5.20
   2   8   6   10.60    6.20
  -2  -8   6    6.90   10.00
  -2  -8  -6   18.10    9.10
  -2  -8  -6    6.70    5.50
   3   7   6   12.50    6.00
  -3  -7  -6    8.10    8.30
  -3  -7  -6   14.40    6.30
   4   6   6  259.37   27.00
   4   6   6  272.77   27.40
  -4  -6   6  218.88   37.80
  -4  -6   6  184.48   27.90
   4   6  -6  217.58   25.40
  -4  -6  -6  265.07   27.60
   4   6  -6  248.78   26.80
   5   5   6    0.00    3.60
  -5  -5   6   15.70   14.60
   5   5   6   -2.90    3.90
  -5  -5   6   -6.30    3.90
   5   5  -6   -4.90    3.50
   5   5  -6    8.10    4.40
  -5  -5  -6   -0.20    3.90
   5   5  -6    1.30    4.50
  -5  -5  -6    0.90    9.00
  -5  -5  -6   -3.70    3.60
  -5  -5  -6   -5.20    8.10
  -6  -4   6   10.30    9.10
  -6  -4   6   13.50    5.30
  -6  -4   6    3.20   12.00
   6   4   6   18.20    5.80
   6   4   6   13.80    4.40
  -6  -4  -6   17.70    5.40
   6   4  -6   13.60    5.70
  -6  -4  -6    4.10    9.40
  -6  -4  -6    7.50    7.10
   6   4  -6   30.40    6.40
   6   4  -6   29.60    6.00
  -6  -4  -6   17.00    5.40
  -7  -3   6   36.60   12.60
  -7  -3   6   45.90    8.60
   7   3   6   63.19    9.20
   7   3   6   44.60    7.80
   7   3  -6   57.39    9.40
   7   3  -6   34.90    8.00
  -7  -3  -6   52.39    8.10
  -7  -3  -6   57.59   10.00
  -7  -3  -6   30.20   13.50
  -7  -3  -6   54.59    9.30
   7   3  -6   58.29    9.00
   8   2   6  700.23   65.09
   8   2   6  639.24   64.49
  -8  -2   6  642.74   65.89
  -8  -2   6  564.54   66.09
  -8  -2  -6  677.13   64.19
   8   2  -6  611.14   64.79
   8   2  -6  672.63   64.79
   8   2  -6  589.94   65.39
  -8  -2  -6  734.63   65.89
   8   2  -6  681.73   66.89
  -9  -1   6   -7.20   10.20
   9   1   6    8.10    3.30
  -9  -1   6   10.70    4.10
  -9  -1   6    7.50    6.70
   9   1   6   16.20    4.70
  -9  -1  -6   -0.50   11.20
   9   1  -6    2.20    8.80
   9   1  -6    9.60    4.70
  -9  -1  -6   13.50    3.70
   9   1  -6   21.10    5.50
 -10   0   6  142.79   17.60
  10   0   6  139.79   16.30
 -10   0   6  154.28   16.60
  10   0   6  138.59   15.80
  10   0   6  150.88   16.70
  10   0   6  154.88   18.70
 -10   0  -6  127.19   15.10
  10   0  -6  202.38   27.10
  10   0  -6  144.39   16.90
 -10   0  -6  130.49   18.80
  10   0  -6  149.29   18.00
 -11   1   6    5.80    4.30
  11  -1   6    2.50    3.10
  11  -1   6    5.70    2.80
  11  -1   6    1.80    6.40
  11  -1   6    6.90    3.80
 -11   1   6    7.70    3.30
  11  -1   6    3.70    4.80
 -11   1   6   -8.40    6.80
 -11   1   6  -13.90    7.20
  11  -1  -6    6.70    6.90
  11  -1  -6   -4.40    8.80
  11  -1  -6    2.70    4.10
  12  -2   6  380.66   48.50
  12  -2   6  494.35   45.30
 -12   2   6  503.05   46.20
  12  -2   6  436.56   46.10
 -12   2   6  513.95   47.50
  12  -2  -6  378.46   50.09
  12  -2  -6  432.16   52.29
  12  -2  -6  452.15   46.60
  13  -3   6   22.80    5.90
  13  -3   6    8.20    7.50
 -13   3   6   36.40    7.40
 -13   3   6   29.00    7.90
 -13   3   6   30.50    6.10
  13  -3   6   10.10    7.30
 -13   3   6   32.00    7.20
  13  -3  -6   21.60   10.80
  13  -3  -6   33.80   11.00
  13  -3  -6   26.60    6.80
 -14   4   6   17.50    7.00
 -14   4   6   13.70    5.10
  14  -4   6   13.20    9.20
  14  -4   6   14.90    9.10
 -14   4   6   15.20    6.10
  14  -4   6   11.80    5.50
  14  -4  -6   10.60    9.80
  14  -4  -6   11.10    9.00
  15  -5   6    4.40    6.20
  15  -5   6   -3.80    7.80
 -15   5   6    9.30    4.90
 -15   5   6    7.30    4.90
 -15   5   6    8.40    4.60
  15  -5   6    1.40    4.80
  15  -5  -6   13.70    4.80
  15  -5  -6    5.00    8.10
  15  -5  -6   10.10    7.90
 -16   6   6  336.97   32.60
  16  -6   6  288.97   33.60
  16  -6   6  319.57   33.00
  16  -6  -6  296.47   32.70
  16  -6  -6  313.27   36.70
 -16   6  -6  297.47   30.90
  17  -7   6    8.60    4.40
 -17   7   6   12.90    7.40
  17  -7   6   -5.90   11.10
  17  -7  -6    9.30    8.50
  17  -7  -6    8.50    5.00
  17  -7  -6   14.90    8.80
 -17   7  -6    5.80    2.90
 -18   8   6   49.80    9.00
  18  -8  -6   19.90   10.00
  18  -8  -6   32.30    7.40
  18  -8  -6   38.60   11.90
   2   8   7    4.60    5.60
  -2  -8   7    8.30   10.60
  -2  -8  -7    7.70   11.00
  -2  -8  -7    2.50    5.70
  -2  -8  -7   -6.00   10.70
  -3  -7   7   -3.80   12.40
   3   7   7   -3.30    4.60
  -3  -7  -7  -12.80    9.10
  -3  -7  -7   -0.50    9.20
  -3  -7  -7   -2.00    4.80
   4   6   7   -2.20    4.40
  -4  -6   7  -14.20   20.00
  -4  -6  -7    0.50    7.90
  -4  -6  -7    5.10    4.90
  -4  -6  -7   -8.00   17.50
  -5  -5   7   89.59   13.30
   5   5   7  103.09   13.20
  -5  -5   7   37.80   20.90
  -5  -5   7   48.10   18.30
   5   5   7   84.49   12.10
   5   5  -7   83.19   12.30
   5   5  -7   78.09   11.60
  -5  -5  -7   82.49   13.30
  -5  -5  -7   37.20   16.50
   6   4   7    5.70    4.90
  -6  -4   7   24.80   13.10
  -6  -4   7    9.60    6.20
  -6  -4   7    7.30   10.90
   6   4   7   15.00    4.70
  -6  -4  -7   17.50    5.60
  -6  -4  -7   12.00    5.80
  -6  -4  -7   24.20   12.20
  -6  -4  -7   11.60    6.40
   6   4  -7   12.00    5.50
   6   4  -7    5.00    5.10
   7   3   7   48.50    9.00
  -7  -3   7   28.30   11.50
  -7  -3   7   51.99    9.70
   7   3   7   51.29    8.80
   7   3  -7   59.99   10.30
  -7  -3  -7   46.70    8.90
   7   3  -7   73.59   10.40
  -7  -3  -7   24.40   15.60
   7   3  -7   50.69    8.80
  -7  -3  -7   46.00    8.20
  -8  -2   7   15.30    6.40
   8   2   7    8.50    4.70
  -8  -2   7   16.20   12.50
  -8  -2   7   10.50    7.40
   8   2   7    7.90    4.10
   8   2  -7   12.10    8.30
  -8  -2  -7    6.80    4.00
   8   2  -7   17.30    5.60
   8   2  -7   20.50    5.70
  -8  -2  -7    7.30   13.20
  -9  -1   7  216.48   26.60
   9   1   7  223.28   25.60
   9   1   7  239.48   26.30
  -9  -1   7  263.87   28.10
   9   1   7  248.68   26.50
   9   1  -7  231.58   32.00
   9   1  -7  248.88   26.60
   9   1  -7  255.07   26.90
  -9  -1  -7  260.07   25.40
  10   0   7   -2.20    5.70
 -10   0   7    6.30    4.70
  10   0   7    0.80    3.90
 -10   0   7   14.70    9.50
 -10   0   7   -1.50    2.70
  10   0   7    3.90    4.00
  10   0   7   -1.50    2.40
  10   0  -7    5.80    4.50
  10   0  -7    3.60    4.90
 -10   0  -7   -1.10    8.10
  10   0  -7    6.80   11.00
 -11   1   7   58.49    8.60
 -11   1   7   36.50    8.50
  11  -1   7   45.10    9.10
  11  -1   7   49.70   11.10
  11  -1   7   59.69    9.40
  11  -1   7   49.40    7.80
  11  -1  -7   48.50   10.80
  11  -1  -7   34.30   15.50
  11  -1  -7   53.79    9.40
  12  -2   7    6.40    3.40
  12  -2   7    5.80    5.20
  12  -2   7    2.40    4.40
 -12   2   7   12.30    5.40
  12  -2   7    8.90    7.20
 -12   2   7    0.90    2.90
 -12   2   7    8.50    7.80
  12  -2  -7   11.50    8.40
  12  -2  -7    6.00   10.70
 -13   3   7   88.39   11.30
  13  -3   7   80.69   10.20
 -13   3   7   56.69   12.90
 -13   3   7   80.39   12.90
  13  -3   7   74.49   12.10
  13  -3  -7   88.89   18.90
  13  -3  -7   55.69   15.50
 -14   4   7    5.10    5.50
  14  -4   7    9.20    5.90
 -14   4   7    5.60    4.30
  14  -4   7    2.40    9.40
  14  -4   7    2.60    8.60
 -14   4   7   13.10    6.90
  14  -4  -7   26.20   11.10
  14  -4  -7    9.00   10.30
 -15   5   7  114.29   14.30
  15  -5   7   76.49   15.20
 -15   5   7  107.29   15.10
  15  -5   7  142.39   19.60
  15  -5   7   82.79   17.30
  15  -5  -7   96.49   21.50
  15  -5  -7   78.49   19.50
 -16   6   7    2.10    6.30
 -16   6   7    4.70    5.10
  16  -6   7    3.40    5.80
  16  -6  -7   -8.70    7.30
  16  -6  -7    9.40   10.30
  17  -7   7   99.19   14.20
 -17   7   7   93.89   13.80
  17  -7   7   69.69   17.50
  17  -7  -7   72.89   12.40
  17  -7  -7   48.00   15.30
  17  -7  -7   88.59   17.80
  -3  -7   8  -16.50   11.80
   3   7   8   -4.00    5.10
  -3  -7  -8    1.60   12.20
  -3  -7  -8   -6.30    9.50
  -3  -7  -8   -1.70    5.00
   4   6   8    6.00    5.20
  -4  -6   8  -15.80   13.60
  -4  -6  -8   -7.70    7.70
  -4  -6  -8    5.20    5.20
  -4  -6  -8   -9.30   11.20
  -5  -5   8   20.00   16.80
   5   5   8   11.00    5.90
   5   5  -8   11.90    5.80
  -5  -5  -8    6.90    5.50
  -5  -5  -8   23.00    8.40
  -5  -5  -8   -9.80   21.60
   5   5  -8   10.90    5.20
   6   4   8    8.10    5.10
   6   4   8   21.40    7.00
  -6  -4   8   25.60    8.20
  -6  -4   8    9.10   12.10
   6   4  -8   44.70    7.80
  -6  -4  -8   40.80   17.00
  -6  -4  -8   19.00    6.80
  -7  -3   8    7.40    7.60
   7   3   8    6.40    3.60
   7   3   8   13.40    5.70
  -7  -3   8    3.90    6.00
   7   3  -8    0.80    4.60
  -7  -3  -8    6.20    5.00
   7   3  -8    6.40    6.40
  -7  -3  -8    6.20   14.00
   8   2   8  130.79   16.00
   8   2   8  117.19   14.70
   8   2   8  114.99   15.40
  -8  -2   8  103.69   19.50
  -8  -2   8   96.99   17.00
  -8  -2   8  125.79   17.70
   8   2  -8  119.19   16.20
   8   2  -8  131.09   15.50
   8   2  -8  136.79   19.30
  -8  -2  -8   65.89   21.40
  -8  -2  -8  123.99   14.90
  -9  -1   8    6.10   11.40
   9   1   8    7.80    4.60
   9   1   8   -5.90    3.90
  -9  -1   8   -2.40    4.40
   9   1   8   -0.70    3.20
  -9  -1   8    1.70    8.40
  -9  -1   8    2.70    4.00
  -9  -1  -8    9.90   10.00
   9   1  -8    7.50    9.60
   9   1  -8   -2.80    4.10
   9   1  -8   -0.10    4.50
  -9  -1  -8    3.50    3.80
 -10   0   8   21.30    6.70
 -10   0   8   -6.00   11.40
 -10   0   8   21.00    6.90
  10   0   8   35.50    7.60
  10   0   8   18.50    6.60
  10   0   8   16.50    4.90
  10   0  -8   33.00    7.70
 -10   0  -8   23.60    8.40
  10   0  -8   34.00   15.60
 -10   0  -8   20.70    4.80
  10   0  -8   14.80    8.00
  11  -1   8  -11.90    9.90
 -11   1   8   11.60    8.90
  11  -1   8   -3.30    3.90
 -11   1   8   -4.60    9.30
  11  -1   8   -2.30    3.30
 -11   1   8    1.00    3.80
  11  -1  -8    0.60   11.50
  11  -1  -8    0.50    5.80
  11  -1  -8    8.70    5.30
  12  -2   8   32.50    6.00
  12  -2   8    2.20    7.50
  12  -2   8   15.70    8.80
 -12   2   8   22.40    5.70
 -12   2   8    5.80    9.00
  12  -2   8   16.40    7.50
 -12   2   8   20.20    7.00
  12  -2  -8   37.40   10.30
  12  -2  -8    9.80   12.80
 -13   3   8   -1.40   10.70
 -13   3   8    1.60    3.30
  13  -3   8    7.40    6.20
  13  -3   8    1.40    6.40
  13  -3   8    3.20    3.70
  13  -3  -8   -2.60   11.50
  13  -3  -8    6.80    8.20
  14  -4   8    7.00   10.70
  14  -4   8   21.60    5.20
  14  -4   8    6.40    6.30
  14  -4   8   52.39   13.20
 -14   4   8   13.70    5.50
  14  -4  -8    8.50   13.00
  14  -4  -8    1.30    8.80
  15  -5   8    8.90   10.90
 -15   5   8    4.20    4.90
  15  -5   8    9.90    4.40
  15  -5   8   15.50    9.80
  15  -5   8    7.70    7.10
  15  -5  -8    6.90   11.40
  15  -5  -8  -14.10    9.20
  16  -6   8   38.70   11.00
 -16   6   8   41.00    9.20
  16  -6  -8   32.60   13.00
  16  -6  -8   32.60   18.00
  17  -7  -8   18.80   12.50
   4   6   9    5.70    6.30
  -4  -6   9   10.30   18.40
  -4  -6  -9    6.60   14.90
  -4  -6  -9   -3.80    6.50
  -4  -6  -9   13.10    7.10
  -5  -5   9    2.80   15.00
   5   5   9   29.10    8.30
  -5  -5  -9   32.20   16.30
  -5  -5  -9   12.40    6.60
  -6  -4   9   -3.40   10.40
   6   4   9   17.60    6.50
   6   4   9   13.40    7.20
   6   4  -9   17.20    6.90
  -6  -4  -9  -13.10   14.80
   6   4  -9   14.90    6.10
  -6  -4  -9   14.80    4.70
  -7  -3   9   25.30    9.70
   7   3   9   53.79    9.90
   7   3   9   39.50    8.20
  -7  -3   9   26.90   12.00
   7   3   9   36.60    7.50
   7   3  -9   58.19   10.50
  -7  -3  -9   32.20   18.00
   8   2   9   -2.10    5.20
  -8  -2   9    2.20   10.30
   8   2   9   -5.00    3.20
  -8  -2   9    2.80    4.80
   8   2   9    6.20    4.40
   8   2  -9    6.60    6.10
  -8  -2  -9   -6.40   11.90
   8   2  -9   -0.20    6.90
  -8  -2  -9   14.10    6.50
  -9  -1   9   79.39   13.70
   9   1   9   78.39   15.90
   9   1   9   93.59   12.20
   9   1   9   87.29   13.50
  -9  -1   9   95.39   15.10
  -9  -1  -9   91.29   12.40
   9   1  -9   93.89   19.60
   9   1  -9   68.69   12.60
   9   1  -9   81.59   12.90
  -9  -1  -9   66.69   17.40
  10   0   9   -7.40    3.20
 -10   0   9   -1.20    4.10
 -10   0   9   15.10   12.40
  10   0   9    2.10    6.60
 -10   0   9    4.20    5.10
  10   0   9    1.60    3.40
  10   0  -9   -3.10   12.90
  10   0  -9    0.80    5.10
 -10   0  -9   -2.40    3.80
  11  -1   9   13.20    8.90
 -11   1   9   26.10    9.60
 -11   1   9   26.40    7.30
 -11   1   9   22.50   11.80
  11  -1   9   25.60    8.20
  11  -1   9   25.40    6.00
  11  -1  -9   33.40    8.40
  11  -1  -9   39.50   19.50
 -12   2   9   -4.20    8.70
 -12   2   9    2.80    3.90
  12  -2   9   -6.10    3.50
  12  -2   9    7.00    7.00
  12  -2  -9   12.00    7.60
  12  -2  -9    4.50   13.80
 -13   3   9   58.69   10.70
  13  -3   9   36.50   16.00
  13  -3   9   65.89    9.80
 -13   3   9   44.40   11.40
  13  -3  -9   42.00   12.20
  13  -3  -9   24.50   15.00
  14  -4   9    4.50    9.80
  14  -4   9   -4.80    4.00
  14  -4   9   -6.20    7.00
 -14   4   9    0.20    4.70
  14  -4  -9   16.90   12.90
  14  -4  -9   10.30    9.50
  15  -5   9    9.80   10.60
 -15   5   9   12.40    5.40
  15  -5   9   27.50    6.10
  15  -5  -9    2.70   13.70
  -6  -4  10   10.90    7.30
   6   4  10   16.10    5.70
  -6  -4  10    0.90   12.10
   6   4  10   11.20    7.50
  -6  -4 -10   24.70   16.90
   6   4 -10    3.40    6.30
  -7  -3  10   -9.30    6.40
  -7  -3  10   -5.50    7.20
   7   3  10    1.50    6.00
   7   3  10    4.70    4.80
   7   3 -10    4.60    6.50
  -7  -3 -10    7.60   16.60
   8   2  10   96.49   15.90
  -8  -2  10  106.69   18.90
   8   2  10  104.79   14.30
   8   2  10  102.69   15.20
   8   2 -10  126.09   19.00
  -8  -2 -10   76.19   20.70
  -9  -1  10    5.90    5.20
   9   1  10   -0.60    4.00
   9   1  10   -4.60    4.70
   9   1  10    1.40    8.10
  -9  -1 -10    4.50    9.80
   9   1 -10   13.50   14.30
   9   1 -10    2.60    5.50
 -10   0  10   32.50    7.60
  10   0  10   13.30    7.20
  10   0  10   29.10    7.00
 -10   0 -10   60.99    9.40
  10   0 -10   34.50    8.70
  10   0 -10   32.50   16.80
  11  -1  10    1.10    4.60
  11  -1  10   -1.20    4.50
 -11   1  10    3.70    4.40
  11  -1 -10    6.90    6.00
  11  -1 -10  -12.80   14.30
 -12   2  10  105.59   14.70
  12  -2  10   98.99   14.00
  12  -2  10   95.99   19.10
  12  -2 -10  104.49   27.00
  12  -2 -10   92.49   16.20
  13  -3  10    3.60    5.00
 -13   3  10    5.70    4.00
  13  -3  10   22.00   12.00
  13  -3  10   -8.60    6.80
  13  -3 -10    6.50    7.50
  13  -3 -10   -3.80   13.60
  14  -4  10    9.70    5.60
   2  10   0   32.60    7.40
  -2 -10   0   27.90    7.70
   3   9   0    4.60    4.60
  -4  -8   0  260.67   28.30
  -4  -8   0  254.37   27.60
   4   8   0  253.27   27.50
  -5  -7   0    3.00    3.90
  -5  -7   0    8.30    4.10
   5   7   0   -0.80    4.60
   5   7   0    3.40    3.80
   6   6   0   23.80    5.50
  -6  -6   0   20.20    5.00
  -6  -6   0   21.70    6.20
   6   6   0   20.90    6.80
   7   5   0   19.40    5.90
  -7  -5   0   20.80    4.50
   7   5   0   21.10    5.50
  -7  -5   0   22.80    5.30
   8   4   0 1975.60  195.78
   8   4   0 2119.99  196.78
  -8  -4   0 2023.70  196.78
  -8  -4   0 2010.00  195.68
  -9  -3   0  539.45   53.69
   9   3   0  570.34   53.49
  -9  -3   0  515.45   52.39
   9   3   0  526.65   52.59
  10   2   0    9.00    2.80
 -10  -2   0    8.20    2.00
 -10  -2   0   10.80    3.30
  10   2   0   13.20    2.70
 -10  -2   0    9.60    2.20
  11   1   0   76.99    9.00
  11   1   0   78.69    8.10
 -11  -1   0   79.19    7.90
 -11  -1   0   54.69    9.20
 -11  -1   0   71.19    7.80
  11   1   0   75.79    8.20
  12   0   0  415.06   44.90
  12   0   0  438.06   44.50
  12   0   0  489.35   44.50
 -13   1   0   46.70    5.10
  13  -1   0   48.80    5.30
 -13   1   0   43.90    6.30
  13  -1   0   43.90    5.90
  14  -2   0   30.30    4.50
 -14   2   0   28.50    3.80
  14  -2   0   29.50    3.50
 -15   3   0   14.50    3.20
  15  -3   0   12.40    3.20
  15  -3   0   16.40    2.60
 -16   4   0 1978.70  187.48
  16  -4   0 1903.31  186.68
  16  -4   0 1945.01  186.88
 -17   5   0   78.79   13.00
  17  -5   0  110.49   11.40
  17  -5   0  108.49   11.80
  18  -6   0  232.58   26.00
  18  -6   0  265.67   25.60
  19  -7   0   40.80    6.70
 -19   7   0   33.50   10.10
  19  -7   0   38.20    6.80
  21  -9   0    5.50    4.60
  21  -9   0    7.20    5.50
  22 -10   0    1.70    3.50
  22 -10   0    6.90    5.80
   2  10   1    6.40    5.10
  -2 -10   1   16.90    6.30
  -2 -10  -1   11.30    5.30
   2  10  -1    2.70    4.30
  -3  -9   1   12.40    8.90
   3   9   1   30.20    6.80
   3   9  -1   33.10    6.70
  -3  -9  -1   17.40    6.90
  -4  -8   1    2.40    4.00
   4   8   1    1.70    4.20
  -4  -8   1   -4.90    3.40
  -4  -8  -1   -1.00    3.40
   4   8  -1    1.60    3.80
  -4  -8  -1   -2.70    3.50
   5   7   1   71.79   10.60
  -5  -7   1   66.19   11.60
  -5  -7   1   75.39   10.20
   5   7  -1   90.29   17.30
   5   7  -1   72.19   10.40
  -5  -7  -1   74.29   10.10
  -5  -7  -1   59.09   10.90
   6   6   1   22.50    6.10
  -6  -6   1   23.20    6.30
   6   6   1   23.80    5.70
  -6  -6   1   23.50    5.20
   6   6  -1   40.00   10.40
  -6  -6  -1   28.70    6.00
  -6  -6  -1   23.60    5.40
   6   6  -1   30.10    6.00
   7   5   1  176.38   19.10
  -7  -5   1  167.58   18.70
  -7  -5   1  189.28   20.80
   7   5   1  169.08   19.40
   7   5  -1  168.98   22.50
  -7  -5  -1  179.68   18.80
   7   5  -1  185.18   19.10
  -7  -5  -1  169.68   19.70
   8   4   1  236.58   24.40
  -8  -4   1  218.98   23.70
   8   4   1  240.28   24.20
  -8  -4   1  232.78   25.90
  -8  -4  -1  226.18   24.00
   8   4  -1  230.38   24.00
  -8  -4  -1  252.57   24.90
   8   4  -1  233.88   27.60
  -9  -3   1  572.84   69.99
   9   3   1  740.53   68.29
  -9  -3   1  708.83   67.99
  -9  -3   1  710.93   68.09
   9   3   1  730.33   68.29
   9   3  -1  610.44   70.39
   9   3  -1  724.63   68.19
  -9  -3  -1  755.22   68.89
  -9  -3  -1  702.73   67.99
  10   2   1   80.99    9.10
 -10  -2   1   82.49    9.10
 -10  -2   1   81.19    9.10
  10   2   1   84.89    9.20
 -10  -2  -1   86.89    9.70
 -10  -2  -1   85.69    8.90
  10   2  -1   59.49   10.90
  10   2  -1   89.49    9.60
  10   2  -1   81.99    9.30
  11   1   1   21.50    3.00
  11   1   1   21.40    3.20
  11   1   1   19.30    2.60
 -11  -1   1    8.70    4.80
 -11  -1   1   19.40    3.50
 -11  -1   1   18.80    4.20
  11   1  -1   21.00    3.80
 -11  -1  -1   19.30    2.80
 -11  -1  -1   25.00    3.50
  11   1  -1   22.40    4.50
 -12   0   1    6.50    4.30
 -12   0   1    3.20    3.50
  12   0   1    1.40    1.80
 -12   0   1    0.30    1.20
  12   0   1   -0.50    0.70
  12   0  -1    1.50    2.50
  12   0  -1    3.20    3.70
 -12   0  -1   -1.10    1.20
  12   0  -1    0.50    1.70
 -13   1   1  244.98   25.00
 -13   1   1  256.57   24.60
  13  -1   1  235.38   24.50
  13  -1  -1  224.58   26.10
  13  -1  -1  258.87   25.10
  13  -1  -1  277.67   25.50
 -14   2   1   73.19    9.60
 -14   2   1   68.69    7.80
 -14   2   1   69.39    8.30
  14  -2  -1   64.99    8.00
  14  -2  -1   71.69    7.80
  14  -2  -1   92.19    9.30
  15  -3   1  485.85   50.09
 -15   3   1  529.15   51.19
  15  -3  -1  542.05   51.39
  15  -3  -1  533.55   50.59
  15  -3  -1  509.45   50.79
  16  -4   1   55.09    6.40
 -16   4   1   58.39    9.00
  16  -4  -1   52.69    7.30
  16  -4  -1   54.99    6.90
  16  -4  -1   50.29   10.10
 -17   5   1  728.33   69.59
  17  -5   1  653.23   68.29
  17  -5  -1  682.83   68.59
  17  -5  -1  729.33   68.29
  17  -5  -1  702.23   68.99
  18  -6   1    7.00    3.40
  18  -6   1    9.20    3.00
 -18   6   1    6.90    5.10
 -18   6  -1    4.90    8.10
  18  -6  -1   10.20    3.20
  18  -6  -1   11.00    4.20
  18  -6  -1    9.60    4.20
  19  -7   1   39.90    6.00
 -19   7   1   26.10    8.60
  19  -7   1   23.80    5.50
 -19   7  -1   39.90   13.60
  19  -7  -1   26.10    5.20
  19  -7  -1   27.80    6.30
  19  -7  -1   21.40    5.90
  20  -8   1    2.50    3.60
  20  -8   1   -0.10    2.70
 -20   8  -1    4.60   10.10
  20  -8  -1    0.10    3.00
  20  -8  -1    0.70    4.10
  20  -8  -1   -3.40    3.30
  21  -9   1   12.20    5.90
  21  -9   1   28.20    5.70
  21  -9  -1   26.00    7.10
  21  -9  -1   26.80    5.80
  22 -10   1    6.70    3.90
  22 -10  -1    5.80    5.70
  22 -10  -1    1.80    4.00
  -2 -10   2   23.30    7.30
   2  10   2   27.80    6.90
  -2 -10  -2   14.80    6.40
   2  10  -2   37.20    6.90
  -3  -9   2    0.20    4.80
   3   9   2    4.40    4.80
   3   9  -2    0.10    4.10
  -3  -9  -2    7.20    5.10
   4   8   2   17.70    5.70
  -4  -8   2   24.00    7.00
  -4  -8   2    8.80    4.90
  -4  -8  -2   10.80    4.70
   4   8  -2   20.60    5.30
  -5  -7   2   10.10    4.30
  -5  -7   2   10.50    5.10
   5   7   2    4.70    4.30
   5   7  -2    6.20    4.40
  -5  -7  -2    2.20    3.60
   5   7  -2   12.20   15.70
   6   6   2   41.50    8.30
   6   6   2   52.79    8.60
  -6  -6   2   54.49    8.30
  -6  -6   2   47.70    9.80
   6   6  -2   55.89    8.50
  -6  -6  -2   49.50    8.10
   6   6  -2   34.30   12.40
   7   5   2   20.60    4.80
   7   5   2   19.90    4.90
  -7  -5   2   18.50    4.60
  -7  -5   2   17.50    7.10
   7   5  -2   21.50    8.50
   7   5  -2   20.30    5.50
  -7  -5  -2   19.50    5.20
  -7  -5  -2   19.40    4.60
   8   4   2   82.09   10.10
  -8  -4   2   80.39    9.80
   8   4   2   78.79   10.80
  -8  -4   2   85.79    9.90
  -8  -4   2   64.49   13.90
   8   4  -2   75.39    9.80
   8   4  -2   81.09   15.80
  -8  -4  -2   87.59   10.50
  -8  -4  -2   73.49    9.50
  -9  -3   2   65.79    8.10
  -9  -3   2   32.10   12.00
   9   3   2   72.09    8.20
   9   3   2   60.69    8.20
  -9  -3   2   63.89    8.20
  -9  -3  -2   64.29    7.90
  -9  -3  -2   64.39    8.50
   9   3  -2   79.09    8.80
  10   2   2  374.96   38.20
 -10  -2   2  393.96   39.00
  10   2   2  403.16   38.40
 -10  -2   2  389.96   38.40
 -10  -2  -2  369.26   38.00
 -10  -2  -2  381.96   38.60
  10   2  -2  378.86   38.60
  10   2  -2  418.56   39.20
  11   1   2   93.49    9.10
 -11  -1   2   85.39   10.70
  11   1   2   81.79    8.70
 -11  -1   2   82.49    9.70
  11   1  -2   68.69   10.60
  11   1  -2   73.29   11.20
 -11  -1  -2   84.29    9.10
  11   1  -2   90.39   10.00
 -11  -1  -2   74.39    8.90
  12   0   2    9.60    1.70
 -12   0   2    9.30    2.40
 -12   0   2    7.40    6.10
 -12   0   2    6.30    3.90
  12   0  -2   17.50    4.10
 -12   0  -2   12.00    2.20
  12   0  -2   10.70    5.30
  12   0  -2    3.40    4.00
 -13   1   2   87.49   10.10
 -13   1   2   90.39    9.40
  13  -1  -2   62.89   12.40
  13  -1  -2   94.79   11.70
  13  -1  -2   84.29    9.80
 -14   2   2   34.30    4.80
 -14   2   2   31.40    7.30
 -14   2   2   23.90    5.00
  14  -2  -2   53.29    7.50
  14  -2  -2   27.20    6.10
  14  -2  -2   35.50    5.30
  14  -2  -2   33.00    4.90
  15  -3   2  179.38   17.60
 -15   3   2  192.68   19.40
  15  -3  -2  161.18   18.70
  15  -3  -2  171.38   18.40
  15  -3  -2  190.78   19.70
 -16   4   2  439.16   41.00
 -16   4   2  388.46   39.40
  16  -4   2  366.96   38.90
  16  -4  -2  403.46   39.70
  16  -4  -2  398.36   40.10
  16  -4  -2  416.46   40.70
 -17   5   2    5.90    3.00
  17  -5   2    5.00    2.20
 -17   5   2    4.00    3.70
  17  -5  -2    8.80    3.00
  17  -5  -2    8.70    4.10
  17  -5  -2    7.50    3.80
 -17   5  -2   13.50    7.00
 -18   6   2  215.28   25.70
  18  -6   2  215.48   22.90
  18  -6  -2  205.28   24.10
  18  -6  -2  239.58   23.70
 -18   6  -2  227.58   26.90
  18  -6  -2  247.78   25.00
  19  -7   2   14.90    5.00
  19  -7   2   25.20    4.80
 -19   7   2   27.60    8.30
 -19   7   2   26.30    5.10
 -19   7  -2   44.30    9.70
  19  -7  -2   23.40    6.30
  19  -7  -2   32.60    6.60
  19  -7  -2   29.70    5.70
  20  -8   2    9.80    3.70
 -20   8   2    9.20    4.30
  20  -8   2    8.90    4.50
 -20   8  -2    0.50    7.90
  20  -8  -2   14.00    4.30
  20  -8  -2    3.30    5.30
  20  -8  -2   16.30    5.20
  21  -9   2   -2.80    4.00
  21  -9   2    0.40    3.40
  21  -9  -2   -1.90    3.10
  21  -9  -2    3.00    5.20
  22 -10   2    7.20    4.10
  22 -10  -2    8.40    4.60
  22 -10  -2    8.40    6.10
  -2 -10   3    2.40    5.40
   2  10   3    2.60    5.10
  -2 -10  -3    1.90    5.30
  -2 -10  -3    5.50    5.20
  -3  -9   3   20.40    7.50
   3   9   3    7.00    5.70
  -3  -9  -3    7.90    5.10
   3   9  -3   23.20    5.70
   4   8   3   12.60    5.50
  -4  -8   3   11.60    5.80
  -4  -8   3   12.80    6.80
   4   8  -3   19.50    5.60
  -4  -8  -3   11.40    5.70
  -5  -7   3   78.49   13.30
   5   7   3   81.79   11.50
  -5  -7   3   74.59   12.40
   5   7   3   71.69   11.00
   5   7  -3   72.29   10.80
   5   7  -3   32.20   15.60
  -5  -7  -3   71.29   11.20
  -6  -6   3   13.40    4.40
   6   6   3   10.50    4.60
  -6  -6   3   12.30    4.60
   6   6   3    4.30    3.80
  -6  -6   3    3.20    6.20
  -6  -6  -3    8.60    4.20
   6   6  -3   12.70    4.50
   6   6  -3    2.00    6.20
  -6  -6  -3    8.80    4.00
   7   5   3  459.05   44.10
   7   5   3  446.96   43.90
  -7  -5   3  407.36   43.70
  -7  -5   3  405.46   48.60
  -7  -5   3  425.76   43.70
  -7  -5  -3  437.86   43.60
   7   5  -3  427.16   43.70
  -7  -5  -3  451.85   44.50
  -8  -4   3  140.19   15.90
   8   4   3  136.09   15.80
   8   4   3  139.19   15.50
  -8  -4   3  129.89   15.60
  -8  -4  -3  147.99   16.30
  -8  -4  -3  138.39   15.30
   8   4  -3  149.69   15.80
  -9  -3   3  131.59   30.10
   9   3   3  213.58   21.40
   9   3   3  208.78   21.60
  -9  -3   3  189.28   23.30
  -9  -3   3  167.68   23.20
  -9  -3  -3  202.18   21.00
  -9  -3  -3  217.88   21.90
   9   3  -3  230.58   22.00
  -9  -3  -3  216.98   21.20
  10   2   3   17.00    3.80
 -10  -2   3   16.60    5.70
 -10  -2   3   16.80    4.00
  10   2   3   12.80    3.20
 -10  -2   3   18.50    5.80
  10   2  -3   16.10    4.00
 -10  -2  -3   15.70    3.70
  10   2  -3   13.60    5.10
 -10  -2  -3   19.30    3.30
  10   2  -3   22.40    5.60
  11   1   3   44.80    6.60
 -11  -1   3   59.89    8.10
  11   1   3   51.79    6.70
 -11  -1   3   53.79    7.70
 -11  -1   3   33.20    9.40
  11   1  -3   62.49    8.10
 -11  -1  -3   47.10    6.00
  11   1  -3   66.99    8.60
  11   1  -3   53.79   10.20
 -11  -1  -3   49.50    6.80
  12   0   3   -1.20    1.30
 -12   0   3    1.10    1.60
  12   0   3    1.00    1.30
 -12   0   3   -4.30    4.40
  12   0   3    0.40    2.40
 -12   0   3   -1.20    3.50
  12   0  -3    3.40    3.30
  12   0  -3    0.10    4.30
 -12   0  -3   -0.70    1.40
  12   0  -3   -1.10    3.40
  12   0  -3    0.00    2.10
  13  -1   3  134.09   14.50
 -13   1   3  149.29   15.30
 -13   1   3  139.89   16.20
  13  -1   3  146.09   15.00
  13  -1  -3  151.68   15.70
  13  -1  -3  163.88   19.30
 -14   2   3   29.90    4.90
 -14   2   3   25.90    5.40
 -14   2   3   29.20    8.10
  14  -2  -3   28.60    7.00
  14  -2  -3   15.40    7.10
  14  -2  -3   34.00    5.70
  15  -3   3  166.38   16.20
 -15   3   3  141.59   17.00
 -15   3   3  152.78   16.20
 -15   3   3  135.99   18.10
  15  -3  -3  135.59   16.40
  15  -3  -3  125.69   18.30
  15  -3  -3  143.69   18.50
  15  -3  -3  183.18   18.50
 -16   4   3    2.70    2.90
  16  -4   3    7.30    2.40
 -16   4   3    7.80    3.80
  16  -4  -3    4.70    3.50
  16  -4  -3    4.80    2.90
  16  -4  -3    9.50    4.60
 -17   5   3 1040.20   92.89
  17  -5   3  817.32   90.19
 -17   5   3  888.21   90.49
  17  -5  -3  957.30   92.29
 -17   5  -3 1001.20   90.49
  17  -5  -3  898.21   91.49
  17  -5  -3  942.91   91.09
  18  -6   3   14.60    3.50
 -18   6   3   20.10    7.10
 -18   6   3   17.70    4.50
 -18   6  -3   21.00    4.70
  18  -6  -3   13.70    4.20
  18  -6  -3    8.50    5.00
  18  -6  -3   14.80    5.20
  19  -7   3    7.50    4.60
 -19   7   3   20.60    4.70
  19  -7   3   17.50    4.00
  19  -7  -3    8.50    5.50
 -19   7  -3   17.50    4.90
  19  -7  -3   20.20    5.70
  19  -7  -3   18.50    4.80
 -20   8   3   18.00    5.40
  20  -8   3   15.50    4.20
  20  -8  -3   13.10    9.80
  20  -8  -3    7.70    7.20
  21  -9   3    2.00    5.80
  21  -9   3   23.50    5.40
 -21   9   3   32.70    6.40
  21  -9  -3   13.80    7.40
  21  -9  -3   19.50    5.70
  -2 -10   4   16.10    6.80
   2  10   4    9.30    5.90
  -2 -10  -4   16.20    6.40
  -2 -10  -4    7.40    7.00
  -3  -9   4   10.80    6.70
   3   9   4    5.00    5.40
  -3  -9  -4    8.20    5.90
  -3  -9  -4    4.60    4.50
   4   8   4  183.38   20.90
  -4  -8   4  208.28   24.30
   4   8  -4  148.49   19.50
  -4  -8  -4  173.98   21.70
  -4  -8  -4  172.18   21.20
   5   7   4    5.30    4.80
  -5  -7   4   14.10    5.70
   5   7   4    7.30    4.70
  -5  -7   4    4.80    2.70
  -5  -7   4   10.30    8.40
  -5  -7  -4    5.90    4.50
   5   7  -4   -7.60    6.50
  -5  -7  -4    5.40    5.00
   5   7  -4    3.20    4.00
   6   6   4    7.90    4.70
  -6  -6   4   13.00    5.20
   6   6   4    9.70    4.90
  -6  -6   4    8.40    5.00
  -6  -6   4   -0.70    7.90
   6   6  -4   12.40    8.10
  -6  -6  -4    6.30    4.30
  -6  -6  -4   10.60    5.30
  -6  -6  -4   16.10    5.60
   6   6  -4   13.70    4.60
  -7  -5   4   35.10    6.90
   7   5   4   33.70    6.30
  -7  -5   4   27.30    7.40
   7   5   4   38.10    7.10
  -7  -5   4    6.30   10.20
   7   5  -4   23.60    8.70
  -7  -5  -4   35.60    6.50
   7   5  -4   35.00    6.40
  -7  -5  -4   42.10    7.60
  -7  -5  -4   40.00    8.00
  -8  -4   4  965.10   95.99
   8   4   4  994.50   95.99
  -8  -4   4  933.71   96.99
   8   4   4 1055.19   96.39
  -8  -4  -4 1053.19   96.89
  -8  -4  -4  996.60   95.69
  -8  -4  -4  925.21   96.09
   8   4  -4  925.61   97.09
  -9  -3   4   86.99   14.20
  -9  -3   4   85.79   11.30
   9   3   4   92.99   11.60
  -9  -3   4   84.29   19.70
   9   3   4   89.09   10.90
  -9  -3  -4   94.89   11.60
  -9  -3  -4   91.49   10.80
   9   3  -4   99.29   13.60
   9   3  -4  100.29   12.30
  10   2   4   61.49    8.10
 -10  -2   4   64.99   10.90
 -10  -2   4   69.69    9.30
  10   2   4   64.29    8.70
 -10  -2  -4   75.79    9.10
 -10  -2  -4   61.49    7.90
 -10  -2  -4   60.19   13.30
  10   2  -4   74.09   11.80
  10   2  -4   73.59   10.50
  10   2  -4   57.79    9.00
 -11  -1   4   20.80   11.50
 -11  -1   4   23.90    5.20
  11   1   4   27.10    4.90
 -11  -1   4   31.20    7.30
  11   1   4   27.60    4.60
  11   1  -4   47.30    7.10
 -11  -1  -4   26.00    5.00
  11   1  -4   33.10    6.10
  11   1  -4   34.10    9.50
 -11  -1  -4   17.10    8.60
  11   1  -4   26.20   10.90
 -11  -1  -4   25.10    4.30
 -12   0   4  518.35   52.59
  12   0   4  487.65   51.89
  12   0   4  612.94   53.29
  12   0   4  507.65   52.19
  12   0  -4  535.75   54.59
  12   0  -4  523.45   53.49
  12   0  -4  563.94   57.29
 -13   1   4   67.39   14.90
  13  -1   4   81.89    9.80
  13  -1   4   81.49    8.90
  13  -1   4   89.09    9.30
 -13   1   4   80.09   12.10
 -13   1   4   78.39    9.70
  13  -1  -4   61.69   14.30
  13  -1  -4   87.99   15.60
  13  -1  -4   82.29   10.30
 -14   2   4   15.00    4.60
 -14   2   4   12.50    3.40
  14  -2   4   15.30    2.70
 -14   2   4   12.30    6.80
  14  -2   4    4.50    3.30
  14  -2  -4    8.30   11.30
  14  -2  -4   15.60    4.60
 -15   3   4   50.09    7.40
 -15   3   4   54.39    9.30
  15  -3   4   56.29    9.80
 -15   3   4   50.79   10.40
 -15   3   4   56.39    8.00
  15  -3  -4   38.00    7.00
  15  -3  -4   44.70    7.80
  15  -3  -4   31.50   10.10
  15  -3  -4   51.69   10.10
 -16   4   4 1130.49  105.29
 -16   4   4 1059.79  103.49
  16  -4   4 1126.29  103.69
  16  -4  -4 1050.89  103.69
  16  -4  -4 1182.18  105.79
  16  -4  -4  889.81  105.49
  16  -4  -4 1010.90  104.19
 -17   5   4   25.60    6.60
 -17   5   4   36.00    6.00
  17  -5   4   30.20    5.10
  17  -5  -4   23.30    5.30
  17  -5  -4   28.30    6.80
  17  -5  -4   26.00    7.60
  18  -6   4  158.58   17.50
 -18   6   4  155.98   18.20
  18  -6  -4  172.08   18.90
  18  -6  -4  163.08   19.60
  18  -6  -4  167.88   21.10
 -18   6  -4  176.98   17.20
 -19   7   4   25.40    5.60
  19  -7   4   19.30    6.10
  19  -7   4   20.20    4.50
  19  -7  -4   15.10    5.10
 -19   7  -4   20.50    3.90
  19  -7  -4   24.50    7.50
  20  -8   4   43.90    7.40
 -20   8   4   60.09    8.80
  20  -8  -4   40.90    8.00
  20  -8  -4   54.19   10.90
 -21   9   4   10.70    5.50
  21  -9   4    7.90    4.30
  21  -9  -4    9.90    6.50
  21  -9  -4   -1.50    3.60
  -3  -9   5    3.10    7.50
   3   9   5   17.50    6.80
  -3  -9  -5    3.10    7.00
  -3  -9  -5    2.10    4.60
  -4  -8   5   -2.20    7.60
   4   8   5    2.90    4.80
  -4  -8  -5    4.70    5.50
  -4  -8  -5    2.20    5.80
   5   7   5   69.39   11.30
  -5  -7   5   52.49   12.20
  -5  -7   5   79.09   16.80
   5   7  -5   60.69   10.20
  -5  -7  -5   73.59   11.70
  -5  -7  -5   54.09   11.70
   6   6   5   14.20    5.80
  -6  -6   5   24.60   14.60
  -6  -6   5   18.10    5.20
   6   6   5    9.50    4.50
  -6  -6   5    7.00    8.10
  -6  -6  -5    8.10    4.30
  -6  -6  -5   21.70    6.50
   6   6  -5   10.20    4.80
   6   6  -5    7.30    7.00
  -6  -6  -5    6.80    6.30
   7   5   5   59.29    8.90
  -7  -5   5   42.00   10.30
   7   5   5   46.10    8.70
  -7  -5   5   49.60    8.40
  -7  -5   5    8.90   13.00
   7   5  -5   41.80   11.00
  -7  -5  -5   50.29    9.50
   7   5  -5   53.89    8.90
  -7  -5  -5   63.79    8.70
  -7  -5  -5   27.00    9.00
  -8  -4   5   26.80    9.50
   8   4   5   36.20    6.50
  -8  -4   5    8.10   13.30
   8   4   5   48.70    7.90
  -8  -4   5   29.80    6.50
  -8  -4  -5   50.39    8.30
   8   4  -5   31.20    8.30
  -8  -4  -5   45.00    7.10
   8   4  -5   42.40    7.50
   9   3   5  667.73   59.59
  -9  -3   5  465.05   63.09
   9   3   5  604.94   58.89
  -9  -3   5  568.54   59.19
   9   3  -5  616.74   59.89
  -9  -3  -5  639.14   59.79
   9   3  -5  562.64   60.59
  -9  -3  -5  588.74   58.59
 -10  -2   5   11.00    8.20
 -10  -2   5    6.40    4.10
 -10  -2   5    6.50    4.80
  10   2   5    5.40    3.50
  10   2   5    7.20    2.70
  10   2  -5   16.50    5.20
 -10  -2  -5    6.90    3.70
 -10  -2  -5    7.70    3.30
  10   2  -5    7.80    6.30
 -10  -2  -5   -5.40    7.40
  10   2  -5    7.60    4.50
  10   2  -5    9.00    4.10
 -11  -1   5   39.00   15.60
  11   1   5   65.09    7.80
 -11  -1   5   56.69   11.20
 -11  -1   5   60.09    8.80
  11   1   5   56.49    8.30
  11   1  -5   64.89   13.10
  11   1  -5   68.49   10.00
  11   1  -5   58.69    9.00
 -11  -1  -5   57.49    7.30
  11   1  -5   36.30   13.00
 -11  -1  -5   54.69    9.10
 -11  -1  -5   41.70   13.80
 -12   0   5    0.00    2.30
 -12   0   5    9.50    8.80
  12   0   5   -2.40    2.10
 -12   0   5    6.20    6.50
  12   0   5    1.00    4.10
  12   0   5    1.00    2.70
  12   0   5    1.50    2.00
 -12   0   5    2.50    3.10
  12   0  -5    9.20    8.60
  12   0  -5   -0.30    4.30
  12   0  -5    0.80    3.10
 -13   1   5  102.19   22.00
  13  -1   5  152.68   16.10
  13  -1   5  145.09   18.50
  13  -1   5  153.68   16.50
  13  -1   5  151.38   18.40
  13  -1   5  163.88   16.90
 -13   1   5  107.29   21.80
 -13   1   5  153.18   18.20
 -13   1   5  171.08   17.00
  13  -1  -5  159.18   17.70
  13  -1  -5  220.78   36.40
  13  -1  -5  167.28   23.40
 -14   2   5   -0.20    3.10
  14  -2   5   -0.60    1.90
 -14   2   5    5.50    5.90
 -14   2   5    1.20    2.50
  14  -2   5   -0.40    2.70
  14  -2   5   -1.40    2.70
  14  -2  -5    2.40    3.60
  14  -2  -5    0.70    7.70
  14  -2  -5   -2.50    7.30
 -15   3   5  352.56   41.60
  15  -3   5  360.86   42.70
 -15   3   5  404.46   40.40
 -15   3   5  420.46   39.20
  15  -3  -5  364.66   39.40
  15  -3  -5  398.26   42.50
  15  -3  -5  366.26   44.10
 -16   4   5    8.50    4.20
 -16   4   5    1.80    4.30
 -16   4   5    3.60    4.70
  16  -4   5    4.50    5.00
  16  -4  -5    5.70    3.80
  16  -4  -5   14.10    7.40
  16  -4  -5    1.00    6.90
  16  -4  -5    0.90    2.80
 -17   5   5  224.58   23.90
  17  -5   5  232.08   24.00
  17  -5  -5  207.98   24.50
  17  -5  -5  182.48   26.90
  17  -5  -5  237.88   27.20
 -17   5  -5  215.18   22.30
  17  -5  -5  244.08   24.20
  18  -6   5    6.30    3.50
 -18   6   5   10.20    5.40
  18  -6  -5    7.10    7.20
  18  -6  -5    4.60    4.00
  18  -6  -5   -4.30    6.40
  19  -7   5   29.40    5.40
 -19   7   5   23.20    6.80
  19  -7  -5   14.80    5.30
  19  -7  -5   21.20    8.10
  20  -8   5   -5.30    5.80
 -20   8   5   -4.60    5.20
  20  -8   5    1.20    3.30
  20  -8  -5   -1.00    4.10
  20  -8  -5    1.40    6.80
  21  -9   5   12.50    4.60
  21  -9  -5   17.60    8.90
  21  -9  -5    6.40    5.00
  -3  -9   6   -0.40    7.70
   3   9   6    4.50    5.30
  -3  -9  -6    1.60    5.00
  -4  -8   6   -6.80    8.90
   4   8   6    3.00    5.00
  -4  -8  -6   14.40    9.70
  -4  -8  -6    0.90    4.60
  -5  -7   6   15.90   12.60
   5   7   6   10.00    5.90
  -5  -7  -6    5.40    5.60
   5   7  -6    8.70    7.00
  -5  -7  -6    7.70    7.60
  -6  -6   6   27.50   11.30
  -6  -6   6   46.30   17.30
   6   6   6   23.90    6.30
   6   6   6   37.90    8.30
  -6  -6  -6   21.00    9.10
  -6  -6  -6   33.20    8.40
  -7  -5   6    9.00   16.80
  -7  -5   6    5.70    4.90
  -7  -5   6    1.10    7.60
   7   5   6    3.40    3.80
   7   5   6    2.30    4.50
  -7  -5  -6   -4.10    6.50
  -7  -5  -6   -1.30    8.80
   7   5  -6    0.40    4.20
  -7  -5  -6   -3.10    3.50
   7   5  -6   -3.60    5.40
   7   5  -6   -0.10    4.50
  -7  -5  -6    3.60    3.90
  -8  -4   6   60.39   19.40
   8   4   6  104.09   12.60
   8   4   6   73.59   11.10
  -8  -4   6   85.99   12.20
  -8  -4   6   51.89   15.70
   8   4  -6   81.59   12.30
  -8  -4  -6   96.89   11.70
  -8  -4  -6   64.29   16.60
   8   4  -6   77.19   12.30
   8   4  -6  102.09   16.70
  -8  -4  -6   85.29   12.50
   9   3   6   10.70    4.00
  -9  -3   6  -14.20    8.30
   9   3   6    8.50    4.60
  -9  -3   6   18.40    8.60
  -9  -3   6   20.60    6.10
   9   3  -6   16.40    5.50
   9   3  -6   15.50    6.70
  -9  -3  -6   12.10    4.40
   9   3  -6   19.70    6.10
  -9  -3  -6   16.10   11.30
  -9  -3  -6   18.20    5.40
 -10  -2   6   64.79   19.30
  10   2   6   89.09   11.90
  10   2   6   80.19   10.90
 -10  -2   6   77.99   13.30
 -10  -2   6   84.79   13.90
  10   2  -6   85.89   11.90
 -10  -2  -6   84.69   10.60
  10   2  -6   92.39   13.00
  10   2  -6   91.79   15.70
  10   2  -6   96.09   12.30
 -10  -2  -6   57.79   18.70
 -10  -2  -6   86.29   12.40
 -11  -1   6    7.90    4.60
  11   1   6    8.90    4.20
 -11  -1   6   13.50    7.30
  11   1   6    6.40    3.10
 -11  -1   6   11.80   12.70
  11   1  -6    7.30    4.20
  11   1  -6    9.90    5.00
 -11  -1  -6   -2.50    7.90
  11   1  -6    2.60    8.40
  11   1  -6    5.10    4.10
 -11  -1  -6    5.90    3.30
  12   0   6   47.50    9.30
 -12   0   6   40.90   13.30
  12   0   6   28.60    6.50
  12   0   6   30.10    5.90
 -12   0   6   33.00   12.30
 -12   0   6   60.39   10.20
 -12   0   6   31.10    6.10
  12   0  -6   48.30    8.20
  12   0  -6   72.49   16.40
  12   0  -6   61.69   10.10
  13  -1   6   40.20    8.90
  13  -1   6   56.89    7.00
 -13   1   6   50.19    7.60
 -13   1   6   25.90   12.20
  13  -1   6   49.80    7.70
 -13   1   6   26.40   12.00
  13  -1   6   47.90    8.50
  13  -1   6   34.30    8.10
 -13   1   6   47.40    9.10
  13  -1  -6   35.90   12.70
  13  -1  -6   47.10   11.40
  13  -1  -6   49.20    8.60
 -14   2   6   17.40    9.10
 -14   2   6   23.30    6.20
 -14   2   6   19.50    4.70
  14  -2   6   29.50    9.30
  14  -2   6   29.90    5.90
  14  -2   6   16.20    5.90
  14  -2   6   34.90    6.80
  14  -2  -6   30.90    6.70
  14  -2  -6   22.20   11.40
  14  -2  -6    7.00    9.20
  15  -3   6   35.70    7.10
 -15   3   6   29.60    9.50
 -15   3   6   42.40    7.70
  15  -3   6   41.20    6.60
 -15   3   6   50.49    9.40
  15  -3   6   50.99   12.30
  15  -3  -6   34.70   11.70
  15  -3  -6   46.00   14.40
  15  -3  -6   41.60    8.10
  16  -4   6  160.68   20.80
  16  -4   6  159.88   23.60
 -16   4   6  221.18   22.90
 -16   4   6  194.78   20.70
  16  -4  -6  166.88   26.60
  16  -4  -6  177.08   25.40
  17  -5   6    5.50    8.10
 -17   5   6    1.90    3.90
 -17   5   6   14.20    6.10
  17  -5   6    8.40    5.40
  17  -5   6    2.30    5.40
  17  -5  -6    6.00    8.20
  17  -5  -6   -1.60    7.20
  17  -5  -6    2.20    3.70
  18  -6   6  131.59   16.50
  18  -6   6  102.09   17.50
 -18   6   6  145.89   17.20
 -18   6   6  153.48   17.50
  18  -6  -6  166.88   22.20
  18  -6  -6  127.69   17.20
  19  -7   6   17.40    8.60
  19  -7   6   16.10    5.00
 -19   7   6   24.50    8.40
  19  -7  -6   12.50    5.80
  19  -7  -6   20.40    9.70
  19  -7  -6    0.10   10.40
  20  -8   6   -7.20    3.70
  20  -8   6   27.20    9.10
 -20   8   6    2.80    5.90
  20  -8  -6   -4.30    8.00
  20  -8  -6   -2.10    7.60
  20  -8  -6    3.10    4.40
   4   8   7    6.10    5.80
  -4  -8   7   10.60   11.00
  -4  -8  -7   21.00   10.70
  -4  -8  -7  -15.00   10.10
  -4  -8  -7    3.70    5.60
   5   7   7   14.50    6.20
  -5  -7   7   13.70   14.50
  -5  -7  -7    6.40   10.20
  -5  -7  -7   21.30    7.10
  -5  -7  -7  -12.90   10.10
  -6  -6   7    0.10   14.80
   6   6   7   10.90    5.60
  -6  -6  -7   -4.80    7.70
  -6  -6  -7   23.50    7.50
   6   6  -7    8.20    4.50
  -6  -6  -7    0.20   19.10
   6   6  -7   12.60    6.20
  -7  -5   7   95.99   17.70
   7   5   7  132.69   16.20
   7   5   7  146.69   17.10
   7   5  -7  129.79   16.70
  -7  -5  -7  151.68   17.90
   7   5  -7  126.59   16.10
  -7  -5  -7   79.59   21.40
  -8  -4   7    1.70    9.10
   8   4   7    8.80    5.10
  -8  -4   7   10.90    5.90
  -8  -4   7  -15.40   11.20
   8   4   7   14.00    4.50
  -8  -4  -7    3.80    5.40
   8   4  -7    6.80    5.40
   8   4  -7   11.90    5.40
  -8  -4  -7    5.50    5.50
  -8  -4  -7    5.20   11.00
  -9  -3   7   83.19   16.80
  -9  -3   7   89.19   14.50
   9   3   7   85.89   12.00
  -9  -3   7   62.79   20.20
   9   3   7  101.99   13.50
  -9  -3  -7  104.39   12.40
  -9  -3  -7  117.69   14.30
   9   3  -7   91.59   13.50
   9   3  -7  107.39   15.50
  -9  -3  -7   42.10   18.70
 -10  -2   7   10.10    6.80
  10   2   7    8.10    3.80
 -10  -2   7    2.10    4.70
  10   2   7    6.50    4.60
  10   2  -7    7.30    4.70
  10   2  -7    6.80    5.00
 -10  -2  -7   -7.30   10.80
  10   2  -7    8.50    8.20
 -10  -2  -7    7.70    4.00
 -11  -1   7   42.00   15.90
  11   1   7   42.40    8.10
  11   1   7   45.00    8.20
 -11  -1   7   31.80    8.60
 -11  -1   7   25.80   10.70
 -11  -1   7   37.00    8.40
  11   1   7   44.60    7.50
  11   1  -7   57.59   15.00
  11   1  -7   45.90    8.50
  11   1  -7   52.69    8.90
 -11  -1  -7   45.90    7.30
  12   0   7    1.40    3.50
 -12   0   7    2.80    3.70
  12   0   7   -5.10    2.30
 -12   0   7   -8.10    7.70
 -12   0   7   -4.20    3.60
  12   0   7    1.50    3.70
  12   0  -7   -1.20    4.90
  12   0  -7   -5.30    4.00
 -12   0  -7   -0.50    2.60
  12   0  -7  -13.90    9.50
  13  -1   7   95.99   11.80
  13  -1   7   82.39   14.90
 -13   1   7  102.19   12.60
  13  -1   7   99.59   12.90
  13  -1   7   76.19   13.10
 -13   1   7  114.49   14.90
  13  -1  -7   83.39   13.60
  13  -1  -7  109.89   22.00
  13  -1  -7  118.19   17.40
  14  -2   7    8.60    3.60
 -14   2   7    3.90    3.60
 -14   2   7    7.60    7.70
  14  -2   7   -1.20    4.20
  14  -2   7    0.50    6.50
 -14   2   7   15.40    5.60
  14  -2  -7    5.10    9.90
  14  -2  -7    6.80    8.50
  14  -2  -7   11.00    5.70
 -15   3   7   62.29    9.30
  15  -3   7   25.80   10.10
  15  -3   7   52.89    7.70
  15  -3   7   45.10    9.30
 -15   3   7   48.00   11.40
 -15   3   7   76.49   12.20
  15  -3  -7   62.39   15.60
  15  -3  -7   26.70   12.70
 -16   4   7   14.00    7.00
  16  -4   7    0.60    8.40
  16  -4   7    4.50    8.10
 -16   4   7    9.40    4.90
  16  -4   7    9.00    6.00
  16  -4   7    7.60    4.60
  16  -4  -7   12.00   10.80
  16  -4  -7   13.70   10.40
  17  -5   7  332.77   35.80
 -17   5   7  297.17   32.90
  17  -5  -7  292.77   39.70
  18  -6   7    0.60   10.00
  18  -6   7   -5.80    9.00
  18  -6   7    3.10    5.20
 -18   6   7   -1.40    3.80
  18  -6  -7   -5.60    9.10
  18  -6  -7    5.70    8.90
  19  -7   7  -24.30   11.30
  19  -7   7    8.60    4.80
  19  -7  -7    0.60    8.50
  19  -7  -7   22.10   10.90
  -5  -7   8   -2.00   13.60
   5   7   8    4.20    5.60
  -5  -7  -8    8.30   13.50
  -5  -7  -8   -0.90    6.20
  -5  -7  -8  -10.70    8.60
   6   6   8   20.80    6.80
  -6  -6   8   14.00   16.60
  -6  -6  -8   -3.30    7.10
  -6  -6  -8   -5.70   11.80
  -6  -6  -8    7.40    8.90
   7   5   8   23.60    7.20
  -7  -5   8    6.40   16.50
   7   5  -8   21.80    7.00
   7   5  -8   15.40    6.00
  -7  -5  -8   17.30    6.40
   8   4   8  197.58   25.00
  -8  -4   8  138.99   44.40
   8   4   8  256.97   27.00
  -8  -4  -8  255.07   27.60
   8   4  -8  229.18   26.20
   8   4  -8  238.18   26.60
   9   3   8    0.50    3.80
   9   3   8    1.20    5.00
  -9  -3   8    2.40    6.00
  -9  -3   8   -4.80    6.30
   9   3  -8    0.80    6.50
   9   3  -8    0.70    5.60
  -9  -3  -8    2.30   16.10
  10   2   8   64.69   11.50
  10   2   8   69.09   10.20
 -10  -2   8   79.39   14.30
  10   2   8   68.09   11.20
 -10  -2   8   68.49   13.10
  10   2  -8   82.59   12.60
 -10  -2  -8   45.90   18.30
 -10  -2  -8   59.49   10.20
  10   2  -8   70.29   11.60
  10   2  -8   96.19   16.30
 -11  -1   8   36.10   19.60
 -11  -1   8   -1.50    9.10
  11   1   8    3.40    4.40
  11   1   8    2.50    4.40
 -11  -1   8    3.80    4.10
  11   1   8    2.60    3.40
 -11  -1   8   -1.60    5.20
  11   1  -8    0.90    9.30
  11   1  -8    0.40    4.70
 -11  -1  -8    0.20    3.60
 -11  -1  -8   -5.50    8.00
  12   0   8  268.97   29.90
  12   0   8  258.77   30.40
  12   0   8  271.77   29.20
 -12   0   8  267.87   31.80
 -12   0   8  295.87   30.20
  12   0  -8  295.47   31.00
  12   0  -8  357.96   42.50
  12   0  -8  300.47   31.40
 -12   0  -8  251.47   28.40
  13  -1   8   12.00    6.10
 -13   1   8   15.70    6.20
 -13   1   8    2.20    9.40
  13  -1   8   20.30    7.50
  13  -1   8    9.20    7.20
  13  -1   8   13.10    4.30
 -13   1   8    7.00    4.10
  13  -1  -8   11.80   13.30
  13  -1  -8    8.30    7.40
  13  -1  -8    2.50    3.70
 -14   2   8   47.50    8.80
  14  -2   8   46.90    8.00
  14  -2   8   45.10   10.70
 -14   2   8   44.00   10.40
  14  -2  -8   42.20   11.90
  14  -2  -8   30.30   14.30
  15  -3   8   13.60    4.50
  15  -3   8   -0.10    8.60
  15  -3   8    5.80    6.80
 -15   3   8   12.40    7.70
  15  -3   8   10.40    8.10
 -15   3   8   16.20    4.70
  15  -3  -8   12.50    9.40
  15  -3  -8   13.70   12.50
  16  -4   8  187.98   21.30
 -16   4   8  212.08   22.80
 -16   4   8  194.78   25.30
  16  -4  -8  172.68   30.60
  17  -5   8    0.90   11.50
 -17   5   8    5.00    4.80
  17  -5   8   -1.80    3.50
  17  -5   8  -10.10    6.50
  17  -5   8   -6.40    7.30
  17  -5  -8    5.30   10.40
  17  -5  -8   -5.40    9.00
  18  -6   8   29.70   13.30
 -18   6   8   41.80    8.60
  18  -6  -8   29.30   13.30
  18  -6  -8   25.10   14.10
  -6  -6   9   10.20   17.60
   6   6   9    0.00    5.50
  -6  -6  -9   15.40   15.70
  -6  -6  -9   -4.70    6.40
  -6  -6  -9    0.60    5.50
   7   5   9   17.30    7.50
  -7  -5   9    5.50   17.60
   7   5  -9   22.90    7.00
  -7  -5  -9   -6.90   13.90
  -8  -4   9   14.40   11.80
   8   4   9    9.50    6.20
   8   4   9   18.60    7.30
   8   4  -9    6.70    6.20
  -8  -4  -9   -4.20   27.00
   8   4  -9   17.60    9.50
   9   3   9   66.19   11.80
  -9  -3   9   74.99   14.60
  -9  -3   9   74.89   17.10
   9   3   9   95.49   13.80
   9   3   9   88.29   13.50
   9   3  -9  106.79   16.70
  -9  -3  -9   62.19   22.30
   9   3  -9   99.39   15.20
 -10  -2   9   -2.90   10.40
  10   2   9    1.80    4.20
 -10  -2   9    0.50    5.70
 -10  -2   9    0.90    5.20
  10   2   9    7.80    5.70
  10   2   9    7.70    4.00
  10   2  -9    6.90    8.60
 -10  -2  -9   -0.20    5.10
  10   2  -9    7.40    5.80
 -10  -2  -9   26.90   13.70
 -11  -1   9    7.80   12.70
 -11  -1   9   22.40    9.40
  11   1   9   20.50    7.20
  11   1   9   27.90    8.00
  11   1   9   21.00    5.80
 -11  -1   9   29.60    8.00
  11   1  -9   13.90   12.70
 -11  -1  -9   33.10    6.80
  11   1  -9   29.60    7.90
 -11  -1  -9   22.00   10.90
  12   0   9   -0.10    5.20
 -12   0   9   -0.90    6.40
 -12   0   9   -1.20    4.00
  12   0   9    2.40    3.20
 -12   0   9  -15.00   11.40
  12   0   9   -7.20    5.80
  12   0  -9   -2.70    5.30
  12   0  -9   17.90   14.60
 -12   0  -9    0.50    3.70
 -13   1   9   35.50   14.70
  13  -1   9   52.69    8.60
 -13   1   9   52.79    9.60
  13  -1   9   34.80   10.20
  13  -1  -9   67.19   11.80
  13  -1  -9   74.79   23.50
 -14   2   9    0.20    8.60
  14  -2   9   16.90    8.10
  14  -2   9   23.80    9.90
 -14   2   9    4.20    4.50
  14  -2   9   -2.70    5.10
  14  -2  -9   -0.20    7.10
  14  -2  -9   -2.30   13.10
  15  -3   9   11.60    9.00
  15  -3   9   40.70    7.10
 -15   3   9   34.90    7.10
  15  -3  -9   27.60   14.50
  15  -3  -9   24.60   10.50
  16  -4   9    6.30    9.40
  16  -4   9    0.20   13.00
  16  -4   9    7.70    4.60
 -16   4   9    5.70    4.90
  16  -4  -9    5.00    9.30
  16  -4  -9   14.20   13.60
 -17   5   9   52.79    9.60
  17  -5   9   66.09    9.50
  17  -5   9   62.89   14.20
  17  -5  -9   21.80   12.90
  17  -5  -9   14.40   15.10
   8   4  10   29.30    8.00
  -8  -4  10   31.60   15.60
   8   4  10   25.40    8.80
  -8  -4 -10   22.00   18.40
   8   4 -10   30.40    8.10
   9   3  10    1.70    6.30
   9   3  10    3.80    5.70
  -9  -3  10   -1.30    7.50
  -9  -3 -10  -36.00   17.90
   9   3 -10    5.60    6.90
 -10  -2  10   13.70    7.50
  10   2  10    9.50    7.30
  10   2  10   10.10    5.50
  10   2  10    2.90    6.00
 -10  -2 -10    9.10   13.20
  10   2 -10   20.60   13.40
 -10  -2 -10   29.60    6.30
  11   1  10    7.50    8.60
 -11  -1  10   -2.70    4.60
  11   1  10    3.10    5.20
  11   1  10   -1.30    5.00
  11   1 -10    5.50    6.00
 -11  -1 -10    4.60    5.60
  11   1 -10   17.00   12.30
  12   0  10   32.30    7.40
 -12   0  10   32.80    7.90
  12   0  10   18.00    7.40
  12   0 -10   27.70    8.40
 -12   0 -10   35.70    6.60
  12   0 -10   45.80   18.00
  13  -1  10   -1.90    4.50
  13  -1  10    1.80    4.40
 -13   1  10    0.40    3.90
  13  -1 -10    8.40   16.90
  13  -1 -10   -1.40    5.90
  14  -2  10   25.10   10.90
  14  -2  10    1.70    4.50
  14  -2  10    8.40    7.40
 -14   2  10    8.40    4.90
  14  -2 -10   32.40   18.50
  14  -2 -10   11.90    8.20
 -15   3  10    1.10    4.40
  15  -3  10   10.50    9.10
  15  -3  10    2.50    5.30
  15  -3  10  -16.10   10.40
  15  -3 -10    8.00   11.90
  15  -3 -10   -2.50   13.70
   4  10   0    7.80    4.80
  -4 -10   0   -1.10    3.80
  -5  -9   0   -0.50    6.90
   5   9   0    4.30    4.60
  -6  -8   0   25.20    7.20
  -6  -8   0   34.60    6.80
   6   8   0   39.50    7.30
  -7  -7   0   15.30    5.90
   7   7   0   20.70    5.60
  -7  -7   0   21.50    5.30
  -8  -6   0  234.18   25.30
  -8  -6   0  259.77   26.80
   8   6   0  233.28   27.60
   8   6   0  238.58   25.60
  -9  -5   0   64.99    8.50
   9   5   0   67.09   10.70
  -9  -5   0   60.39   10.20
   9   5   0   62.99    9.00
 -10  -4   0  319.57   31.40
  10   4   0  273.07   29.80
  10   4   0  290.77   31.00
 -10  -4   0  297.17   29.70
  11   3   0  106.79   11.90
 -11  -3   0   91.59   12.40
  11   3   0   91.99   10.70
 -11  -3   0   89.29   10.20
 -12  -2   0    5.60    3.60
 -12  -2   0    8.50    2.00
  12   2   0    6.40    2.50
 -12  -2   0    5.80    1.90
  12   2   0    9.00    3.20
  13   1   0   49.99    6.10
 -13  -1   0   56.39    5.90
 -13  -1   0   45.20    5.80
  13   1   0   47.40    6.20
  13   1   0   42.80    6.80
  14   0   0  227.98   21.90
  14   0   0  223.78   22.90
  14   0   0  176.58   21.60
  15  -1   0  203.28   20.60
  15  -1   0  223.38   21.30
 -15   1   0  190.68   21.60
  16  -2   0  494.05   46.00
 -16   2   0  440.96   45.40
  16  -2   0  467.15   45.20
  17  -3   0    7.40    2.60
 -17   3   0   -1.90    1.40
 -18   4   0  767.02   78.39
  18  -4   0  844.52   77.59
  18  -4   0  786.72   79.49
 -19   5   0   63.29   10.40
  19  -5   0   65.59    8.50
  19  -5   0   69.59    8.10
 -20   6   0   18.90    6.90
  20  -6   0   26.80    5.40
  20  -6   0   33.20    5.30
 -21   7   0   -3.60    5.80
  21  -7   0    5.00    2.90
  21  -7   0   -0.70    3.50
  22  -8   0   25.40    8.50
  22  -8   0   26.10    5.30
  22  -8   0   34.90    7.10
 -22   8   0    7.90    8.30
  23  -9   0   19.20    6.70
  23  -9   0   31.20    6.00
  24 -10   0   28.50    8.10
  24 -10   0   32.50    6.70
  -4 -10   1   -0.30    4.20
  -4 -10  -1   -0.10    4.60
   4  10  -1    6.70    4.90
  -5  -9   1   39.70    9.80
   5   9   1   50.79    9.10
  -5  -9  -1   54.19   10.70
   5   9  -1   46.10    8.60
  -6  -8   1   13.20    5.70
  -6  -8   1    7.10    4.50
   6   8   1   10.60    4.80
   6   8  -1    7.60    4.70
  -6  -8  -1   -0.70    3.20
  -6  -8  -1    6.30    4.80
  -7  -7   1  153.78   18.60
   7   7   1  178.08   19.10
  -7  -7   1  183.08   20.50
  -7  -7  -1  180.38   20.10
  -7  -7  -1  129.99   18.00
   7   7  -1  185.28   19.30
   8   6   1  152.78   18.50
  -8  -6   1  198.58   20.30
  -8  -6   1  151.28   17.50
   8   6   1  167.08   18.20
  -8  -6  -1  158.18   18.80
  -8  -6  -1  153.58   17.50
   8   6  -1  157.68   17.90
   8   6  -1  136.99   21.50
   9   5   1  377.76   38.10
  -9  -5   1  391.16   39.60
   9   5   1  377.06   37.80
  -9  -5   1  352.36   37.30
   9   5  -1  353.76   40.70
  -9  -5  -1  373.86   37.40
   9   5  -1  363.06   38.50
  -9  -5  -1  388.06   38.70
  10   4   1   77.89   10.10
 -10  -4   1   77.39   12.70
  10   4   1   80.59   10.00
 -10  -4   1   75.49    9.50
 -10  -4  -1   97.49   11.20
  10   4  -1   76.79    9.90
  11   3   1    3.00    2.10
  11   3   1    7.10    2.90
 -11  -3   1   26.00    7.50
 -11  -3   1    5.40    2.30
 -11  -3   1   13.90    2.70
  11   3  -1   11.80    3.20
 -11  -3  -1    7.50    2.40
 -11  -3  -1    6.70    3.20
  11   3  -1   18.80    4.90
  12   2   1   61.99    7.60
 -12  -2   1   62.29    7.50
 -12  -2   1   73.09    7.70
  12   2   1   63.59    7.70
 -12  -2  -1   58.59    6.90
 -12  -2  -1   62.39    7.20
  12   2  -1   69.19    7.90
 -12  -2  -1   64.89    8.30
  12   2  -1   71.29    8.40
  12   2  -1   68.29   12.20
  13   1   1  267.47   25.60
 -13  -1   1  256.97   25.90
 -13  -1   1  229.08   26.50
  13   1   1  267.47   25.50
 -13  -1  -1  254.37   26.00
  13   1  -1  308.27   29.10
 -13  -1  -1  252.57   25.30
 -13  -1  -1  246.88   25.30
  13   1  -1  263.87   26.30
  14   0   1    1.00    0.90
 -14   0   1   -2.80    6.80
  14   0   1    0.50    2.20
 -14   0   1   -0.20    1.40
 -14   0   1   -1.00    3.20
  14   0  -1    1.90    2.80
 -14   0  -1   -0.70    1.50
  14   0  -1   -5.20    2.80
  14   0  -1   -2.20    1.20
 -15   1   1  359.16   34.10
 -15   1   1  341.07   34.60
  15  -1   1  356.26   34.10
  15  -1  -1  295.67   35.70
  15  -1  -1  370.86   34.80
  15  -1  -1  356.16   34.90
 -16   2   1   25.30    5.90
 -16   2   1   34.80    5.00
 -16   2   1   26.20    4.00
  16  -2  -1   35.60    4.30
  16  -2  -1   26.60    4.50
  16  -2  -1   40.50    6.20
 -17   3   1 2192.88  205.38
  17  -3   1 2011.60  204.18
  17  -3  -1 2086.69  204.98
  17  -3  -1 2140.99  204.68
  17  -3  -1 2225.38  205.58
 -18   4   1   66.69    9.10
  18  -4   1   64.99    7.10
 -18   4  -1   39.50    9.80
  18  -4  -1   74.19    9.00
  18  -4  -1   65.59    7.70
  18  -4  -1   59.99    8.10
  19  -5   1   48.40    6.60
 -19   5   1   45.70    8.50
  19  -5  -1   42.20    7.10
 -19   5  -1   42.10   10.80
  19  -5  -1   46.60    6.50
  19  -5  -1   38.80    7.10
  20  -6   1   24.10    4.20
  20  -6   1   18.00    4.40
 -20   6   1   20.90    6.60
  20  -6  -1   27.80    4.90
  20  -6  -1   29.00    6.10
 -20   6  -1   23.00   10.90
  20  -6  -1   26.90    5.70
 -21   7   1   15.30    9.00
  21  -7   1   17.20    4.70
  21  -7   1   22.00    4.20
  21  -7  -1    8.20    4.90
 -21   7  -1   40.70   11.90
  21  -7  -1   17.10    4.20
  21  -7  -1   18.70    5.50
  22  -8   1   -1.00    3.90
  22  -8   1    1.40    2.80
  22  -8  -1    6.50    4.60
 -22   8  -1    5.60    9.90
  22  -8  -1    0.50    2.90
  22  -8  -1    1.10    4.00
  23  -9   1    5.20    5.30
  23  -9   1    2.30    3.50
  23  -9  -1    7.20    5.50
  23  -9  -1    7.90    4.40
  24 -10   1    8.30    6.40
  24 -10   1   11.00    4.40
  24 -10  -1   13.60    6.50
  24 -10  -1   10.70    4.70
   4  10   2   89.09   13.40
  -4 -10   2   93.19   15.00
  -4 -10  -2   86.09   14.40
   4  10  -2   93.39   12.90
   5   9   2    1.50    4.60
  -5  -9   2    2.70    5.60
  -5  -9  -2   -1.60    4.10
   5   9  -2    5.20    4.60
  -6  -8   2   10.40    5.70
   6   8   2   13.50    5.50
  -6  -8   2   18.40    5.40
   6   8  -2   11.90    4.90
  -6  -8  -2    6.60    5.40
  -7  -7   2   28.50    7.90
   7   7   2   35.00   11.20
  -7  -7   2   21.60    5.60
   7   7   2   23.10    6.10
   7   7  -2   23.10    6.10
  -7  -7  -2   20.70    6.60
   7   7  -2   15.50   12.90
   8   6   2  881.21   85.49
   8   6   2  843.32   85.49
  -8  -6   2  794.42   84.99
  -8  -6   2  893.31   87.49
  -8  -6  -2  874.11   85.09
  -8  -6  -2  948.61   86.29
   8   6  -2  848.22   85.09
  -9  -5   2  281.37   30.60
   9   5   2  295.87   31.00
  -9  -5   2  299.37   30.80
  -9  -5   2  289.97   34.00
   9   5   2  319.47   31.20
   9   5  -2  234.98   34.90
  -9  -5  -2  323.37   31.90
  -9  -5  -2  313.97   30.70
   9   5  -2  313.57   31.00
  10   4   2   74.79   10.50
 -10  -4   2   40.70   12.80
  10   4   2   79.19    9.90
 -10  -4   2   75.49    9.40
 -10  -4   2   74.29    9.40
  10   4  -2   76.49    9.80
  10   4  -2   85.29   14.10
 -10  -4  -2   78.29    9.30
 -10  -4  -2   79.59   10.40
  11   3   2   58.59    7.40
  11   3   2   59.89    7.80
 -11  -3   2   47.30    7.30
 -11  -3   2   53.19    7.50
 -11  -3  -2   60.69    8.10
  11   3  -2   73.69   11.80
  11   3  -2   59.49    8.20
 -11  -3  -2   57.79    7.10
  12   2   2  454.45   42.80
 -12  -2   2  439.96   43.50
  12   2   2  409.56   42.40
 -12  -2   2  425.66   42.70
 -12  -2  -2  418.66   42.30
  12   2  -2  437.06   43.10
 -12  -2  -2  442.36   43.00
  12   2  -2  437.96   43.70
 -13  -1   2   94.39   10.50
  13   1   2   96.79    9.60
 -13  -1   2   80.59   11.40
  13   1   2   84.79    9.30
  13   1  -2   78.89   11.90
 -13  -1  -2   87.99    9.20
  13   1  -2   88.99   10.80
 -13  -1  -2   82.49    9.60
 -14   0   2   35.80    9.50
  14   0   2   33.30    3.80
 -14   0   2   39.70    4.90
 -14   0   2   25.20    6.90
 -14   0  -2   30.50    4.40
  14   0  -2   28.50    6.90
  14   0  -2   23.80    7.00
  14   0  -2   31.10    5.50
 -15   1   2   81.09    9.80
 -15   1   2   79.29    8.80
  15  -1  -2   83.79    9.80
  15  -1  -2   75.89   10.90
  15  -1  -2   73.69   13.00
 -16   2   2 3465.85  311.37
 -16   2   2 3123.49  312.77
 -16   2   2 3245.48  310.47
  16  -2  -2 3133.59  312.07
  16  -2  -2 3199.08  310.77
  17  -3  -2  117.99   13.80
  17  -3  -2  103.39   12.40
  17  -3  -2  110.69   12.00
  18  -4   2  438.46   46.50
 -18   4   2  510.75   48.70
  18  -4  -2  510.45   48.50
  18  -4  -2  484.45   47.40
  18  -4  -2  468.35   47.80
 -19   5   2   69.59   10.70
  19  -5   2   59.69    7.40
  19  -5  -2   70.79    8.60
  19  -5  -2   63.99    9.10
 -19   5  -2   52.19    9.70
  19  -5  -2   69.69   10.00
 -20   6   2   84.59   13.20
 -20   6   2   83.39   10.30
  20  -6   2   84.19    9.50
 -20   6  -2   78.19   13.40
  20  -6  -2   82.99   11.40
  20  -6  -2   75.89   10.30
  20  -6  -2   86.89   12.10
  21  -7   2    9.10    4.10
 -21   7   2   13.90    6.10
  21  -7   2   11.40    3.30
  21  -7  -2    8.00    4.60
  21  -7  -2   16.60    4.30
  21  -7  -2   19.20    6.40
 -21   7  -2   22.70    7.90
  22  -8   2    2.50    4.00
  22  -8   2    2.70    3.00
  22  -8  -2    3.80    6.00
  22  -8  -2   -7.10    4.90
  22  -8  -2    8.70    3.80
  23  -9   2   -1.50    4.30
  23  -9   2    0.30    3.00
  23  -9  -2    3.60    5.40
  23  -9  -2    0.80    3.50
  24 -10   2   40.40    7.20
  24 -10  -2   43.70   10.00
  24 -10  -2   49.70    8.20
  -4 -10   3   -5.70    5.00
   4  10   3   -6.30    4.10
  -4 -10  -3    2.20    4.80
   4  10  -3    2.20    4.70
  -5  -9   3   40.30   10.30
   5   9  -3   30.10    7.20
  -5  -9  -3   43.90    9.40
   6   8   3   29.30    7.10
  -6  -8   3   13.10    7.90
   6   8  -3   24.10    6.40
  -6  -8  -3   34.40    7.70
   7   7   3   84.09   12.70
  -7  -7   3   85.09   14.60
  -7  -7   3   64.99   12.90
   7   7   3   56.19   10.40
   7   7  -3   62.99   18.00
   7   7  -3   73.09   10.60
  -7  -7  -3   57.79   10.80
   8   6   3   49.70    8.60
  -8  -6   3   41.70   11.70
   8   6   3   55.89    9.10
  -8  -6   3   52.49    8.60
  -8  -6   3   53.99    8.70
  -8  -6  -3   47.60    8.20
  -8  -6  -3   51.29    8.90
   8   6  -3   48.50    8.30
   8   6  -3   53.99   13.70
   9   5   3  697.13   67.59
  -9  -5   3  664.03   67.49
  -9  -5   3  557.94   72.09
   9   5   3  729.43   67.89
  -9  -5   3  648.54   67.49
   9   5  -3  726.83   67.49
  -9  -5  -3  678.13   67.29
  -9  -5  -3  722.73   68.39
  10   4   3   58.69    8.60
 -10  -4   3   60.19    8.40
 -10  -4   3   60.99    8.70
 -10  -4   3   23.60   11.70
  10   4   3   57.09    8.10
 -10  -4  -3   58.99    8.80
 -10  -4  -3   56.49    7.80
  10   4  -3   61.89    8.90
  11   3   3   58.09    8.20
 -11  -3   3   61.99    8.10
 -11  -3   3   72.89    9.60
 -11  -3   3   50.19   15.90
  11   3   3   54.09    7.60
 -11  -3  -3   49.50    8.20
 -11  -3  -3   55.89    7.50
  11   3  -3   68.49    9.40
  12   2   3    3.30    2.10
 -12  -2   3    7.00    4.50
 -12  -2   3    8.20    5.20
 -12  -2   3    5.00    2.90
  12   2   3    6.20    2.70
  12   2  -3    8.80    3.50
 -12  -2  -3    5.80    2.20
  12   2  -3    1.30    3.40
 -12  -2  -3    5.50    2.60
  12   2  -3    7.80    4.10
 -13  -1   3  135.09   16.70
  13   1   3  160.88   15.70
 -13  -1   3  151.78   17.00
  13   1   3  142.49   15.30
 -13  -1  -3  154.18   15.90
 -13  -1  -3  150.28   15.10
  13   1  -3  155.88   17.90
  13   1  -3  126.59   18.70
  13   1  -3  151.28   17.00
  14   0   3    0.30    1.10
 -14   0   3    1.20    1.60
 -14   0   3   -5.40    3.30
  14   0   3   -0.30    1.50
 -14   0   3    1.40    5.80
  14   0  -3    2.40    2.80
  14   0  -3   -3.30    3.80
 -14   0  -3    0.20    1.60
  14   0  -3   -1.50    3.90
 -15   1   3  496.35   46.50
 -15   1   3  400.56   50.39
  15  -1   3  497.35   46.10
 -15   1   3  478.35   47.60
  15  -1  -3  457.05   49.20
  15  -1  -3  468.15   46.80
 -16   2   3   17.70    3.50
 -16   2   3   18.30    7.20
 -16   2   3   23.00    6.00
  16  -2  -3   15.90    6.70
  16  -2  -3   11.80    3.90
  16  -2  -3   19.20    5.60
 -17   3   3 1063.09  103.19
 -17   3   3 1034.00  101.79
 -17   3   3 1024.00  100.69
  17  -3  -3  950.80  100.99
  17  -3  -3 1166.08  102.29
  17  -3  -3  997.80  100.69
  18  -4   3    1.60    1.70
 -18   4   3    6.10    4.00
  18  -4  -3    6.80    3.60
  18  -4  -3    2.80    2.50
  18  -4  -3    5.90    4.90
 -19   5   3   93.19   14.70
 -19   5   3  113.59   12.70
  19  -5  -3   90.29   13.00
  19  -5  -3  108.79   12.60
  19  -5  -3  116.79   14.70
  20  -6   3    4.10    2.30
 -20   6   3    5.70    4.10
  20  -6  -3    5.70    4.00
  20  -6  -3    1.00    4.20
  20  -6  -3    2.00    3.10
 -21   7   3   49.30    8.30
  21  -7   3   45.30    7.00
  21  -7  -3   46.60    7.90
  21  -7  -3   52.19    9.80
  21  -7  -3   50.09    9.20
 -21   7  -3   46.10    7.30
  22  -8   3    5.20    3.20
  22  -8   3    0.00    4.30
  22  -8  -3    6.80    5.80
  22  -8  -3   14.40    4.70
 -22   8  -3    9.10    4.20
  23  -9   3   10.60    4.10
  23  -9   3   10.40    5.60
  23  -9  -3   11.10    4.90
  23  -9  -3    6.10    6.10
  -4 -10   4    8.70    6.60
   4  10   4   14.80    6.50
  -4 -10  -4   -3.50    6.20
  -4 -10  -4   10.40    6.50
  -5  -9   4    5.50    6.70
   5   9   4    3.20    5.20
   5   9  -4    8.50    5.10
  -5  -9  -4    1.00    5.90
  -5  -9  -4    2.90    4.60
  -6  -8   4   20.10    9.30
   6   8   4   20.90    6.60
  -6  -8  -4    9.10    5.90
  -6  -8  -4   16.60    7.00
   6   8  -4   41.30    7.20
  -7  -7   4   12.50    9.60
   7   7   4   24.30    6.00
  -7  -7   4   15.30    6.30
   7   7   4   16.10    6.00
  -7  -7  -4   14.80    6.10
   7   7  -4   25.40    6.20
  -7  -7  -4   29.80    7.70
   8   6   4   86.69   12.60
  -8  -6   4   91.19   13.00
   8   6   4  108.39   12.80
  -8  -6   4   62.79   17.50
  -8  -6  -4   93.59   13.10
  -8  -6  -4   91.69   13.20
   8   6  -4   48.90   21.30
   8   6  -4  102.89   12.60
  -8  -6  -4   88.49   13.70
  -9  -5   4   24.30    6.50
  -9  -5   4    3.00   11.80
  -9  -5   4   26.50    5.80
   9   5   4   28.40    5.80
   9   5   4   24.50    6.20
  -9  -5  -4   21.60    5.70
   9   5  -4   28.60    6.20
  -9  -5  -4   26.80    6.50
   9   5  -4   15.90    8.10
  -9  -5  -4   32.10    6.00
 -10  -4   4  205.58   32.10
  10   4   4  145.79   17.10
 -10  -4   4  162.88   17.50
  10   4   4  172.88   17.90
 -10  -4   4  156.38   19.20
 -10  -4  -4  147.69   16.90
 -10  -4  -4  149.88   19.50
  10   4  -4  165.98   18.10
 -10  -4  -4  131.09   17.50
  11   3   4   27.20    5.40
 -11  -3   4   15.40   10.30
 -11  -3   4   20.10    7.20
 -11  -3   4   22.10    4.80
  11   3   4   16.60    4.00
 -11  -3  -4   22.50    4.30
 -11  -3  -4   25.00    5.20
  11   3  -4   14.00    5.20
 -12  -2   4    6.10    3.50
 -12  -2   4   11.10    6.60
 -12  -2   4    3.70    4.40
  12   2   4    7.00    2.50
  12   2   4    6.50    3.40
  12   2  -4   10.20    5.50
 -12  -2  -4   11.10    2.90
  12   2  -4   11.10    5.90
  12   2  -4   12.80    4.30
 -12  -2  -4   12.70    3.80
 -12  -2  -4    8.30    7.00
 -13  -1   4   91.49   11.30
  13   1   4   87.29   10.40
 -13  -1   4   73.29   16.70
  13   1   4   87.29    9.90
 -13  -1  -4   81.89    9.50
 -13  -1  -4  100.99   11.10
  13   1  -4  100.59   12.20
 -13  -1  -4   56.79   13.50
  13   1  -4  100.19   12.90
  13   1  -4   89.19   15.60
  14   0   4   47.40    7.50
  14   0   4   34.40    5.70
 -14   0   4   34.60   11.20
  14   0   4   37.90    5.10
 -14   0   4    9.80    9.40
 -14   0   4   38.10    6.00
  14   0  -4   36.90    8.90
  14   0  -4   42.90   10.70
  14   0  -4   37.60    8.00
  14   0  -4   32.60    6.40
  15  -1   4  167.48   16.30
 -15   1   4  153.58   18.20
 -15   1   4  147.39   23.10
  15  -1   4  162.68   16.80
 -15   1   4  171.88   16.90
  15  -1   4  153.78   15.90
  15  -1  -4  104.29   21.50
  15  -1  -4  159.78   17.40
  15  -1  -4  142.69   21.20
 -16   2   4  423.56   42.40
 -16   2   4  410.06   43.60
  16  -2   4  411.86   41.40
  16  -2  -4  442.26   45.40
  16  -2  -4  417.36   43.00
  16  -2  -4  487.35   52.09
 -17   3   4   22.60    4.90
  17  -3   4   18.60    5.50
 -17   3   4    8.40    6.10
 -17   3   4   15.70    5.10
  17  -3  -4    8.30    6.70
  17  -3  -4   14.70    4.80
  17  -3  -4   24.20    7.60
  18  -4   4  518.75   47.70
 -18   4   4  491.65   49.90
 -18   4   4  495.55   48.30
  18  -4  -4  410.06   50.29
  18  -4  -4  521.25   50.39
  18  -4  -4  473.55   48.10
  18  -4  -4  452.15   48.70
 -19   5   4   39.80    8.50
  19  -5   4   31.30    5.40
 -19   5   4   42.30    6.80
  19  -5  -4   26.00    8.90
  19  -5  -4   34.10    7.20
  19  -5  -4   21.10    5.50
  20  -6   4    4.90    2.60
 -20   6   4    7.00    4.80
  20  -6  -4    6.50    3.90
  20  -6  -4    0.10    5.20
  20  -6  -4    9.20    5.20
 -21   7   4    4.60    4.80
  21  -7   4   -0.40    2.40
  21  -7  -4   -2.20    5.30
  21  -7  -4   -2.00    2.90
  22  -8   4   15.10    5.60
  22  -8   4   16.70    4.20
  22  -8  -4   17.80    7.90
  22  -8  -4   17.00    5.50
  23  -9   4    3.60    6.90
  23  -9  -4   16.60    5.20
  23  -9  -4   10.20    7.50
   5   9   5   18.20    6.60
  -5  -9   5   17.10    8.80
  -5  -9  -5   13.50    7.00
  -5  -9  -5   18.50    8.30
  -6  -8   5   -0.90    8.30
   6   8   5    0.20    4.60
   6   8  -5   -0.30    4.30
  -6  -8  -5    0.90    6.30
  -6  -8  -5   -4.10    4.20
  -7  -7   5  129.29   24.70
   7   7   5  163.18   18.80
  -7  -7  -5  144.39   18.90
  -7  -7  -5  143.99   20.10
   7   7  -5  142.49   17.60
   8   6   5   40.40    7.30
  -8  -6   5   14.80   13.20
   8   6   5   36.10    7.80
  -8  -6   5   24.30    8.20
  -8  -6   5   30.50    6.90
  -8  -6  -5   31.60    8.80
  -8  -6  -5   46.90    8.80
   8   6  -5   35.30    7.10
  -8  -6  -5   19.80    5.90
  -9  -5   5  100.29   14.00
   9   5   5  117.19   14.60
  -9  -5   5   94.59   16.60
   9   5   5  113.89   13.80
  -9  -5  -5  110.89   13.60
  -9  -5  -5   86.09   16.10
   9   5  -5  122.49   17.80
  -9  -5  -5  127.19   15.10
   9   5  -5  119.89   14.40
 -10  -4   5    4.60    7.00
 -10  -4   5   17.90   15.40
 -10  -4   5   20.70    5.00
  10   4   5   10.50    3.90
  10   4   5   11.40    5.00
 -10  -4  -5    7.60    4.40
 -10  -4  -5    8.30    4.00
  10   4  -5   17.70    6.80
 -10  -4  -5   12.70    6.10
  10   4  -5   14.70    5.70
 -11  -3   5   53.89   14.00
  11   3   5   70.19    9.90
  11   3   5   61.99    8.90
 -11  -3   5   64.29   10.00
 -11  -3   5   56.29   12.70
 -11  -3  -5   35.30   12.60
  11   3  -5   72.59   12.00
  11   3  -5   93.69   12.40
 -11  -3  -5   61.99   10.00
 -11  -3  -5   66.09    8.60
 -12  -2   5    0.30    3.50
 -12  -2   5    3.20    3.90
  12   2   5   -2.80    2.70
 -12  -2   5   -1.80    7.50
  12   2   5   -1.60    2.10
 -12  -2  -5    1.90    3.00
  12   2  -5    1.70    3.80
  12   2  -5    4.00    5.30
  12   2  -5   -2.10    3.20
  12   2  -5    1.00    5.50
 -12  -2  -5   -4.20    7.10
  13   1   5  172.28   17.80
 -13  -1   5  159.78   20.80
  13   1   5  174.38   18.30
 -13  -1   5  146.59   27.40
 -13  -1   5  168.48   19.00
  13   1  -5  154.38   18.90
  13   1  -5  180.48   24.50
 -13  -1  -5  176.18   19.20
 -13  -1  -5  155.48   24.90
 -13  -1  -5  159.58   17.20
  13   1  -5  162.48   19.90
  13   1  -5  187.78   19.80
  14   0   5   -2.20    4.00
  14   0   5   -1.40    1.50
  14   0   5   -3.00    2.30
 -14   0   5    2.80    6.20
 -14   0   5  -14.70    7.40
 -14   0   5    1.60    2.40
  14   0  -5   -3.40    4.60
  14   0  -5   -0.50    7.40
  14   0  -5   -0.30    3.20
 -15   1   5  189.18   19.30
  15  -1   5  182.48   18.40
  15  -1   5  152.98   20.70
 -15   1   5  180.28   20.80
 -15   1   5  149.79   27.40
  15  -1   5  184.98   20.80
  15  -1   5  183.38   18.80
  15  -1  -5  180.58   25.20
  15  -1  -5  144.49   24.70
  15  -1  -5  189.08   20.20
 -16   2   5    2.00    6.50
  16  -2   5   -1.90    2.70
  16  -2   5    0.30    1.80
  16  -2   5    1.20    3.00
 -16   2   5    1.40    3.20
 -16   2   5    3.00    3.00
  16  -2  -5    2.90    3.60
  16  -2  -5   11.40    8.90
  16  -2  -5    6.80    7.70
 -17   3   5 1023.00  100.89
 -17   3   5  893.71  101.99
 -17   3   5 1066.39   99.39
  17  -3  -5 1102.69  104.49
  17  -3  -5 1040.70  102.19
  17  -3  -5  974.00   99.89
 -18   4   5    0.10    2.90
 -18   4   5    0.90    4.10
  18  -4   5    5.40    4.90
  18  -4  -5    0.80    6.00
  18  -4  -5    5.50    3.80
  18  -4  -5   -2.80    6.20
 -19   5   5    7.80    4.30
 -19   5   5    4.80    5.20
  19  -5   5    6.30    3.70
  19  -5  -5    6.60    6.70
  19  -5  -5    4.90    4.40
  19  -5  -5    3.70    3.40
  19  -5  -5    4.10    6.10
  20  -6   5   11.90    3.70
 -20   6   5   11.60    5.90
  20  -6  -5    9.00    7.50
  20  -6  -5    8.40    7.30
  20  -6  -5    7.20    4.40
  21  -7   5   40.20    6.70
 -21   7   5   67.29    9.50
  21  -7  -5   25.90   10.30
  21  -7  -5   51.09   15.00
  21  -7  -5   44.60    8.50
  22  -8   5    0.30    3.10
  22  -8  -5    0.90    6.30
  22  -8  -5   -3.00    3.60
  23  -9   5    7.20    3.80
  23  -9  -5    5.30    4.80
  23  -9  -5    4.90    7.50
  -5  -9   6   10.40    9.30
   5   9   6    0.30    5.20
  -5  -9  -6    8.10    9.60
  -5  -9  -6   -1.80    5.20
  -6  -8   6   -2.90   10.20
   6   8   6    9.00    6.10
  -6  -8  -6    7.60    5.60
  -6  -8  -6  -10.80    6.60
  -7  -7   6    8.00   12.30
   7   7   6   16.30    6.50
   7   7  -6   16.10    5.60
  -7  -7  -6    6.50    8.40
  -7  -7  -6   20.40    7.00
   8   6   6  383.56   38.20
   8   6   6  386.26   38.80
   8   6  -6  300.97   37.10
  -8  -6  -6  393.66   39.40
  -9  -5   6   22.10    9.80
   9   5   6   21.30    5.40
  -9  -5   6   19.10    6.30
  -9  -5   6    7.60   19.00
   9   5   6   24.70    6.60
  -9  -5  -6   26.00    6.90
   9   5  -6   29.80    6.70
  -9  -5  -6   23.80    6.10
  -9  -5  -6   17.70   12.10
  -9  -5  -6   11.40    8.10
 -10  -4   6   29.80   14.50
 -10  -4   6   31.70   12.80
  10   4   6   56.59    9.40
  10   4   6   47.70    8.30
 -10  -4   6   44.60    8.50
  10   4  -6   74.89   11.70
 -10  -4  -6   49.00    8.30
 -10  -4  -6   52.89    9.80
  10   4  -6   49.50    9.20
  10   4  -6   41.00   11.90
 -11  -3   6   -0.40    3.80
 -11  -3   6    3.50    9.60
  11   3   6    1.20    2.50
  11   3   6   -1.40    3.70
 -11  -3   6    2.20    5.50
 -11  -3  -6    0.70    3.70
  11   3  -6    0.20    5.70
 -11  -3  -6   -1.50    3.00
  11   3  -6    6.30    4.90
 -11  -3  -6   13.10   10.20
  11   3  -6    0.10    4.50
  12   2   6  519.35   46.90
 -12  -2   6  451.95   48.10
 -12  -2   6  348.77   52.99
 -12  -2   6  440.36   47.60
  12   2   6  507.45   46.60
  12   2  -6  433.36   49.10
  12   2  -6  415.86   46.40
 -12  -2  -6  498.15   47.30
  12   2  -6  444.56   47.70
 -12  -2  -6  381.46   53.49
 -12  -2  -6  455.65   45.20
  12   2  -6  481.05   46.70
  13   1   6   62.29    8.60
 -13  -1   6   88.09   19.70
 -13  -1   6   50.29   11.50
  13   1   6   53.29    7.60
 -13  -1   6   43.80    8.50
 -13  -1  -6   44.40    6.80
  13   1  -6   47.50    9.30
 -13  -1  -6   21.40   11.30
  13   1  -6   48.70    8.80
  13   1  -6   50.79   10.10
  13   1  -6   70.29   15.90
  14   0   6   65.39    9.10
 -14   0   6   75.59   12.40
 -14   0   6   71.19    9.90
  14   0   6   63.79   10.10
  14   0  -6   87.29   11.30
  14   0  -6   77.39   13.40
 -15   1   6   79.29    9.80
  15  -1   6   63.99   10.20
 -15   1   6   73.49   11.90
 -15   1   6   55.69   15.20
 -15   1   6   41.20   15.00
  15  -1   6   68.79   11.70
  15  -1   6   67.69    9.50
  15  -1   6   72.89    8.90
  15  -1  -6   75.49   10.90
  15  -1  -6   65.39   15.70
  15  -1  -6   75.29   15.20
  16  -2   6  687.73   62.09
  16  -2   6  527.65   64.39
 -16   2   6  657.53   64.79
  16  -2   6  568.24   62.69
 -16   2   6  694.33   63.19
  16  -2   6  645.34   62.69
  16  -2  -6  596.64   68.09
  16  -2  -6  663.63   63.89
  17  -3   6   -1.30    5.30
 -17   3   6   -0.70    3.00
  17  -3   6    1.20    4.00
 -17   3   6   -2.90    3.90
 -17   3   6   -2.30    6.00
  17  -3   6    4.40    2.70
  17  -3  -6    2.10    8.40
  17  -3  -6   -4.00    9.00
  17  -3  -6  -10.20    4.60
  18  -4   6  176.28   22.10
 -18   4   6  190.68   19.70
  18  -4   6  157.58   20.00
 -18   4   6  131.59   21.90
  18  -4  -6  182.28   24.80
  18  -4  -6  196.48   26.70
  19  -5   6    5.70    5.30
  19  -5   6   11.80    5.60
 -19   5   6   14.00    5.10
  19  -5  -6    0.40    7.70
  19  -5  -6   -4.60    7.00
  20  -6   6   50.99   11.40
 -20   6   6   85.59   11.70
  20  -6   6   80.69   10.50
  20  -6  -6   83.69   13.50
  20  -6  -6   43.30   13.70
  21  -7   6    7.80    3.70
 -21   7   6   12.00    5.40
  21  -7  -6    7.90    8.80
  21  -7  -6   -2.20    7.80
  21  -7  -6    8.20    4.90
  22  -8   6  -12.00    8.60
  22  -8   6   12.80    4.40
 -22   8   6    7.00    5.10
  22  -8  -6    1.80    8.10
  22  -8  -6    5.80    4.40
  22  -8  -6    6.50    7.70
  -6  -8   7    8.60   11.70
   6   8   7    6.50    5.70
  -6  -8  -7   -7.10   10.00
  -6  -8  -7    2.60    5.60
  -7  -7   7    6.10   15.50
   7   7   7   31.70    8.60
  -7  -7  -7   16.20   12.80
   7   7  -7   21.80    6.60
   7   7  -7   47.40    9.20
  -7  -7  -7   19.20   11.90
  -7  -7  -7   26.70    8.00
   8   6   7   15.60    6.40
  -8  -6   7   19.40   20.00
  -8  -6  -7   14.80    7.10
   8   6  -7   15.50    7.10
  -8  -6  -7   10.90    8.10
   8   6  -7    6.20    4.90
   9   5   7  179.28   22.80
   9   5   7  219.68   24.00
  -9  -5   7  138.39   39.20
  -9  -5  -7  168.68   31.70
   9   5  -7  214.58   23.30
   9   5  -7  216.78   23.80
  -9  -5  -7  211.78   24.40
 -10  -4   7   12.80   13.20
  10   4   7    9.60    5.40
 -10  -4   7   -3.60    9.60
  10   4   7    6.00    3.80
 -10  -4   7    1.40    4.70
 -10  -4  -7    9.50    5.60
  10   4  -7   11.30    5.90
 -10  -4  -7    1.80   11.00
  10   4  -7    8.20    5.90
  11   3   7   27.20    5.90
  11   3   7   37.10    7.60
 -11  -3   7   35.70   11.50
 -11  -3   7   17.80    7.60
 -11  -3   7   -3.20   14.70
  11   3  -7   41.20    8.50
  11   3  -7   56.99   10.60
 -11  -3  -7   33.90    6.40
 -11  -3  -7   29.40    7.50
 -11  -3  -7   20.70   14.50
 -12  -2   7  -10.10   11.70
  12   2   7    9.50    4.80
  12   2   7    4.20    3.30
 -12  -2   7    1.70    4.60
 -12  -2   7    7.20    6.50
  12   2  -7   16.50    8.80
 -12  -2  -7   10.20    3.80
  12   2  -7    6.20    4.70
 -12  -2  -7   12.90   13.40
  12   2  -7    1.10    4.90
  13   1   7   96.09   12.90
 -13  -1   7   63.89   15.40
  13   1   7   91.09   12.90
 -13  -1   7   95.49   15.30
 -13  -1   7  105.69   13.70
 -13  -1  -7   91.39   11.20
  13   1  -7   98.99   14.20
  13   1  -7  110.89   14.40
  13   1  -7  122.69   22.10
 -14   0   7    1.60    3.40
  14   0   7    1.60    2.70
 -14   0   7    2.30    8.10
  14   0   7   -1.80    3.20
 -14   0   7    1.40    4.50
  14   0   7    0.00    3.60
  14   0  -7   -1.60    5.60
  14   0  -7    4.90    4.70
  14   0  -7    2.20   11.20
 -15   1   7   84.79   21.80
 -15   1   7  155.48   19.50
 -15   1   7  141.49   16.80
  15  -1   7  111.19   18.30
  15  -1   7  162.88   16.10
  15  -1   7  141.79   16.90
  15  -1   7  135.09   17.80
  15  -1  -7  153.98   25.10
  15  -1  -7  158.78   22.10
  15  -1  -7  215.48   28.10
 -16   2   7   10.00    7.80
  16  -2   7   -3.40    4.70
 -16   2   7    4.50    6.00
  16  -2   7    1.60    3.60
  16  -2   7    5.80    3.20
 -16   2   7    3.20    3.70
  16  -2   7   -0.60    6.10
  16  -2  -7   12.10    5.20
  16  -2  -7   18.90   10.30
  16  -2  -7   -1.50   10.00
 -17   3   7  190.78   22.10
  17  -3   7  150.58   20.10
  17  -3   7  204.58   24.50
 -17   3   7  197.28   19.80
  17  -3   7  182.98   19.40
 -17   3   7  122.79   23.00
  17  -3   7  143.59   22.00
  17  -3  -7  169.88   27.50
  17  -3  -7  125.89   25.00
  18  -4   7    0.80    5.30
  18  -4   7   21.40    8.20
 -18   4   7   11.20    7.50
  18  -4   7   -0.60    2.90
  18  -4   7   17.60    8.80
 -18   4   7    5.40    4.30
  18  -4  -7    4.80   10.40
  18  -4  -7   21.30   10.70
 -19   5   7   27.40    6.70
  19  -5   7   32.00    8.60
  19  -5   7   36.00    9.50
  19  -5  -7   20.90   13.20
  19  -5  -7   21.00   12.20
  20  -6   7  -19.00    8.80
  20  -6   7    1.40    4.50
 -20   6   7    3.60    4.60
  20  -6   7    2.60   10.10
  20  -6  -7    3.20   11.30
  20  -6  -7   -2.90    8.50
  21  -7   7   24.80   12.70
 -21   7   7   16.40   10.00
  21  -7   7   17.90    5.10
  21  -7  -7    4.70    9.50
  21  -7  -7    2.30    8.50
   7   7   8   -1.80    5.00
  -7  -7   8    2.10   16.80
  -7  -7  -8  -16.50   12.30
  -7  -7  -8   -6.50    8.30
  -7  -7  -8   -5.30    4.70
   8   6   8   16.20    7.20
  -8  -6   8   19.90   18.30
  -8  -6  -8   10.70   14.40
   8   6  -8   26.50    7.90
  -8  -6  -8   25.80   12.90
   8   6  -8   19.10    6.50
  -9  -5   8   12.50   17.00
   9   5   8    6.00    5.90
  -9  -5  -8    4.50    6.00
   9   5  -8    6.90    5.40
  -9  -5  -8    3.70   19.00
   9   5  -8    7.40    5.90
  10   4   8   29.40    6.60
  10   4   8   51.59    9.40
 -10  -4   8   28.00   16.20
 -10  -4  -8   15.40   15.40
 -10  -4  -8   33.70    9.60
 -11  -3   8    4.00    6.80
  11   3   8    5.20    4.90
  11   3   8    3.50    3.60
 -11  -3   8    3.60    7.10
  11   3  -8   -6.70    6.20
 -11  -3  -8    1.30   15.40
  11   3  -8   11.70    6.30
 -11  -3  -8   -1.10    4.10
 -12  -2   8   40.20   10.20
  12   2   8   33.10    7.10
  12   2   8   35.50    8.30
  12   2   8   26.30    7.40
 -12  -2  -8   44.30    7.10
 -12  -2  -8   25.40   15.50
  12   2  -8   44.30    8.90
  12   2  -8   39.00   12.50
  13   1   8   11.70    4.30
  13   1   8   14.20    5.60
 -13  -1   8   10.10   16.70
 -13  -1   8    7.20    5.90
  13   1   8   16.40    6.00
 -13  -1   8   11.40    5.80
 -13  -1  -8    9.50    3.90
 -13  -1  -8    6.70    8.50
  13   1  -8   12.90    6.20
  13   1  -8    8.30    6.00
  13   1  -8   -5.40    9.60
 -14   0   8   14.10    8.10
 -14   0   8   11.10    5.30
  14   0   8   15.50    5.80
  14   0   8   12.80    4.40
  14   0   8   10.00    5.20
 -14   0   8    3.20   12.80
  14   0  -8   21.60    6.90
  14   0  -8   18.40   15.30
  14   0  -8   11.60    7.10
 -15   1   8   15.60    5.40
 -15   1   8    8.50    7.30
  15  -1   8   13.30    4.40
  15  -1   8   12.60    5.80
 -15   1   8    7.00   11.80
  15  -1   8   19.00    7.10
  15  -1   8    1.30    6.50
  15  -1  -8   15.60    8.10
  15  -1  -8    0.70   12.70
  16  -2   8  138.19   15.60
 -16   2   8  148.99   16.60
  16  -2   8  120.59   18.70
 -16   2   8  122.79   19.70
  16  -2  -8  126.19   22.40
  16  -2  -8  119.79   23.70
  17  -3   8   -0.40    6.90
  17  -3   8    2.20    3.60
  17  -3   8    8.10    5.70
 -17   3   8    2.50    8.20
 -17   3   8   -1.20    2.90
  17  -3   8  -11.50    7.90
  17  -3  -8   18.80   14.30
  17  -3  -8  -10.10    7.30
  18  -4   8  101.39   17.60
 -18   4   8   84.09   11.60
  18  -4   8   51.09   10.80
  18  -4   8   74.89   10.10
  18  -4  -8   62.69   17.00
  18  -4  -8   35.00   13.30
 -19   5   8    1.60    4.40
  19  -5   8   13.90    8.10
  19  -5   8   22.10    8.30
  19  -5   8   -2.30    4.50
  19  -5  -8    8.90   10.70
  19  -5  -8   28.50   13.60
  20  -6   8   13.10    4.70
  20  -6   8   10.80   11.20
 -20   6   8    6.00    4.70
  20  -6   8    1.30    5.70
  20  -6  -8   -8.10   10.60
  20  -6  -8   12.00   11.30
   8   6   9    9.90    6.50
  -8  -6   9  -15.10   17.20
  -8  -6  -9   17.00   16.30
  -8  -6  -9    2.20    6.90
   9   5   9   37.00    9.50
  -9  -5   9   16.00   20.10
  -9  -5  -9   46.00   10.90
   9   5  -9   48.40    9.70
   9   5  -9   35.80    8.50
  -9  -5  -9   32.90   18.10
 -10  -4   9    9.30   10.90
  10   4   9    9.80    6.20
  10   4  -9   24.20    7.00
  10   4  -9   20.70    7.30
 -10  -4  -9   33.60   27.90
  11   3   9   18.80    6.20
  11   3   9   30.30    8.50
  11   3   9   29.50    7.60
 -11  -3   9   26.90   11.20
  11   3  -9   42.50    9.10
 -11  -3  -9   26.40   15.90
  11   3  -9   31.30   10.30
 -11  -3  -9   36.70    6.80
 -12  -2   9    6.70    6.30
  12   2   9    0.50    3.50
  12   2   9    5.30    5.50
  12   2   9    4.70    5.10
 -12  -2   9    5.90    6.20
 -12  -2  -9   -5.80   10.80
  12   2  -9    0.50    8.40
 -12  -2  -9    2.90    4.70
  12   2  -9    3.00    5.60
 -13  -1   9   62.49   11.70
  13   1   9   64.89   11.30
  13   1   9   39.40    9.20
 -13  -1   9   52.39   10.70
 -13  -1   9   26.40   14.60
  13   1   9   60.59    9.80
  13   1  -9   67.19   11.30
 -13  -1  -9   63.39   13.30
 -13  -1  -9   52.99    9.10
  13   1  -9   76.19   19.70
  14   0   9    1.40    3.40
 -14   0   9   -5.00    2.80
  14   0   9    0.90    7.40
 -14   0   9   -7.30   13.00
  14   0   9   -2.00    5.00
  14   0  -9    3.80    6.30
  15  -1   9   37.50    7.00
 -15   1   9   34.50    7.60
  15  -1   9   30.60    9.40
  15  -1  -9   35.00   10.00
  16  -2   9   10.10    8.70
  16  -2   9    3.90    6.00
  16  -2   9    0.00    3.60
 -16   2   9    0.50   11.00
 -16   2   9    4.20    3.90
  16  -2   9   10.80   10.40
  16  -2  -9    5.50    8.00
  16  -2  -9    4.50   12.90
 -17   3   9  114.19   14.40
  17  -3   9   96.39   13.10
  17  -3  -9   96.09   21.60
  17  -3  -9  101.99   19.40
  18  -4   9  -10.80    6.90
  18  -4   9   -5.20    7.50
 -18   4   9   -0.10    3.50
  18  -4   9    3.20    4.00
  18  -4  -9   29.90   13.90
  18  -4  -9   12.60   10.50
 -19   5   9   10.10    6.20
  19  -5   9   -3.90   10.60
  19  -5   9   -1.60    4.20
  19  -5   9    0.10    8.30
  19  -5  -9   -6.30    9.30
  19  -5  -9   10.70   13.00
 -10  -4  10   26.10   15.50
  10   4  10   12.30    7.00
  10   4  10   14.60    7.50
 -10  -4 -10  -34.30   15.40
  10   4 -10   28.60    8.70
 -11  -3  10   -7.80    7.30
  11   3  10    9.90    5.70
  11   3  10    2.50    6.20
 -11  -3 -10   13.60   18.90
 -12  -2  10   55.69   13.60
  12   2  10   59.19   11.20
  12   2  10   65.09   11.00
  12   2 -10   56.19   15.20
 -12  -2 -10   92.09   12.00
 -12  -2 -10   52.19   15.80
  13   1  10    1.70    4.00
 -13  -1  10    1.00    5.20
  13   1  10   -0.40    4.20
  13   1  10   -6.60    5.10
  13   1 -10    6.00    6.00
 -13  -1 -10    4.10    4.50
  13   1 -10  -23.70    9.40
  14   0  10   17.10    5.90
 -14   0  10   20.20    6.60
  14   0  10   23.60    7.50
  14   0 -10    2.70   14.00
  14   0 -10   34.50    8.60
 -15   1  10   -5.70    3.40
  15  -1  10   -0.70    4.20
  15  -1  10   -1.20    5.30
  15  -1 -10    8.50    7.00
  15  -1 -10   -4.10   16.00
  16  -2  10   69.59   11.80
 -16   2  10   75.89   12.40
  16  -2 -10   90.79   17.70
  16  -2 -10  126.69   25.90
  17  -3  10   -8.60    6.90
  17  -3  10   -1.10   10.80
 -17   3  10   -5.10    3.60
  17  -3  10   26.40   10.70
  17  -3 -10   22.90   15.70
  17  -3 -10    4.50    8.50
  -6 -10   0    4.60    4.90
   6  10   0    6.50    5.10
   7   9   0   22.70    6.50
  -7  -9   0   19.20    8.60
  -8  -8   0  467.85   47.80
  -8  -8   0  444.66   46.20
   8   8   0  452.75   46.50
  -9  -7   0  167.88   20.50
  -9  -7   0  167.68   18.80
   9   7   0  165.88   19.20
  10   6   0  169.98   21.20
 -10  -6   0  174.88   20.50
  10   6   0  167.88   19.10
 -10  -6   0  167.68   18.60
 -11  -5   0   46.70    7.70
  11   5   0   67.89   10.50
  11   5   0   65.59    8.80
 -11  -5   0   56.09    9.70
  12   4   0  547.65   54.69
  12   4   0  588.44   55.89
 -12  -4   0  524.05   56.09
 -13  -3   0    0.40    3.30
  13   3   0    0.60    3.00
 -13  -3   0   -0.10    1.70
 -13  -3   0    1.30    1.70
  13   3   0    2.50    2.40
 -14  -2   0   24.90    6.40
 -14  -2   0   30.80    4.40
  14   2   0   31.70    5.20
 -14  -2   0   33.40    4.50
  14   2   0   32.60    4.90
  14   2   0   41.40    6.60
 -15  -1   0  191.88   19.80
  15   1   0  189.38   20.60
  15   1   0  192.28   20.10
 -15  -1   0  191.98   21.30
  15   1   0  202.18   20.00
  16   0   0 9999.00  895.71
  16   0   0 8752.42  896.21
  16   0   0 9279.67  895.81
 -17   1   0   73.19   11.00
 -17   1   0   84.69    9.30
  17  -1   0   89.79   10.40
  17  -1   0   93.49    9.70
 -18   2   0  930.61   94.09
  18  -2   0 1021.50   94.69
  19  -3   0   84.49    9.40
  19  -3   0   75.49    8.00
 -19   3   0   67.59    8.70
 -19   3   0   72.59    8.00
  20  -4   0  116.49   11.80
 -20   4   0   93.79   12.70
  20  -4   0  120.89   13.10
  21  -5   0   26.60    5.40
  21  -5   0   24.30    4.00
 -21   5   0   20.30    5.70
  21  -5   0   24.50    4.60
  22  -6   0    0.80    2.20
  22  -6   0    1.30    3.50
  22  -6   0    0.60    3.00
 -22   6   0    2.60    5.10
  23  -7   0   -2.30    3.60
 -23   7   0    7.70    7.10
  23  -7   0   -6.50    3.00
  23  -7   0    2.60    2.70
  24  -8   0   84.79   12.40
  24  -8   0   82.99   10.30
 -24   8   0   56.79   14.00
  25  -9   0    5.90    3.80
  25  -9   0   12.60    5.50
  26 -10   0   65.59    9.90
  26 -10   0   49.80   10.30
   6  10   1   10.20    5.50
  -6 -10   1   10.10    5.50
   6  10  -1   10.30    5.30
  -6 -10  -1    2.70    5.60
   7   9   1   68.99   11.50
  -7  -9   1   62.69   12.20
  -7  -9  -1   64.19   11.40
   7   9  -1   63.99   11.00
   8   8   1   42.90    8.10
  -8  -8   1   36.00    9.30
  -8  -8   1   46.70    7.70
   8   8  -1   32.20    7.50
  -8  -8  -1   30.10    7.90
   9   7   1  404.76   41.30
  -9  -7   1  426.86   42.90
  -9  -7   1  378.06   40.70
  -9  -7  -1  419.26   42.30
   9   7  -1  382.16   41.00
  10   6   1   79.59   11.80
 -10  -6   1   78.09   10.50
 -10  -6   1  106.59   14.30
  10   6   1   76.49   11.10
 -10  -6  -1   80.09   10.60
  10   6  -1   98.69   17.30
  10   6  -1   77.49   11.30
 -10  -6  -1   87.59   12.40
  11   5   1   51.99    8.60
 -11  -5   1   51.39    7.40
  11   5   1   51.89    8.40
 -11  -5   1   48.10   10.20
 -11  -5  -1   41.00    8.30
 -11  -5  -1   49.10    7.40
  11   5  -1   44.10    7.70
  11   5  -1   82.19   14.30
 -12  -4   1   48.40    8.00
 -12  -4   1   52.49    7.00
  12   4   1   48.90    7.50
  12   4   1   56.99    7.70
 -12  -4   1   38.60    9.20
  12   4  -1   51.79    7.60
 -12  -4  -1   49.40    6.90
  12   4  -1   37.30    8.80
 -12  -4  -1   52.79    8.60
  13   3   1  107.99   11.90
  13   3   1  113.39   11.80
 -13  -3   1   93.69   11.30
 -13  -3   1   94.79   11.30
  13   3  -1  106.09   12.20
 -13  -3  -1  107.09   11.30
 -13  -3  -1  111.79   12.90
  13   3  -1   89.79   14.20
 -14  -2   1   65.89    7.90
  14   2   1   70.49    8.00
 -14  -2   1   69.39    8.10
  14   2   1   69.79    8.10
 -14  -2   1   39.50   12.30
  14   2  -1   71.99    8.90
 -14  -2  -1   66.19    8.80
  14   2  -1   56.59   11.00
 -14  -2  -1   65.79    7.40
  14   2  -1   70.19    8.40
 -14  -2  -1   68.79    7.50
  15   1   1  345.67   34.30
 -15  -1   1  350.36   34.90
  15   1   1  395.16   34.50
 -15  -1   1  292.17   37.60
  15   1   1  377.96   34.20
 -15  -1  -1  360.06   35.00
 -15  -1  -1  317.67   34.20
  15   1  -1  301.57   35.50
  15   1  -1  360.46   35.30
 -15  -1  -1  359.76   34.00
 -16   0   1   -1.90    3.80
 -16   0   1    0.60    5.00
  16   0   1    4.90    3.10
 -16   0   1    1.20    1.70
  16   0   1   -0.10    1.20
  16   0  -1    2.60    3.30
  16   0  -1    2.40    4.50
 -16   0  -1    1.00    2.20
  16   0  -1    1.00    1.70
  17  -1   1 2847.22  271.87
 -17   1   1 2951.10  271.77
 -17   1   1 2584.94  272.27
  17  -1  -1 2801.22  272.47
  17  -1  -1 2974.40  272.57
  18  -2   1   26.10    4.30
 -18   2   1   23.70    4.20
 -18   2   1   21.50    3.50
 -18   2   1   21.20    6.00
  18  -2  -1   29.30    5.40
 -19   3   1  195.98   19.00
 -19   3   1  182.68   19.80
  19  -3  -1  181.98   20.00
  19  -3  -1  178.48   19.30
  19  -3  -1  190.98   19.00
  20  -4   1   58.89    6.50
 -20   4   1   59.09    8.70
 -20   4  -1   56.29   10.20
  20  -4  -1   62.09    7.30
  20  -4  -1   56.59    8.60
  20  -4  -1   50.39    7.80
  21  -5   1   59.79    7.90
 -21   5   1   64.59    9.90
  21  -5  -1   66.89    8.10
  21  -5  -1   53.69    8.60
 -21   5  -1   74.29   12.90
  21  -5  -1   64.09    9.40
  22  -6   1   11.90    3.00
 -22   6   1   14.40    6.00
  22  -6  -1   11.90    3.40
 -22   6  -1   34.30   10.30
  22  -6  -1    6.60    4.00
  22  -6  -1    7.50    3.80
  23  -7   1   18.80    3.80
  23  -7   1    6.60    4.00
 -23   7   1   -7.40   12.10
  23  -7  -1   12.70    4.00
  23  -7  -1   17.80    5.20
  23  -7  -1   17.90    5.80
 -23   7  -1   38.10   12.30
  24  -8   1   10.80    3.60
  24  -8   1    8.40    4.10
 -24   8  -1    0.50   10.10
  24  -8  -1    9.30    6.70
  24  -8  -1    7.70    4.90
  24  -8  -1   12.10    4.20
  25  -9   1   65.09   12.80
  25  -9   1  113.79   14.70
  25  -9   1  100.09   13.90
  25  -9  -1   82.89   13.90
  25  -9  -1  108.59   12.40
  26 -10   1    9.50    4.40
  26 -10   1   16.00    7.00
  26 -10  -1    4.90    6.10
  26 -10  -1    9.60    4.50
  -6 -10   2    5.50    5.80
   6  10   2   15.50    6.10
  -6 -10  -2    8.40    6.00
   6  10  -2   14.70    5.80
   7   9   2    1.00    4.80
  -7  -9   2   12.80    6.90
   7   9  -2   10.40    5.60
  -7  -9  -2    7.80    5.00
   8   8   2  149.49   17.40
  -8  -8   2  117.09   17.20
  -8  -8   2  135.09   19.20
  -8  -8  -2  145.49   18.10
   8   8  -2  132.29   16.80
   9   7   2   25.30    6.50
   9   7   2   20.50    9.10
  -9  -7   2   30.50    7.20
  -9  -7   2   34.40    7.70
  -9  -7   2   26.50    8.70
  -9  -7  -2   20.10    6.10
   9   7  -2   18.90    5.90
 -10  -6   2  111.89   14.20
 -10  -6   2  113.39   14.50
  10   6   2  113.89   14.80
 -10  -6   2  158.88   19.30
  10   6   2  119.79   14.90
 -10  -6  -2  115.79   15.70
  10   6  -2  139.19   15.00
  10   6  -2  121.29   20.40
 -10  -6  -2  111.09   14.10
 -11  -5   2   55.69   11.70
 -11  -5   2   46.20    8.10
  11   5   2   59.59    8.70
  11   5   2   54.29    8.60
 -11  -5   2   62.69    8.20
 -11  -5  -2   49.90    7.90
  11   5  -2   58.89    8.90
 -11  -5  -2   51.69    9.20
  11   5  -2   54.49   12.90
 -12  -4   2    0.60    2.60
 -12  -4   2    3.30    7.40
  12   4   2    5.90    3.90
  12   4   2   -1.30    2.90
 -12  -4   2    5.10    2.80
  12   4  -2    5.00    3.50
  12   4  -2    2.70    5.20
 -12  -4  -2    5.00    3.50
 -12  -4  -2    2.00    2.40
  13   3   2   22.80    4.40
  13   3   2   27.70    4.90
 -13  -3   2   21.20   10.60
 -13  -3   2   22.00    4.60
 -13  -3   2   21.10    4.30
 -13  -3  -2   19.30    3.90
 -13  -3  -2   23.30    5.30
  13   3  -2   35.10    6.00
  13   3  -2   38.50    9.80
 -14  -2   2   61.89    7.90
 -14  -2   2   46.70   11.30
 -14  -2   2   33.60    5.90
  14   2   2   41.10    5.40
  14   2   2   40.10    6.10
  14   2  -2   58.79    8.20
  14   2  -2   24.30    7.00
 -14  -2  -2   28.80    5.80
  14   2  -2   37.40    6.70
 -14  -2  -2   43.20    5.30
 -15  -1   2   88.59   11.30
 -15  -1   2   77.99   10.00
  15   1   2   89.89    9.00
  15   1   2   77.49    8.60
 -15  -1  -2   80.09    8.40
 -15  -1  -2   72.59    9.00
  15   1  -2   63.99   11.20
  15   1  -2   84.09   10.70
  16   0   2  416.56   43.00
 -16   0   2  518.65   48.10
  16   0  -2  417.16   45.10
  16   0  -2  536.55   46.80
  16   0  -2  371.56   46.30
 -17   1   2   17.90    4.70
 -17   1   2   28.10    4.10
  17  -1   2   26.10    3.70
 -17   1   2   12.00    7.10
  17  -1  -2   26.20    6.40
  17  -1  -2   35.70    5.90
  17  -1  -2   40.80    9.10
 -18   2   2 1619.84  175.78
 -18   2   2 1899.11  174.08
 -18   2   2 1927.61  173.18
  18  -2  -2 1712.63  174.88
  18  -2  -2 1813.32  173.48
 -19   3   2   89.19    9.90
 -19   3   2   93.49   11.40
  19  -3  -2   86.49   11.90
  19  -3  -2   90.69   10.00
  19  -3  -2   75.89   10.40
  20  -4   2    9.10    1.90
  20  -4  -2   10.80    4.60
  20  -4  -2   12.30    3.20
  20  -4  -2    4.40    3.30
  21  -5   2    5.60    2.00
 -21   5   2    4.30    4.50
  21  -5  -2    7.00    3.90
  21  -5  -2    1.50    3.50
  21  -5  -2    7.10    3.00
 -22   6   2   40.10    8.80
  22  -6   2   48.00    6.10
  22  -6  -2   44.10    8.70
  22  -6  -2   40.10    7.20
  22  -6  -2   44.60    8.00
  23  -7   2   13.80    4.60
  23  -7   2   20.50    4.20
  23  -7  -2   28.40    5.30
  23  -7  -2   14.40    5.60
 -23   7  -2   37.00    8.10
  23  -7  -2   25.10    7.20
  24  -8   2   83.39   10.10
  24  -8  -2   76.39   11.00
  24  -8  -2   66.39   12.60
 -24   8  -2   91.79   13.80
  25  -9   2   27.00    5.10
  25  -9   2   11.20    5.90
  25  -9  -2   17.10    6.90
  25  -9  -2   24.60    5.60
  -6 -10   3    2.60    6.10
   6  10   3    3.70    5.30
   6  10  -3    4.40    4.70
  -6 -10  -3    3.60    4.90
  -7  -9   3   69.49   13.90
   7   9   3   68.49   12.10
  -7  -9  -3   76.59   13.00
   7   9  -3   89.09   12.30
  -8  -8   3   62.09   13.00
   8   8   3   63.09   11.00
   8   8  -3   62.49   10.60
  -8  -8  -3   73.19   12.10
  -9  -7   3  171.58   23.20
   9   7   3  158.08   19.20
  -9  -7   3  137.29   18.70
   9   7   3  182.18   19.60
   9   7  -3  158.78   18.80
  -9  -7  -3  165.58   20.00
 -10  -6   3    9.90    9.30
 -10  -6   3   18.40    4.90
  10   6   3   10.60    5.00
 -10  -6   3   19.70    5.20
  10   6   3   13.30    4.40
 -10  -6  -3    9.10    4.30
  10   6  -3   17.90    5.40
  10   6  -3   10.90    9.80
 -10  -6  -3    7.00    4.90
 -11  -5   3   59.09   14.90
  11   5   3   23.80    5.50
  11   5   3   18.90    5.60
 -11  -5   3   18.60    5.20
 -11  -5   3   29.30    5.70
  11   5  -3   33.70    6.20
 -11  -5  -3   24.50    5.20
 -11  -5  -3   20.60    5.70
  11   5  -3   20.00    8.80
 -12  -4   3    6.30    3.30
  12   4   3    4.90    2.80
 -12  -4   3    8.70    3.90
 -12  -4   3   11.90   10.40
  12   4   3    6.80    3.70
 -12  -4  -3    2.00    3.00
 -12  -4  -3    4.80    3.50
  12   4  -3    6.40    4.20
  12   4  -3   -3.10    4.10
 -13  -3   3  223.28   25.30
  13   3   3  254.67   24.70
  13   3   3  235.18   24.00
 -13  -3   3  230.98   24.40
  13   3  -3  235.18   25.40
 -13  -3  -3  244.28   25.00
 -13  -3  -3  217.78   23.80
 -14  -2   3   27.30    5.40
 -14  -2   3   16.70    6.10
 -14  -2   3   37.70    9.80
  14   2   3   28.40    4.70
  14   2   3   33.90    5.60
  14   2  -3   24.90    5.70
 -14  -2  -3   34.10    4.60
  14   2  -3   28.30    7.00
 -14  -2  -3   27.90    5.40
  15   1   3  536.25   48.80
 -15  -1   3  538.45   50.39
  15   1   3  462.05   48.40
 -15  -1   3  510.05   50.09
  15   1  -3  511.85   50.29
  15   1  -3  444.76   50.89
 -15  -1  -3  470.95   48.90
 -16   0   3    8.40    5.50
  16   0   3    0.50    1.10
 -16   0   3   -1.60    1.60
 -16   0   3   -2.50    6.10
  16   0  -3    5.20    5.00
  16   0  -3   -3.10    4.20
 -16   0  -3   -1.20    1.60
  16   0  -3   -2.20    2.30
 -17   1   3 2305.77  220.78
  17  -1   3 2123.49  215.28
 -17   1   3 2328.47  216.18
 -17   1   3 2315.67  217.58
  17  -1  -3 2213.48  218.58
  17  -1  -3 2202.18  216.58
 -18   2   3   26.40    5.50
 -18   2   3   31.20    4.70
 -18   2   3   20.10    7.70
  18  -2  -3   20.20    7.50
  18  -2  -3   16.90    5.90
 -19   3   3   22.80    7.80
 -19   3   3   30.50    5.40
 -19   3   3   20.60    5.70
  19  -3  -3   27.60    7.20
  19  -3  -3   26.80    5.80
 -20   4   3   14.90    5.50
  20  -4  -3   16.80    6.20
  20  -4  -3   21.20    4.60
  20  -4  -3   16.40    5.00
  21  -5   3   28.10    4.50
 -21   5   3   36.50    8.80
  21  -5  -3   30.10    7.40
  21  -5  -3   26.30    5.40
  21  -5  -3   27.20    6.30
 -22   6   3    3.10    5.80
  22  -6   3    8.50    2.50
  22  -6  -3    7.40    4.50
  22  -6  -3   -0.20    4.30
  22  -6  -3    3.60    3.20
  23  -7   3    7.30    2.80
  23  -7  -3   -2.20    5.00
  23  -7  -3   10.90    5.60
  23  -7  -3    5.20    3.60
  24  -8   3   19.00    5.80
  24  -8   3   21.90    4.60
  24  -8  -3   22.80    7.70
  24  -8  -3   21.00    5.80
  25  -9   3  107.09   12.30
  25  -9  -3   81.59   15.30
  25  -9  -3  105.99   13.50
   6  10   4    6.80    5.60
  -6 -10   4   10.10    7.40
   6  10  -4   -3.10    4.60
  -6 -10  -4    7.70    5.80
  -6 -10  -4    8.40    6.80
  -7  -9   4    3.20    7.70
   7   9   4   13.70    6.40
  -7  -9  -4   15.60    7.10
   7   9  -4    8.80    5.40
  -7  -9  -4   13.80    5.60
  -8  -8   4  356.46   49.10
   8   8   4  279.07   32.90
   8   8  -4  288.87   32.30
  -8  -8  -4  324.47   34.00
  -8  -8  -4  318.17   34.10
  -9  -7   4   73.69   12.30
   9   7   4   63.19   11.60
  -9  -7   4   67.09   16.50
   9   7   4   73.39   11.80
   9   7  -4   65.19   11.40
  -9  -7  -4  102.29   13.30
  -9  -7  -4   88.29   12.90
 -10  -6   4   60.29   10.20
 -10  -6   4   29.50   13.90
  10   6   4   59.39    9.70
  10   6   4   54.49    9.30
 -10  -6  -4   46.60   11.70
 -10  -6  -4   58.69    9.90
  10   6  -4   57.39    9.80
  10   6  -4   28.80   13.40
 -10  -6  -4   63.09   10.40
 -11  -5   4   11.10    5.00
 -11  -5   4   11.60    4.40
  11   5   4   10.30    4.80
  11   5   4    9.10    3.90
 -11  -5   4   -9.40   10.00
  11   5  -4    4.60    4.60
  11   5  -4    9.80    8.00
 -11  -5  -4    9.90    4.00
 -11  -5  -4    8.10    4.60
 -11  -5  -4    9.80    4.70
 -12  -4   4  394.66   61.29
 -12  -4   4  487.15   53.29
 -12  -4   4  523.25   52.09
  12   4   4  542.75   51.89
  12   4   4  563.84   52.49
 -12  -4  -4  481.25   51.89
 -12  -4  -4  523.05   51.59
  12   4  -4  576.14   52.79
 -13  -3   4   39.60    6.80
 -13  -3   4   29.30   10.40
  13   3   4   38.80    6.10
  13   3   4   38.70    6.60
 -13  -3   4   27.30    8.20
 -13  -3  -4   33.70    6.50
  13   3  -4   38.60    7.00
  13   3  -4   18.80    6.20
 -13  -3  -4   35.60    5.80
  13   3  -4   43.70    8.40
  14   2   4   15.50    4.10
 -14  -2   4    4.20    6.50
 -14  -2   4   14.60    4.40
  14   2   4   13.80    3.30
  14   2  -4    3.50    3.80
 -14  -2  -4    7.20    7.00
 -14  -2  -4   13.70    4.00
  14   2  -4   20.10   11.40
 -14  -2  -4   16.70    3.20
  15   1   4  169.38   17.40
 -15  -1   4  166.18   18.40
 -15  -1   4  150.08   19.40
 -15  -1   4  140.79   23.80
  15   1   4  157.08   16.80
 -15  -1  -4  175.28   17.90
  15   1  -4  149.69   19.50
 -15  -1  -4  160.48   16.40
  15   1  -4  170.98   19.40
  16   0   4 1847.52  181.98
 -16   0   4 1815.12  187.58
 -16   0   4 1903.41  182.88
  16   0  -4 1928.91  185.68
  16   0  -4 1960.90  183.28
 -17   1   4   36.70   12.00
 -17   1   4   10.80    9.50
 -17   1   4   38.10    5.60
  17  -1   4   32.60    4.50
 -17   1   4   29.70    6.40
  17  -1   4   29.50    5.20
  17  -1  -4   37.10    6.60
  17  -1  -4   46.90   12.50
 -18   2   4  555.94   52.59
  18  -2   4  512.95   51.39
 -18   2   4  526.75   53.99
  18  -2  -4  546.25   53.39
  18  -2  -4  509.05   55.09
  19  -3   4   41.60    6.90
 -19   3   4   35.90    9.70
 -19   3   4   27.20    5.00
 -19   3   4   29.60    6.80
  19  -3  -4   31.90    8.20
  19  -3  -4    9.90    7.00
  19  -3  -4   28.30    6.60
 -20   4   4  151.18   15.80
 -20   4   4  149.49   18.10
  20  -4   4  138.89   14.50
  20  -4  -4  132.79   15.60
  20  -4  -4  121.19   16.20
  20  -4  -4  150.28   18.70
  20  -4  -4  109.39   18.80
  21  -5   4   18.20    3.40
 -21   5   4   17.10    7.50
  21  -5  -4   23.80    6.10
  21  -5  -4   15.20    6.80
  21  -5  -4   17.30    7.70
  21  -5  -4   17.60    4.60
  22  -6   4   10.50    2.90
  22  -6  -4    2.70    6.40
  22  -6  -4    3.50    3.50
  22  -6  -4    7.20    4.80
  23  -7   4   -0.60    2.20
  23  -7  -4    1.00    3.40
  23  -7  -4   -0.40    5.20
  24  -8   4   93.19   10.40
  24  -8  -4   65.59   13.30
  24  -8  -4   77.99   11.80
  25  -9   4    6.10    3.90
  25  -9   4   -4.50    6.00
  25  -9  -4    6.10    4.40
  25  -9  -4    6.70    7.10
  -7  -9   5   28.00   11.90
   7   9   5   35.40    8.60
   7   9  -5   26.90    6.90
  -7  -9  -5   29.30    9.90
  -7  -9  -5   20.00    7.60
   8   8   5    4.90    5.40
  -8  -8   5   10.00   10.50
  -8  -8  -5    7.20    7.00
   8   8  -5    4.10    4.90
  -8  -8  -5    0.40    5.20
  -9  -7   5  217.08   35.30
   9   7   5  257.87   27.50
   9   7  -5  227.18   26.50
  -9  -7  -5  257.77   28.20
  -9  -7  -5  232.98   28.60
  10   6   5   30.30    7.00
  10   6   5   33.80    6.90
 -10  -6   5   10.00    7.30
 -10  -6   5   41.50    7.50
  10   6  -5   14.90    6.80
  10   6  -5   30.70    6.70
 -10  -6  -5   21.90    7.50
 -10  -6  -5   26.20    5.60
 -10  -6  -5   29.20    7.10
 -11  -5   5   29.80    6.60
  11   5   5   34.40    7.10
  11   5   5   29.10    5.70
 -11  -5   5   32.70    9.40
 -11  -5   5   20.10   16.40
  11   5  -5   33.20   15.10
 -11  -5  -5   28.50    6.20
 -11  -5  -5   11.50    6.70
 -11  -5  -5   28.40    7.30
  11   5  -5   34.80    7.20
 -12  -4   5    0.70    3.30
 -12  -4   5    8.90   13.50
  12   4   5    8.20    3.60
  12   4   5   -0.30    3.70
 -12  -4   5   10.60    6.80
  12   4  -5    3.50    4.70
 -12  -4  -5    2.60    3.30
  12   4  -5   -0.60    5.40
 -12  -4  -5    2.50    3.80
 -13  -3   5  101.19   18.80
 -13  -3   5   97.99   13.30
  13   3   5  109.59   13.30
  13   3   5  106.99   12.40
  13   3  -5   99.09   15.40
 -13  -3  -5   79.29   18.00
  13   3  -5   91.89   15.30
  13   3  -5   96.49   13.40
 -13  -3  -5  102.89   13.50
 -13  -3  -5  109.19   12.00
 -14  -2   5   -0.20    3.80
 -14  -2   5   -2.80    8.60
  14   2   5    0.30    3.10
 -14  -2   5    3.10    3.90
  14   2   5    0.10    2.10
 -14  -2  -5    0.80    7.90
  14   2  -5   -1.30    3.90
 -14  -2  -5   -1.90    2.20
  14   2  -5    0.90    5.40
 -14  -2  -5   -1.20    2.90
  14   2  -5    4.70    4.20
 -15  -1   5  211.58   31.60
 -15  -1   5  143.99   22.40
 -15  -1   5  190.98   21.00
  15   1   5  197.88   19.70
  15   1   5  204.68   20.40
 -15  -1  -5  190.48   21.00
  15   1  -5  208.58   22.20
 -15  -1  -5  174.28   19.00
  15   1  -5  171.98   21.00
  15   1  -5  179.78   22.40
 -15  -1  -5  215.68   26.60
 -16   0   5  -12.00    6.10
  16   0   5    1.90    2.80
 -16   0   5   10.10    8.80
 -16   0   5    0.50    2.00
  16   0   5    0.80    1.90
  16   0  -5    1.70    7.70
  16   0  -5    0.10    3.60
  16   0  -5   -4.80    5.30
  16   0  -5    2.40    3.70
  17  -1   5  800.72   79.19
  17  -1   5  836.42   80.19
 -17   1   5  799.12   85.49
  17  -1   5  777.62   81.09
 -17   1   5  852.71   79.79
 -17   1   5  822.92   81.59
  17  -1   5  834.32   78.89
  17  -1  -5  860.61   80.59
  17  -1  -5  788.22   84.49
  17  -1  -5  719.23   83.69
  18  -2   5    4.90    3.40
  18  -2   5    4.80    2.20
  18  -2   5    0.90    2.80
 -18   2   5    2.20    3.80
 -18   2   5   -0.50    6.20
 -18   2   5    3.60    2.60
  18  -2  -5   20.10   11.30
  18  -2  -5    6.50    4.10
  18  -2  -5   -1.70    7.00
 -19   3   5  124.09   14.00
  19  -3   5  113.09   12.50
 -19   3   5  116.49   16.10
 -19   3   5  104.89   18.60
  19  -3  -5  126.19   21.50
  19  -3  -5  117.19   14.90
  19  -3  -5  119.49   18.60
 -20   4   5   -8.60    5.20
 -20   4   5    0.30    2.80
  20  -4   5   -2.80    3.30
  20  -4  -5    5.70    4.00
  20  -4  -5    4.80    6.70
  20  -4  -5    2.80    5.80
  21  -5   5   69.69    8.80
 -21   5   5   74.89   10.20
  21  -5  -5   55.19   12.30
  21  -5  -5   61.49    9.90
  21  -5  -5   61.09   10.90
  22  -6   5    5.20    2.60
 -22   6   5    2.60    3.90
  22  -6  -5    2.10    6.70
  22  -6  -5    1.30    3.50
  22  -6  -5   -0.50    6.10
  23  -7  -5   25.90    5.90
  23  -7  -5   30.30   16.10
  24  -8   5    1.60    3.10
  24  -8  -5    3.30    4.40
  24  -8  -5   11.10    7.10
  24  -8  -5   -9.40    7.00
  -7  -9   6    7.00    9.10
   7   9   6    9.50    6.00
  -7  -9  -6    8.40    6.60
  -7  -9  -6    9.80    9.50
  -8  -8   6   23.50   14.30
   8   8   6   35.00    8.50
   8   8  -6   28.70    6.90
  -8  -8  -6   27.30    7.90
  -8  -8  -6    8.20    9.60
  -9  -7   6   -2.20   12.60
   9   7   6   21.50    6.70
  -9  -7  -6    0.70    7.40
  -9  -7  -6    7.90    6.50
   9   7  -6    3.70    4.90
  10   6   6   84.29   12.80
  10   6   6   67.29   11.50
 -10  -6   6   49.60   20.20
  10   6  -6   99.49   12.50
 -10  -6  -6   61.29   12.20
 -11  -5   6   17.10   16.90
 -11  -5   6    0.90    8.90
  11   5   6   20.70    6.40
  11   5   6   12.10    4.70
 -11  -5   6    5.80    5.00
 -11  -5  -6   20.50    5.70
 -11  -5  -6   17.00    6.00
  11   5  -6   18.90    6.30
 -11  -5  -6   11.80   10.60
 -11  -5  -6    0.20    6.90
 -12  -4   6    9.70   11.00
  12   4   6   12.50    5.50
 -12  -4   6    9.70    5.00
  12   4   6    5.70    3.80
 -12  -4  -6   -1.90    8.90
 -12  -4  -6   11.70    4.30
  12   4  -6   13.00    6.40
 -12  -4  -6   11.40    5.70
 -13  -3   6   17.70   10.30
 -13  -3   6   24.60    6.50
  13   3   6   27.00    5.40
  13   3   6   20.10    6.00
 -13  -3   6   22.50    9.90
 -13  -3  -6   21.40    4.90
 -13  -3  -6   10.20   11.20
 -13  -3  -6   20.50    7.70
  13   3  -6   31.70    7.90
  13   3  -6   32.50    8.70
  13   3  -6   25.20    6.60
  13   3  -6   32.40    8.90
 -14  -2   6   35.30    9.10
  14   2   6   32.10    6.70
 -14  -2   6   30.10    8.60
 -14  -2   6   30.00   14.30
  14   2   6   23.00    6.00
 -14  -2  -6   36.70    6.00
  14   2  -6   36.80    7.50
 -14  -2  -6   27.50    7.00
  14   2  -6   32.20    7.30
  14   2  -6   27.10    8.40
 -14  -2  -6   15.90   14.60
  14   2  -6   29.50    9.90
 -15  -1   6   83.49   19.90
 -15  -1   6   86.09   11.30
  15   1   6   80.49   10.50
 -15  -1   6   55.39   13.40
  15   1   6   72.79    9.50
  15   1  -6   76.49   11.60
 -15  -1  -6   42.40   12.80
  15   1  -6   92.49   12.80
  15   1  -6   83.79   12.80
 -15  -1  -6   67.59    8.70
  16   0   6  341.27   34.80
 -16   0   6  358.26   37.30
  16   0   6  292.37   35.40
 -16   0   6  347.47   34.70
  16   0   6  331.77   33.70
  16   0  -6  326.07   35.30
  16   0  -6  352.26   37.50
 -17   1   6   14.40    4.40
  17  -1   6    8.50    4.30
  17  -1   6   11.20    4.10
 -17   1   6    8.60    5.50
 -17   1   6   14.80   10.50
  17  -1   6   12.70    3.50
  17  -1   6    7.30    5.20
  17  -1  -6   11.10    9.20
  17  -1  -6   22.40    5.90
  17  -1  -6   13.00   10.00
  18  -2   6  229.88   28.90
  18  -2   6  268.37   25.90
 -18   2   6  280.07   27.20
  18  -2   6  237.28   27.00
 -18   2   6  251.77   29.10
  18  -2  -6  254.87   28.20
  18  -2  -6  246.98   33.20
 -19   3   6    7.80    4.20
  19  -3   6    7.30    3.00
 -19   3   6   16.60    8.20
  19  -3   6   22.10    8.00
  19  -3   6    0.30    4.10
  19  -3  -6    7.90    8.50
  19  -3  -6   21.90   11.50
  20  -4   6    5.80    5.70
  20  -4   6    1.00    5.30
 -20   4   6    8.20    4.80
 -20   4   6    0.80    3.30
  20  -4   6    4.20    3.00
  20  -4  -6    9.30    8.60
  20  -4  -6   18.80    9.60
  21  -5   6    9.20    4.50
 -21   5   6    4.50    3.90
  21  -5   6   -1.80    5.00
  21  -5  -6   -1.70    8.10
  21  -5  -6   -3.70    6.10
 -22   6   6   38.70    8.10
  22  -6   6   59.99    7.80
  22  -6  -6   11.80    8.90
 -23   7   6   18.80    6.10
  23  -7   6   17.40    4.40
  23  -7  -6   15.30    8.90
  23  -7  -6   12.40    4.90
  23  -7  -6   15.60    9.60
  24  -8   6   31.10    5.50
 -24   8   6   28.30    7.30
  24  -8  -6   31.00   10.80
  24  -8  -6   10.70    8.60
  24  -8  -6   20.70    6.20
  -8  -8   7  -10.20   10.90
   8   8   7    6.80    5.90
  -8  -8  -7   14.60   11.10
  -8  -8  -7    0.70    6.30
  -9  -7   7   22.40   17.10
   9   7   7   53.39   10.30
   9   7  -7   62.29   11.00
  -9  -7  -7   54.09   11.20
   9   7  -7   44.60    8.90
  -9  -7  -7   27.40   15.30
 -10  -6   7   13.20   18.30
  10   6   7    8.10    5.80
 -10  -6  -7   -4.40    7.20
 -10  -6  -7    8.50    6.10
  10   6  -7   16.00    6.90
  10   6  -7   -0.10    4.80
  11   5   7   48.00    9.30
  11   5   7   36.80    7.50
 -11  -5   7   45.80   21.50
  11   5  -7   58.19    9.80
 -11  -5  -7    9.80   12.70
 -11  -5  -7   41.80    9.60
  12   4   7    7.70    4.00
  12   4   7    9.00    5.80
 -12  -4   7    5.80    5.00
 -12  -4   7    5.90   12.70
 -12  -4   7   13.50   11.70
  12   4  -7    6.60    6.30
 -12  -4  -7    3.10   11.90
 -12  -4  -7    7.60    5.60
 -12  -4  -7    6.30    4.90
  12   4  -7   14.40    6.60
 -13  -3   7   70.99   20.40
  13   3   7   82.19   11.00
  13   3   7   82.19   12.30
 -13  -3   7   74.89   16.10
 -13  -3   7   59.69   16.70
 -13  -3  -7   44.50   18.50
  13   3  -7   89.99   14.70
 -13  -3  -7   85.19   13.20
 -13  -3  -7   80.79   10.60
  13   3  -7   81.19   13.50
 -14  -2   7   20.60    8.60
 -14  -2   7  -13.50   10.70
  14   2   7    5.90    4.80
  14   2   7    3.10    3.30
 -14  -2   7    0.40    4.50
  14   2  -7   17.10    9.30
 -14  -2  -7    9.10    3.60
  14   2  -7   10.20    5.90
  14   2  -7   11.00    5.50
 -14  -2  -7   18.70   13.90
  15   1   7  151.08   18.00
  15   1   7  151.58   17.10
  15   1   7  144.49   18.00
 -15  -1   7  146.79   18.50
  15   1  -7  181.18   20.00
 -15  -1  -7  143.39   17.40
  15   1  -7  143.39   18.80
  15   1  -7  172.68   26.90
  16   0   7   -2.50    3.40
  16   0   7   -2.00    3.20
 -16   0   7   -2.30    9.00
 -16   0   7   -0.50    3.10
 -16   0   7   -2.00    4.30
  16   0   7   -3.50    2.20
  16   0  -7   -4.40    4.40
  16   0  -7   10.20   12.00
  16   0  -7    4.10    6.50
  17  -1   7  384.86   41.00
 -17   1   7  430.36   40.10
 -17   1   7  310.67   46.10
  17  -1   7  393.56   39.00
 -17   1   7  341.57   41.90
  17  -1   7  394.06   39.70
  17  -1  -7  412.16   44.40
  17  -1  -7  392.86   41.30
  18  -2   7    0.10    3.50
 -18   2   7    2.40    2.80
 -18   2   7   -7.20    8.30
  18  -2   7    1.40    2.70
 -18   2   7    7.30    5.60
  18  -2   7   -3.00    4.20
  18  -2   7   12.90    6.20
  18  -2   7   -7.20    6.00
  18  -2  -7   -5.00    3.80
  18  -2  -7  -11.20    7.90
  18  -2  -7    4.80    8.70
  19  -3   7    7.00    3.50
  19  -3   7   28.90    9.10
  19  -3   7    6.40    5.60
  19  -3   7    3.20    7.80
 -19   3   7    2.30    5.60
 -19   3   7   16.30    4.60
 -19   3   7   11.50   10.50
  19  -3  -7   10.10   10.90
  19  -3  -7   11.70   10.90
  20  -4   7    0.10    6.30
  20  -4   7   10.30    6.00
  20  -4   7   10.40    3.80
 -20   4   7   16.30    7.90
 -20   4   7   15.30    5.30
  20  -4  -7    7.30   11.30
  20  -4  -7    7.20    9.40
  21  -5   7   74.69   11.60
  21  -5   7   59.19    8.90
 -21   5   7   65.49   10.60
  21  -5   7   41.80   10.50
  21  -5  -7   60.89   14.80
  21  -5  -7   83.89   20.20
  22  -6   7    2.60   11.70
 -22   6   7    8.30    5.10
  22  -6   7    8.10    4.70
  22  -6  -7   19.10   10.40
  22  -6  -7    3.10    9.00
  23  -7   7    8.50    4.20
 -23   7   7   14.90   10.60
  23  -7  -7   -4.60    8.40
  23  -7  -7    7.60   10.20
  -9  -7   8    2.70   14.90
   9   7   8    8.70    6.40
  -9  -7  -8    7.10    6.70
  -9  -7  -8   10.50   14.10
  -9  -7  -8   -1.50    8.30
 -10  -6   8   12.20   18.70
  10   6   8   10.60    6.30
 -10  -6  -8   24.80   15.90
  10   6  -8    5.50    5.70
 -10  -6  -8   10.40    6.90
 -11  -5   8    4.70   16.00
  11   5   8    4.70    5.80
  11   5  -8    4.10    7.30
  11   5  -8   10.30    6.40
 -11  -5  -8    7.60    5.70
 -11  -5  -8  -15.70   13.50
  12   4   8  136.79   17.80
  12   4   8  166.68   20.00
 -12  -4   8  160.58   30.60
  12   4  -8  151.68   20.40
 -12  -4  -8   92.09   27.10
 -12  -4  -8  180.58   20.80
  12   4  -8  144.19   20.10
  13   3   8   16.60    6.60
  13   3   8    7.00    4.50
 -13  -3   8    2.00    7.40
 -13  -3   8   -0.40    7.10
  13   3  -8   13.50    8.40
 -13  -3  -8   13.00    4.50
  13   3  -8    6.20    6.10
 -13  -3  -8    7.60   15.10
  14   2   8   32.20    7.80
 -14  -2   8   21.10   11.00
 -14  -2   8   30.30    8.90
  14   2   8   24.20    6.80
  14   2   8   31.50    6.60
 -14  -2  -8   38.30    6.50
  14   2  -8   41.00    8.80
  14   2  -8   41.40    8.70
 -14  -2  -8    0.30   11.70
  14   2  -8   39.50   13.30
 -15  -1   8   18.70    6.70
  15   1   8    8.20    5.30
 -15  -1   8    2.00    9.70
  15   1   8   16.70    5.90
  15   1   8   18.10    4.80
  15   1  -8   19.20    7.40
 -15  -1  -8   22.10    4.70
  15   1  -8    6.40   10.40
  15   1  -8   27.60    6.90
  16   0   8  242.08   26.40
  16   0   8  233.78   25.50
 -16   0   8  253.97   26.60
 -16   0   8  197.98   35.50
 -16   0   8  229.88   28.80
  16   0   8  196.58   26.50
  16   0  -8  292.97   29.20
  17  -1   8    4.20    4.60
  17  -1   8   11.20    6.70
  17  -1   8   -3.20    2.60
  17  -1   8    1.80    4.90
 -17   1   8    4.40   10.60
 -17   1   8   -1.90    5.30
 -17   1   8   -1.00    3.60
  17  -1  -8  -10.40   11.10
  17  -1  -8   -2.50    6.80
  18  -2   8   88.09   16.60
 -18   2   8  142.99   15.20
  18  -2   8  119.19   13.70
  18  -2  -8  106.79   20.30
  18  -2  -8   80.19   21.10
 -19   3   8   -0.30    3.20
  19  -3   8    1.90    3.50
  19  -3   8   -1.60    6.80
 -19   3   8   17.40    9.60
  19  -3  -8    3.30    9.00
  20  -4   8   76.59   11.40
  20  -4   8   98.79   17.00
 -20   4   8   79.69   11.70
  20  -4  -8   32.30   15.40
  20  -4  -8   64.99   17.40
  21  -5   8   28.40   11.30
  21  -5   8    7.20    6.90
  21  -5   8    4.60    3.80
  21  -5   8   11.10    7.60
 -21   5   8    4.00    5.10
  21  -5  -8    0.60   10.70
  21  -5  -8  -13.30   13.10
 -22   6   8   11.10    5.00
  22  -6   8    8.90    4.20
  22  -6   8   14.20    5.90
  22  -6  -8   11.40   12.10
  22  -6  -8   -2.70   10.20
  10   6   9    3.00    5.90
 -10  -6   9   -7.20   18.40
 -10  -6  -9    5.30   15.30
  10   6  -9    6.20    5.60
  10   6  -9   17.00    8.40
 -10  -6  -9   -4.10    5.10
 -11  -5   9   14.00   17.50
  11   5   9   20.30    7.40
  11   5  -9   12.40    6.50
 -11  -5  -9    9.10    6.30
 -11  -5  -9   22.70   17.70
  11   5  -9   20.50    7.90
  12   4   9   -2.40    5.00
 -12  -4   9   -9.60    8.10
 -12  -4  -9    4.40   16.30
  12   4  -9    1.70    6.30
  13   3   9   73.49   11.70
  13   3   9   42.20    9.60
 -13  -3   9   52.89   14.30
  13   3   9   55.39    9.90
 -13  -3  -9   15.10   16.60
  13   3  -9   60.09   13.00
  14   2   9    6.80    4.70
  14   2   9    7.70    5.60
  14   2   9    1.50    3.80
 -14  -2   9    6.00    6.50
 -14  -2   9    4.40    6.90
 -14  -2  -9   12.60   10.70
 -14  -2  -9    9.20    4.50
  14   2  -9    4.60   10.10
  14   2  -9    8.40    6.40
  15   1   9   30.70    9.00
  15   1   9   33.80    8.80
 -15  -1   9   38.60    8.80
  15   1   9   32.50    6.90
 -15  -1   9   45.50   12.80
  15   1  -9   50.39   10.00
  15   1  -9   51.99   17.50
 -15  -1  -9   43.10    6.80
 -16   0   9   20.80   17.30
 -16   0   9    0.60    3.80
  16   0   9   -1.40    5.20
  16   0  -9    6.10   15.20
  16   0  -9    4.30    6.70
  17  -1   9   98.99   15.00
 -17   1   9  113.89   15.00
  17  -1  -9  123.59   19.70
  17  -1  -9  165.28   31.00
  18  -2   9    7.80    8.20
 -18   2   9    4.30    4.20
  18  -2   9    3.50    3.70
  18  -2   9    3.00    5.00
  18  -2  -9    4.50   12.50
  18  -2  -9   -0.20    8.70
  19  -3   9   -1.50    7.40
 -19   3   9    8.80    5.20
  19  -3   9   25.30   16.40
  19  -3   9   14.80    4.70
  19  -3   9    5.50    9.30
  19  -3  -9    5.30   10.20
  19  -3  -9  -11.20   11.30
  20  -4   9    8.10    7.30
  20  -4   9   -0.60    8.00
  20  -4   9   -3.60    3.50
 -20   4   9    0.70    3.80
  20  -4  -9   -9.20    8.30
  20  -4  -9    7.50   11.40
 -21   5   9   23.60    7.40
  21  -5   9   25.30    9.40
  21  -5   9   14.30    9.90
  21  -5   9   17.00    9.40
  21  -5  -9   -0.30   12.00
  21  -5  -9  -10.40   11.60
 -12  -4  10    9.50   13.10
  12   4  10   13.40    7.50
  12   4  10   14.60    6.30
 -12  -4 -10   14.20   16.60
  12   4 -10   14.00    7.90
 -13  -3  10    0.60    8.40
  13   3  10   14.90    7.10
  13   3  10    0.10    4.40
  13   3 -10   -3.60    8.00
 -13  -3 -10  -20.70   12.70
  14   2  10    4.70    6.60
  14   2  10    6.10    6.60
 -14  -2  10   20.60    9.40
  14   2  10    3.00    4.20
 -14  -2 -10   -4.40    9.70
  14   2 -10   -5.00   10.20
  15   1  10    4.30    4.90
  15   1  10    0.50    6.30
  15   1  10    4.70    5.10
 -15  -1  10    7.00    5.40
  15   1 -10   19.30   12.30
 -15  -1 -10   -4.60    4.10
 -16   0  10   53.49   10.00
  16   0  10   33.40    9.80
  16   0  10   84.69   14.30
  16   0  10   50.59    9.20
  16   0 -10   72.79   17.30
  16   0 -10   59.19   18.10
  17  -1  10    4.30    5.40
 -17   1  10    1.50    4.10
  17  -1  10   -3.70    4.40
  17  -1 -10   22.20   18.10
  18  -2  10   23.80    6.00
 -18   2  10   29.10    8.00
  18  -2  10    8.40    7.10
  18  -2 -10   23.10   17.40
  18  -2 -10   21.60    9.70
  19  -3  10   10.90    5.00
  19  -3  10    7.00    9.00
 -19   3  10    2.40    4.30
  19  -3 -10   20.70   15.50
  19  -3 -10    6.70    8.40
  -8 -10   0   70.29   12.30
   9   9   0   18.80    6.30
  -9  -9   0   22.50    7.50
 -10  -8   0   34.30    8.80
 -11  -7   0   17.10    4.60
 -11  -7   0   50.29    9.90
  12   6   0    3.90    4.10
 -12  -6   0    6.30    3.50
  12   6   0    5.00    5.10
 -12  -6   0    3.00    4.70
  13   5   0    4.70    4.30
  13   5   0    8.80    4.10
 -13  -5   0    6.60    3.10
 -13  -5   0    2.50    4.00
  14   4   0    5.80    3.50
 -14  -4   0    3.60    2.50
 -14  -4   0    5.70    2.70
 -14  -4   0   -0.70    3.90
  14   4   0    6.60    4.80
 -15  -3   0   10.70    5.40
 -15  -3   0   17.60    3.40
 -15  -3   0   17.70    3.50
  15   3   0   16.30    4.10
  15   3   0   17.10    5.40
  16   2   0  517.05   50.39
  16   2   0  512.55   51.09
 -16  -2   0  486.35   49.70
 -16  -2   0  483.25   49.70
  16   2   0  553.44   50.09
  17   1   0   75.79   10.50
 -17  -1   0   81.69    9.80
 -17  -1   0   98.59    9.90
  17   1   0   86.59   10.20
  17   1   0   78.09   10.20
  18   0   0 8502.95  756.02
  18   0   0 7362.66  756.52
  18   0   0 7778.62  756.02
  19  -1   0  138.19   13.80
 -19   1   0   90.79   14.10
  19  -1   0  126.89   12.90
 -19   1   0  104.59   13.40
 -20   2   0   24.00    4.00
  20  -2   0   26.80    4.80
  21  -3   0    4.60    2.90
  21  -3   0    5.00    1.80
 -21   3   0    3.90    2.30
 -22   4   0   17.70    4.60
  22  -4   0   27.00    4.10
  22  -4   0   25.90    5.10
  23  -5   0    6.10    3.40
 -23   5   0   12.60    4.70
  23  -5   0    5.80    2.40
  24  -6   0  110.69   14.20
  24  -6   0  125.99   13.50
  24  -6   0  132.49   15.20
 -25   7   0   66.49   13.90
  25  -7   0   79.89   11.60
  25  -7   0   69.89   10.60
  25  -7   0   81.59    9.70
  26  -8   0  112.79   12.30
 -26   8   0   68.89   15.60
  27  -9   0   -0.60    4.90
  27  -9   0   -2.30    3.10
  28 -10   0    0.50    3.70
  -8 -10   1   18.70    7.20
   8  10   1   21.70    7.00
  -8 -10  -1   22.10    7.70
   8  10  -1   16.10    6.20
   9   9   1  165.48   19.30
  -9  -9   1  141.19   20.20
   9   9  -1  152.08   18.90
  -9  -9  -1  153.98   20.30
 -10  -8   1   17.10    6.90
 -10  -8   1   11.30    5.00
  10   8   1   16.10    5.80
  10   8  -1   18.10    5.90
 -10  -8  -1   17.60    6.30
 -11  -7   1   24.80    7.90
 -11  -7   1   26.10    6.30
  11   7   1   27.40    8.00
  11   7   1   25.60    6.40
  11   7  -1   31.90    6.70
 -11  -7  -1   22.80    6.80
  12   6   1    8.90    4.60
 -12  -6   1    6.00    3.60
 -12  -6   1    7.50    5.90
  12   6   1    6.60    4.30
 -12  -6  -1   10.70    4.10
  12   6  -1    9.70    6.80
 -12  -6  -1   14.70    5.90
  12   6  -1   14.60    5.10
 -13  -5   1  111.49   18.50
  13   5   1  149.59   16.50
 -13  -5   1  139.89   15.60
  13   5   1  140.09   16.30
 -13  -5   1  131.39   15.50
  13   5  -1  155.68   19.80
  13   5  -1  147.59   16.40
 -13  -5  -1  144.59   15.60
 -13  -5  -1  139.29   17.40
 -14  -4   1   95.39   11.80
  14   4   1   88.79   11.40
 -14  -4   1   93.19   10.90
 -14  -4   1   97.19   15.50
  14   4   1   98.89   11.70
 -14  -4  -1   85.49   10.70
  14   4  -1  104.99   11.90
 -14  -4  -1  101.39   12.90
  14   4  -1   94.09   14.30
 -15  -3   1  532.65   54.39
 -15  -3   1  569.64   54.49
  15   3   1  560.34   54.79
  15   3   1  583.64   54.89
  15   3  -1  468.35   56.69
 -15  -3  -1  555.34   54.09
 -15  -3  -1  551.34   54.29
 -15  -3  -1  568.84   55.99
  15   3  -1  594.64   55.19
 -16  -2   1   27.30    9.50
 -16  -2   1   33.00    5.10
 -16  -2   1   32.90    5.40
  16   2   1   34.90    5.50
  16   2   1   32.20    5.00
 -16  -2  -1   34.40    4.70
 -16  -2  -1   35.10    5.60
 -16  -2  -1   40.00    6.60
  16   2  -1   34.00    6.70
  16   2  -1   36.10    6.00
  16   2  -1   36.60    6.30
 -17  -1   1 2838.72  276.87
  17   1   1 3106.49  276.37
 -17  -1   1 2626.64  279.57
  17   1   1 3092.39  276.47
  17   1   1 2962.20  276.27
 -17  -1  -1 2699.33  276.97
  17   1  -1 2718.13  277.37
 -17  -1  -1 2949.70  275.97
  18   0   1   -3.50    3.10
 -18   0   1    2.20    5.00
 -18   0   1   -0.60    2.30
 -18   0   1   -8.40    5.30
  18   0   1    0.20    1.50
 -18   0  -1    1.80    2.20
  18   0  -1    0.70    3.50
  18   0  -1  -10.40    4.30
 -18   0  -1   -2.70    2.40
  18   0  -1    3.00    2.40
  19  -1   1  123.89   13.40
 -19   1   1  124.79   13.10
  19  -1  -1  138.09   14.40
  19  -1  -1  119.39   14.20
  19  -1  -1  121.99   15.60
 -20   2   1   49.80    7.10
 -20   2   1   49.40    5.90
  20  -2   1   54.59    6.70
 -20   2   1   40.50    9.10
  20  -2  -1   52.29    8.20
  21  -3   1   66.29    8.60
 -21   3   1   66.09    9.10
 -21   3   1   68.19    7.80
  21  -3  -1   69.69    9.50
  21  -3  -1   73.59    8.00
  21  -3  -1   65.79    8.50
  22  -4   1   36.80    4.70
 -22   4   1   44.10    7.30
  22  -4  -1   32.00    5.80
  22  -4  -1   42.30    6.90
  22  -4  -1   32.70    7.00
 -23   5   1   19.40    5.90
 -23   5  -1   48.40   13.10
  23  -5  -1   23.70    5.60
  23  -5  -1   23.30    4.30
  23  -5  -1   20.30    5.00
 -24   6   1   17.70    7.00
  24  -6   1   25.80    4.30
  24  -6  -1   28.70    5.00
  24  -6  -1   22.50    5.60
 -24   6  -1   62.39   12.20
  24  -6  -1   26.20    6.30
  25  -7   1  245.28   24.30
  25  -7  -1  200.48   25.40
  25  -7  -1  241.58   26.20
  25  -7  -1  255.87   24.90
  26  -8   1   19.80    4.20
  26  -8   1    0.40    4.00
  26  -8  -1   21.60    6.10
 -26   8  -1   10.30   10.00
  26  -8  -1   12.80    6.00
  26  -8  -1    6.70    3.90
  27  -9   1    7.50    5.90
  27  -9   1   11.40    6.70
  27  -9  -1   14.70    4.60
  27  -9  -1   17.10    6.10
   8  10   2  170.58   21.50
  -8 -10   2  196.98   23.60
  -8 -10  -2  185.68   22.80
   8  10  -2  160.98   20.70
  -9  -9   2   34.50    9.40
   9   9   2   43.50    8.80
  -9  -9  -2   44.00    9.10
   9   9  -2   37.60    8.20
  10   8   2   77.99   12.00
 -10  -8   2   72.09   13.90
 -10  -8  -2   67.69   12.10
  10   8  -2   83.69   12.10
 -11  -7   2   13.00    5.70
  11   7   2    6.80    4.50
 -11  -7   2   19.80    5.10
  11   7   2    7.70    5.60
 -11  -7   2    6.80    6.80
  11   7  -2   12.60    5.20
 -11  -7  -2   11.20    5.20
 -12  -6   2  409.36   50.59
  12   6   2  480.55   47.80
 -12  -6   2  470.05   47.40
  12   6   2  493.55   48.00
 -12  -6   2  440.56   47.20
  12   6  -2  375.46   51.59
 -12  -6  -2  501.55   47.30
 -12  -6  -2  509.45   49.10
  12   6  -2  506.45   47.80
 -13  -5   2    0.00    2.60
 -13  -5   2    1.70    5.90
  13   5   2    4.60    3.50
  13   5   2    2.50    3.00
 -13  -5   2    0.30    2.80
  13   5  -2   -9.00    5.00
 -13  -5  -2   -1.60    2.50
  13   5  -2    1.30    3.50
 -13  -5  -2   -0.80    3.20
 -14  -4   2   13.40    3.90
  14   4   2   15.00    6.70
 -14  -4   2   14.40    4.10
  14   4   2   19.70    7.00
  14   4  -2   12.90    8.30
 -14  -4  -2   23.20    4.30
 -14  -4  -2   19.70    5.50
  15   3   2  184.38   20.50
  15   3   2  188.98   20.20
 -15  -3   2  192.48   21.50
 -15  -3   2  185.68   20.40
 -15  -3  -2  186.88   19.90
  15   3  -2  197.58   21.30
  15   3  -2  254.77   25.20
 -15  -3  -2  204.18   21.40
  16   2   2 3457.05  325.67
 -16  -2   2 3286.77  326.97
  16   2   2 3656.03  326.17
 -16  -2   2 3392.26  326.07
  16   2  -2 2920.11  326.97
  16   2  -2 3481.05  326.67
 -16  -2  -2 3391.16  325.47
 -16  -2  -2 3557.04  326.57
 -17  -1   2   18.90    5.60
  17   1   2   39.10    5.10
 -17  -1   2   33.10    6.50
  17   1   2   28.20    4.20
 -17  -1  -2   27.60    4.70
  17   1  -2   30.90    6.60
  17   1  -2   39.20    8.60
 -18   0   2 1117.19   92.49
  18   0   2  937.11   90.99
  18   0  -2  878.91   93.39
  18   0  -2  832.72   94.59
  19  -1   2   70.89    7.90
 -19   1   2   74.19    8.20
 -19   1   2   43.60   11.70
 -19   1   2   73.49    9.80
  19  -1  -2  102.29   14.00
  19  -1  -2   62.69   11.00
  19  -1  -2   78.49    9.90
 -20   2   2  168.68   18.50
 -20   2   2  177.28   17.20
 -20   2   2  132.49   21.20
  20  -2  -2  188.38   18.90
  20  -2  -2  162.28   17.80
  20  -2  -2  146.39   19.70
 -21   3   2   63.39    9.40
 -21   3   2   64.69    7.90
 -21   3   2   70.79   12.30
  21  -3  -2   58.69   11.70
  21  -3  -2   62.19    8.90
  21  -3  -2   69.69    8.10
 -22   4   2   10.90    4.30
 -22   4   2    4.70    2.70
  22  -4  -2    2.90    3.00
  22  -4  -2    4.10    4.20
  22  -4  -2    7.90    2.90
 -23   5   2   10.40    5.30
  23  -5   2   10.10    2.40
  23  -5  -2    7.70    4.30
  23  -5  -2   18.50    3.80
  23  -5  -2   10.00    4.70
  24  -6   2  204.28   20.70
 -24   6   2  200.38   24.50
  24  -6  -2  211.38   23.30
  24  -6  -2  207.58   21.70
  24  -6  -2  196.88   22.60
 -25   7   2   -2.60    5.30
  25  -7   2    9.70    3.00
  25  -7  -2    7.40    4.90
  25  -7  -2    3.30    3.40
  26  -8   2  116.39   12.60
  26  -8   2   83.19   13.20
  26  -8  -2  120.59   13.70
  26  -8  -2  116.99   15.70
  27  -9   2   23.80    5.10
  27  -9  -2   24.10    8.00
  27  -9  -2   24.40    5.90
  -8 -10   3    2.20    6.30
   8  10   3    4.60    5.50
   8  10  -3    6.10    5.20
  -8 -10  -3    6.20    6.00
   9   9   3  144.69   19.00
  -9  -9   3  144.99   22.00
   9   9  -3  156.88   18.90
  -9  -9  -3  159.28   20.20
 -10  -8   3   47.10   12.20
  10   8   3   48.80    9.70
  10   8  -3   52.79    9.30
 -10  -8  -3   49.50    9.80
  11   7   3   30.10    7.10
 -11  -7   3   27.80    6.70
 -11  -7   3   20.90   10.10
  11   7   3   23.20    6.20
 -11  -7  -3   30.60    7.60
  11   7  -3   32.40    7.20
 -12  -6   3    7.70    4.10
  12   6   3    6.20    4.40
  12   6   3    3.20    3.40
 -12  -6   3    8.60    4.30
 -12  -6   3    2.10    8.50
  12   6  -3    5.20    4.80
 -12  -6  -3    2.90    4.30
  12   6  -3    8.10    7.30
 -12  -6  -3   10.50    4.20
 -13  -5   3   46.60    8.20
  13   5   3   47.30    7.80
  13   5   3   46.20    8.10
 -13  -5   3   11.10   11.40
 -13  -5   3   44.90    7.90
 -13  -5  -3   52.89    9.40
  13   5  -3   58.99    9.40
 -13  -5  -3   43.50    7.50
  13   5  -3   71.29   16.30
 -14  -4   3   27.30   13.90
 -14  -4   3   27.60    5.70
 -14  -4   3   28.20    6.50
  14   4   3   39.80    6.80
  14   4   3   37.90    6.20
 -14  -4  -3   38.20    6.00
  14   4  -3   46.80    7.70
  14   4  -3   17.20    6.70
 -14  -4  -3   40.70    7.10
 -15  -3   3  136.59   28.40
 -15  -3   3  129.59   17.30
 -15  -3   3  143.39   16.10
  15   3   3  142.89   15.70
  15   3   3  168.28   16.50
 -15  -3  -3  151.18   15.50
  15   3  -3  109.89   18.90
  15   3  -3  136.49   17.90
 -15  -3  -3  165.08   17.00
  16   2   3   19.90    4.30
  16   2   3   14.10    3.20
 -16  -2   3   10.70    6.50
 -16  -2   3   20.10    5.40
 -16  -2  -3   14.60    4.00
  16   2  -3   17.60    5.80
  16   2  -3    5.20    4.90
  16   2  -3   20.90    5.30
 -16  -2  -3   15.40    3.10
 -17  -1   3 2302.27  221.18
  17   1   3 2228.48  219.28
 -17  -1   3 2259.37  220.98
  17   1  -3 2319.37  221.38
 -17  -1  -3 2308.67  219.98
 -18   0   3   -6.30    5.10
 -18   0   3    0.40    1.80
 -18   0   3    4.10    7.50
  18   0   3   -1.00    1.10
 -18   0  -3   -0.40    1.90
  18   0  -3    3.10    5.10
  18   0  -3    4.30    4.30
  18   0  -3   -3.00    4.70
 -19   1   3  199.98   19.60
 -19   1   3  136.69   33.20
 -19   1   3  152.98   24.40
  19  -1   3  166.18   18.40
  19  -1  -3  206.98   23.00
  19  -1  -3  196.38   21.30
  19  -1  -3  223.68   20.90
 -20   2   3   17.20    3.40
 -20   2   3   11.60    6.40
 -20   2   3   20.80    5.60
  20  -2  -3    7.00    6.20
  20  -2  -3   19.00    4.70
  20  -2  -3   12.40    5.80
 -21   3   3  170.88   18.70
 -21   3   3  159.28   16.70
 -21   3   3  145.89   20.60
  21  -3  -3  121.59   19.10
  21  -3  -3  180.28   19.70
  21  -3  -3  151.68   17.50
 -22   4   3    3.00    2.50
 -22   4   3    3.50    3.80
  22  -4  -3    3.50    2.70
  22  -4  -3    2.40    3.40
  22  -4  -3    0.20    4.00
 -23   5   3  101.29   15.40
  23  -5  -3   96.19   14.60
  23  -5  -3  109.99   12.20
  23  -5  -3   88.69   12.90
 -24   6   3   14.60    6.90
  24  -6   3    9.20    2.60
  24  -6  -3    9.00    5.90
  24  -6  -3    9.80    5.00
  24  -6  -3    6.00    3.50
  25  -7   3  128.39   13.50
  25  -7  -3  128.49   16.70
  25  -7  -3  133.49   15.10
  25  -7  -3  103.99   16.90
  26  -8   3   35.30    5.40
  26  -8  -3   23.40    6.00
  26  -8  -3   34.30    9.50
  27  -9   3   11.60    3.70
  27  -9   3   -2.90    5.10
  27  -9  -3    5.70    4.70
  27  -9  -3   -1.40    6.20
   8  10   4   29.30    8.30
  -8 -10   4   35.30   11.50
  -8 -10  -4   24.60    8.00
  -8 -10  -4   32.10    9.20
   8  10  -4   28.60    7.10
   9   9   4    9.80    6.20
  -9  -9   4   10.00    8.30
  -9  -9  -4    3.00    6.30
  -9  -9  -4    4.10    5.20
   9   9  -4   13.60    5.80
  10   8   4   44.30   11.40
 -10  -8   4   30.90   13.70
 -10  -8  -4   42.90   10.50
 -10  -8  -4   67.89   11.80
  10   8  -4   65.19   10.00
  11   7   4   59.39    9.80
 -11  -7   4   33.90   13.60
  11   7   4   37.40    8.70
 -11  -7   4   44.80    8.80
 -11  -7  -4   51.69   10.00
 -11  -7  -4   42.60    9.20
  11   7  -4   41.00    8.40
  12   6   4    1.50    3.20
  12   6   4    2.60    4.40
 -12  -6   4  -10.30    8.90
 -12  -6  -4    7.20    5.10
  12   6  -4    7.00    4.90
 -12  -6  -4    6.10    4.50
  13   5   4    8.30    3.60
 -13  -5   4   13.70    4.70
 -13  -5   4   13.40    5.90
 -13  -5   4    8.30   13.50
  13   5   4   16.20    5.50
  13   5  -4   19.80    5.80
 -13  -5  -4   15.50    4.60
 -13  -5  -4   16.10    5.00
  13   5  -4   22.40    9.50
 -13  -5  -4   12.90    5.00
 -14  -4   4   31.00    6.60
  14   4   4   49.10    7.30
 -14  -4   4   57.59   17.90
 -14  -4   4   45.80    9.60
  14   4   4   38.90    7.30
 -14  -4  -4   29.90    8.20
 -14  -4  -4   34.00    6.80
  14   4  -4   53.79    9.00
 -14  -4  -4   50.39    7.20
 -15  -3   4   16.70    7.70
  15   3   4   46.90    7.50
 -15  -3   4   46.90   14.90
 -15  -3   4   42.60    7.40
  15   3   4   36.70    6.10
 -15  -3  -4   34.30    7.00
 -15  -3  -4   35.70    6.00
  15   3  -4   40.90    7.50
  15   3  -4   52.09    9.30
 -16  -2   4  412.26   41.00
 -16  -2   4  391.56   43.30
  16   2   4  421.96   39.80
  16   2   4  438.56   40.50
  16   2  -4  326.87   42.40
 -16  -2  -4  427.76   40.80
 -16  -2  -4  406.26   39.40
  16   2  -4  395.06   41.20
  16   2  -4  340.67   42.50
 -17  -1   4   24.20    6.90
  17   1   4   30.90    4.80
  17   1   4   36.20    5.90
 -17  -1   4   34.30   12.00
 -17  -1   4   19.50    5.30
  17   1  -4   27.10    6.40
  17   1  -4   33.00    8.50
 -17  -1  -4   31.90    5.70
  18   0   4 1009.00   93.49
  18   0   4  931.71   93.09
  18   0  -4  821.22   97.29
  18   0  -4 1063.29   95.09
  18   0  -4  940.01   97.99
 -18   0  -4  991.40   94.29
 -19   1   4   24.90   11.80
  19  -1   4   37.60    5.60
 -19   1   4   27.60    6.40
 -19   1   4   30.40    5.40
  19  -1   4   31.20    4.30
 -19   1   4   37.80   12.10
  19  -1  -4   23.40    8.90
  19  -1  -4   49.10   14.10
  19  -1  -4   37.10    6.70
  20  -2   4    4.00    1.70
 -20   2   4    4.50    2.40
 -20   2   4   -2.10    5.50
 -20   2   4    4.80    4.20
  20  -2  -4   10.40    8.40
  20  -2  -4   16.60    7.20
  20  -2  -4    8.10    4.20
 -21   3   4    9.50    7.60
 -21   3   4   14.90    4.10
 -21   3   4   16.00    5.70
  21  -3  -4    6.80    6.60
  21  -3  -4   12.10    6.50
  21  -3  -4   15.10    4.90
 -22   4   4   58.99   11.40
 -22   4   4   54.19    8.30
  22  -4  -4   31.90    9.80
  22  -4  -4   62.59    9.80
  22  -4  -4   63.39   11.30
 -23   5   4   23.50    8.60
 -23   5   4   34.20    6.40
  23  -5  -4   30.30    6.10
  23  -5  -4   19.10    7.70
  23  -5  -4   37.90    7.70
  23  -5  -4   41.50    9.20
 -24   6   4   87.69   11.00
  24  -6  -4   69.69   12.40
  24  -6  -4   58.69   12.50
  24  -6  -4   88.19   11.10
  25  -7   4   38.20    5.90
  25  -7  -4   43.20   10.60
  25  -7  -4   33.40    7.40
  26  -8   4   67.99    8.70
  26  -8  -4   57.29   10.30
  26  -8  -4   74.79   13.80
  27  -9   4    5.70    3.40
  27  -9   4   10.20    5.60
  27  -9  -4    0.50    6.30
  27  -9  -4    3.00    4.20
  -9  -9   5   52.79   14.90
   9   9   5   59.19   11.00
   9   9  -5   49.10    9.80
  -9  -9  -5   46.30   10.10
  -9  -9  -5   82.49   14.70
 -10  -8   5   13.60   10.80
  10   8   5    3.50    5.20
 -10  -8  -5   -0.90    4.80
 -10  -8  -5    0.20    5.60
  10   8  -5   -0.60    4.50
 -11  -7   5   19.00   13.30
  11   7   5   23.90    7.00
 -11  -7  -5   11.20    7.30
 -11  -7  -5   15.30    6.50
 -12  -6   5    6.70    7.00
  12   6   5   11.10    5.30
 -12  -6   5   17.30   13.20
 -12  -6   5   13.90    4.50
  12   6   5   16.00    6.20
 -12  -6  -5   -1.20    5.80
 -12  -6  -5   12.10    5.40
  12   6  -5   15.80    5.80
 -12  -6  -5    8.10    4.00
 -13  -5   5   51.09   22.60
 -13  -5   5   85.39   15.80
  13   5   5   92.19   12.20
  13   5   5  100.29   13.50
  13   5  -5  101.29   14.00
 -13  -5  -5  112.79   14.30
 -13  -5  -5   93.09   12.10
  14   4   5   14.10    5.20
 -14  -4   5   20.50   14.10
 -14  -4   5    4.90    6.40
 -14  -4   5   16.70    5.40
  14   4   5   12.60    3.90
 -14  -4  -5   17.70    5.50
  14   4  -5   15.00    6.50
  14   4  -5   13.60    8.30
 -14  -4  -5   12.60    4.00
 -15  -3   5  316.47   42.00
 -15  -3   5  377.46   38.00
  15   3   5  400.96   37.90
  15   3   5  366.96   37.00
  15   3  -5  381.66   38.20
 -15  -3  -5  363.26   36.50
 -15  -3  -5  384.36   38.30
  15   3  -5  301.07   39.80
  15   3  -5  354.46   39.60
 -16  -2   5    4.50    5.10
 -16  -2   5    5.40    5.00
  16   2   5    1.50    3.30
 -16  -2   5    2.00    8.20
  16   2   5    3.10    2.40
 -16  -2  -5   -2.50    9.00
 -16  -2  -5   -2.70    2.80
  16   2  -5    2.50    4.20
  16   2  -5    8.00    6.10
  16   2  -5    0.30    3.80
 -16  -2  -5    2.80    2.50
  17   1   5  873.01   85.29
 -17  -1   5 1019.20   94.19
 -17  -1   5  812.22   85.99
  17   1   5  838.62   84.69
 -17  -1  -5  887.71   86.19
  17   1  -5  925.41   87.39
  17   1  -5  809.42   86.09
  18   0   5   -0.10    2.20
  18   0   5   -0.20    2.80
 -18   0   5    1.10    2.20
 -18   0   5   -1.30    7.00
 -18   0   5   -7.70    8.20
  18   0  -5    2.50    4.00
  18   0  -5    4.30    6.50
  18   0  -5   -2.10    4.00
  18   0  -5   -2.80    7.30
 -19   1   5   39.00   13.10
 -19   1   5   41.20   14.70
  19  -1   5   45.30    5.90
  19  -1   5   29.70   10.00
 -19   1   5   45.60    7.00
 -19   1   5   33.80    7.90
  19  -1  -5   52.49    8.60
  19  -1  -5   49.10   12.30
  19  -1  -5   31.80   10.70
 -20   2   5    1.80    3.60
  20  -2   5   -0.70    3.00
  20  -2   5    2.40    2.80
 -20   2   5    3.80    3.10
  20  -2   5    1.70    1.80
 -20   2   5    2.90    7.00
  20  -2  -5   -2.90    9.70
  20  -2  -5    0.60    7.20
  20  -2  -5    3.20    4.00
  21  -3   5   65.89    7.80
 -21   3   5   55.69   11.30
 -21   3   5   73.69    9.70
  21  -3   5   90.99   12.20
  21  -3  -5   53.79   10.20
  21  -3  -5   69.89   15.00
  21  -3  -5   67.69   12.90
 -22   4   5    4.70    7.30
 -22   4   5    4.20    3.70
  22  -4  -5    5.10    6.70
  22  -4  -5    6.30    4.90
  22  -4  -5   -1.20    6.10
 -23   5   5    4.10    4.00
  23  -5   5    5.20    2.60
  23  -5  -5    4.10    6.70
  23  -5  -5    2.50    4.90
  23  -5  -5    1.30    6.80
  24  -6   5   12.80    3.20
 -24   6   5    9.40    4.40
  24  -6  -5    8.90    7.60
  24  -6  -5   15.10    4.60
  24  -6  -5    1.60    5.90
 -25   7   5  168.58   18.50
  25  -7   5  159.48   16.60
  25  -7  -5  136.39   21.70
  25  -7  -5  157.28   18.50
  25  -7  -5  139.79   23.60
  26  -8   5    1.90    2.80
 -26   8   5    3.00    3.80
  26  -8  -5   -4.60    5.80
  26  -8  -5   -3.50    7.80
  26  -8  -5   -3.30    3.50
   9   9   6   22.80    8.00
  -9  -9   6    3.10   10.60
  -9  -9  -6   28.40    8.20
  -9  -9  -6    1.40    9.50
   9   9  -6   11.90    5.90
 -10  -8   6   17.80   14.20
  10   8   6   16.50    7.00
 -10  -8  -6   15.70    6.70
  10   8  -6   16.20    6.20
 -10  -8  -6   24.30   10.70
 -11  -7   6  -12.80   11.80
  11   7   6    1.50    4.90
  11   7  -6   17.10    6.00
 -11  -7  -6   10.70    8.20
 -11  -7  -6    7.40    5.50
  12   6   6  205.68   23.20
  12   6   6  181.18   21.70
 -12  -6  -6  199.08   23.70
  12   6  -6  180.28   22.20
 -13  -5   6   10.30    4.90
 -13  -5   6   -3.80    8.60
 -13  -5   6   13.40   17.30
  13   5   6    7.00    3.90
  13   5   6    5.00    5.30
  13   5  -6    5.00    5.40
 -13  -5  -6    6.20    4.30
 -13  -5  -6   13.90    5.70
 -14  -4   6   15.30   10.30
  14   4   6    6.50    3.80
 -14  -4   6    1.00   10.40
 -14  -4   6   25.30   11.20
  14   4   6   12.00    5.50
 -14  -4  -6    6.30   10.00
 -14  -4  -6   14.80    6.30
  14   4  -6   22.40    7.20
 -14  -4  -6   12.30    4.30
  15   3   6   33.30    7.40
  15   3   6   27.90    6.10
 -15  -3   6   24.10   10.90
 -15  -3   6   40.90    8.30
 -15  -3   6   22.70   11.80
 -15  -3  -6   28.90   13.40
 -15  -3  -6   44.30    6.60
  15   3  -6   44.90   10.90
  15   3  -6   47.00    8.70
  15   3  -6   45.60   10.00
 -15  -3  -6   47.90   10.40
  16   2   6  694.83   65.79
  16   2   6  661.53   64.89
 -16  -2   6  623.64   67.09
 -16  -2   6  637.24   67.29
 -16  -2   6  704.23   74.39
  16   2  -6  591.94   66.09
 -16  -2  -6  632.04   64.19
  16   2  -6  697.63   66.69
 -16  -2  -6  698.63   66.69
  17   1   6   10.40    4.60
 -17  -1   6   15.40    5.20
  17   1   6   13.90    3.80
 -17  -1   6   14.70   14.60
 -17  -1   6   14.70    7.60
  17   1  -6    5.50    5.00
  17   1  -6    8.80    5.80
  17   1  -6    9.20    5.30
  17   1  -6   34.10   13.00
  18   0   6  321.87   33.90
  18   0   6  333.97   32.80
  18   0   6  318.87   33.70
 -18   0   6  271.97   42.00
 -18   0   6  312.37   36.20
 -18   0   6  342.07   34.00
  18   0  -6  386.26   38.10
  18   0  -6  302.27   34.50
  19  -1   6   11.20    4.70
  19  -1   6    7.60    2.80
 -19   1   6   11.90    5.30
 -19   1   6   -0.10   11.10
 -19   1   6   10.00    4.00
  19  -1   6    1.70    3.40
  19  -1   6    6.00    5.20
 -19   1   6   12.70   10.00
  19  -1  -6    6.30    8.60
  19  -1  -6   12.10    9.00
  19  -1  -6    2.80    4.80
 -20   2   6  145.79   15.30
  20  -2   6  108.39   15.20
  20  -2   6  145.19   14.10
 -20   2   6  129.59   17.90
  20  -2  -6  103.89   16.00
  20  -2  -6  173.58   25.50
  20  -2  -6  106.69   20.60
  21  -3   6   16.00    5.80
 -21   3   6   23.40    5.90
  21  -3   6   22.70    4.10
 -21   3   6   23.20   10.10
 -21   3   6   23.40    6.50
  21  -3  -6   20.70   10.40
  21  -3  -6   41.10   14.10
  22  -4   6   14.50    5.80
 -22   4   6   20.70    5.80
  22  -4   6   11.20    5.50
 -22   4   6   -3.50    7.00
  22  -4  -6   10.90    8.90
  22  -4  -6    7.80    8.20
  23  -5   6    5.90    3.60
 -23   5   6    0.30    3.50
  23  -5  -6   -3.40    7.60
  23  -5  -6    9.60    8.20
  24  -6   6  123.59   13.60
 -24   6   6  120.99   15.40
  24  -6  -6  106.59   19.10
 -25   7   6    3.80    4.60
  25  -7   6    6.60    3.20
  25  -7  -6   -8.20    5.80
  25  -7  -6    2.10    8.70
 -26   8   6   25.10    6.60
  26  -8  -6   21.80   10.40
  26  -8  -6    9.40    8.80
 -10  -8   7  -10.00   11.40
  10   8   7    6.70    6.00
 -10  -8  -7  -20.00    9.60
  10   8  -7   -1.70    5.20
 -10  -8  -7    5.60    5.80
  10   8  -7    1.60    7.30
 -11  -7   7  -19.70   13.60
  11   7   7    0.80    5.50
  11   7  -7   13.80    6.00
 -11  -7  -7    3.50    6.00
  11   7  -7  -13.60    9.40
 -11  -7  -7    2.70    9.80
 -11  -7  -7    5.50   12.20
  12   6   7    3.20    5.40
 -12  -6   7   26.10   20.80
  12   6  -7    0.70    5.30
 -12  -6  -7    1.20    5.30
  13   5   7   84.59   12.40
  13   5   7   98.19   14.10
 -13  -5   7   86.89   28.30
 -13  -5  -7   84.99   14.50
  13   5  -7   83.39   14.40
  13   5  -7  102.89   15.70
 -13  -5  -7   51.99   18.80
 -14  -4   7   16.30   11.80
 -14  -4   7   22.90    7.20
  14   4   7    8.50    4.10
  14   4   7   18.30    6.50
 -14  -4  -7    6.10    5.70
  14   4  -7   28.70    7.80
 -14  -4  -7   20.50    5.10
 -14  -4  -7   10.20   13.80
  14   4  -7   12.20    7.30
 -15  -3   7   53.69   11.40
 -15  -3   7   52.09   17.70
 -15  -3   7   36.10   11.70
  15   3   7   53.49    8.70
  15   3   7   54.99    9.80
 -15  -3  -7   59.79   18.20
  15   3  -7   53.79   12.50
  15   3  -7   50.89   10.20
 -15  -3  -7   56.09    8.60
  15   3  -7   72.49   11.50
 -15  -3  -7   44.30    9.90
 -16  -2   7  -10.90    7.80
 -16  -2   7    0.60    7.20
  16   2   7    6.50    3.30
 -16  -2   7   -0.40    4.50
  16   2   7    0.80    4.20
  16   2  -7   10.10    6.00
 -16  -2  -7   11.30    6.60
 -16  -2  -7    2.50    3.10
  16   2  -7    9.00    9.20
 -16  -2  -7   11.80   12.10
  16   2  -7    4.70    5.60
 -17  -1   7  358.16   40.80
  17   1   7  371.96   39.50
  17   1   7  397.46   40.50
  17   1  -7  456.45   42.80
 -17  -1  -7  390.46   38.80
  17   1  -7  385.06   41.50
 -18   0   7    2.30    3.20
 -18   0   7    9.20   10.10
  18   0   7    0.70    3.70
  18   0   7    1.50    3.70
  18   0   7   -0.80    2.40
 -18   0   7    5.70    4.90
  18   0  -7    3.10   12.10
  18   0  -7    4.80    7.10
  19  -1   7   38.50    7.40
 -19   1   7   19.30   12.40
  19  -1   7   55.39    7.00
  19  -1   7   22.50    7.60
 -19   1   7   34.30    6.60
  19  -1   7   51.59    9.00
  19  -1  -7   28.30   12.20
  19  -1  -7   28.10   13.10
  19  -1  -7   42.70    8.80
  20  -2   7    2.30    3.70
 -20   2   7    4.00    3.60
  20  -2   7    1.20    3.00
  20  -2   7    1.10    5.10
  20  -2   7    2.80    4.90
 -20   2   7   -1.50    9.90
  20  -2   7    6.00    4.80
 -20   2   7   -1.90    5.20
  20  -2  -7   10.70    9.40
  20  -2  -7   -0.60    7.80
  21  -3   7  104.89   15.10
 -21   3   7   66.89    9.70
 -21   3   7   25.80   12.70
  21  -3   7   66.19    8.40
  21  -3   7   46.30    9.60
  21  -3  -7   90.49   18.90
  21  -3  -7   45.40   14.30
  22  -4   7   13.50    7.00
  22  -4   7    9.40    5.90
 -22   4   7   19.80    8.70
  22  -4   7    8.30    3.40
 -22   4   7    8.80    4.50
  22  -4  -7    3.30    9.50
  22  -4  -7   -0.60    9.70
  23  -5   7   19.50    8.90
  23  -5   7   29.90    6.60
  23  -5   7   53.39    8.50
 -23   5   7   33.20    7.00
  23  -5  -7   58.49   16.40
  23  -5  -7   36.10   12.00
 -24   6   7    7.90    5.20
  24  -6   7    9.80    4.40
  24  -6   7    6.40    3.70
  24  -6  -7    3.70    9.50
  24  -6  -7    0.70    9.30
  25  -7   7   48.70    7.50
 -25   7   7   50.19   13.50
  25  -7  -7   30.90   13.00
 -11  -7   8  -31.60   14.40
  11   7   8    7.70    6.30
  11   7  -8   18.20    7.90
 -11  -7  -8   17.50   15.60
 -11  -7  -8    6.30    6.40
  11   7  -8    2.60    5.50
 -12  -6   8   45.70   21.80
  12   6   8   12.50    6.70
 -12  -6  -8   -6.90   13.00
 -12  -6  -8    9.30    6.40
  12   6  -8   21.80    8.10
  12   6  -8   14.90    6.70
 -13  -5   8   25.00   22.30
  13   5   8    2.80    5.80
  13   5  -8   20.20    7.10
 -13  -5  -8    2.60   14.20
  13   5  -8   10.10    6.40
 -13  -5  -8    8.10    7.20
  14   4   8   13.40    7.50
 -14  -4   8    6.80   12.00
  14   4   8    7.00    4.70
 -14  -4  -8   13.80    6.90
 -14  -4  -8    9.30   15.60
  14   4  -8   23.30    8.60
 -15  -3   8   10.90    7.50
  15   3   8   11.40    6.30
  15   3   8   13.30    4.60
  15   3  -8   29.30    7.70
 -15  -3  -8   -3.40   13.90
  15   3  -8   12.30    8.60
 -15  -3  -8   16.00    4.70
 -16  -2   8   86.09   19.80
 -16  -2   8  143.59   18.80
  16   2   8  160.78   17.40
  16   2   8  113.59   14.80
 -16  -2  -8  133.19   14.70
  16   2  -8   96.69   16.50
  16   2  -8  134.29   22.90
  16   2  -8  137.59   17.70
  17   1   8    2.70    3.10
 -17  -1   8   -5.80    5.40
  17   1   8    0.90    3.70
 -17  -1   8    9.20   10.30
 -17  -1   8   -0.90    3.40
  17   1   8    1.50    4.70
 -17  -1  -8   -0.40    3.00
  17   1  -8   -1.60   10.90
  17   1  -8   -5.90    3.80
  17   1  -8    2.70    6.60
 -18   0   8   59.49   13.00
  18   0   8   68.09    9.90
 -18   0   8   67.39   11.10
 -18   0   8   54.39   17.40
  18   0   8   61.79   10.70
  18   0   8   69.49   12.00
  18   0  -8  131.79   25.30
  18   0  -8   90.79   14.90
  19  -1   8   11.20    5.50
 -19   1   8    2.90    3.60
 -19   1   8    3.70    6.20
 -19   1   8   -4.90   11.20
  19  -1   8   -2.40    3.90
  19  -1   8    7.40    3.50
  19  -1  -8    1.20    7.90
  19  -1  -8   15.90   13.20
 -20   2   8    5.60   10.60
 -20   2   8   21.20    6.30
  20  -2   8   17.80    7.00
  20  -2   8   22.30    5.00
  20  -2  -8   30.20   12.30
  20  -2  -8   11.20   12.20
  21  -3   8    9.70    5.50
  21  -3   8   20.30    8.10
  21  -3   8   16.90    8.10
 -21   3   8    9.00    4.70
  21  -3   8   12.90    5.80
  21  -3  -8    3.50   10.50
  21  -3  -8   15.70   11.20
  22  -4   8   18.60    8.60
  22  -4   8   31.90    5.70
 -22   4   8   33.50    7.20
  22  -4   8   14.30    8.50
  22  -4   8   24.10    8.80
  22  -4  -8   29.70   14.30
  22  -4  -8   19.80   13.00
  23  -5   8   20.90    4.90
  23  -5   8   35.00    9.10
  23  -5   8   12.00    7.00
 -23   5   8   23.10    7.40
  23  -5  -8   21.50   12.30
  23  -5  -8   33.90   15.30
  24  -6   8   30.40    6.40
 -24   6   8   16.60    6.10
  24  -6  -8   27.60   15.40
  24  -6  -8   21.50   12.30
  12   6   9    0.00    5.60
  12   6  -9   -6.60    5.00
 -12  -6  -9   11.00   17.10
 -12  -6  -9    0.80    5.10
  13   5   9   31.20    8.30
 -13  -5   9  -18.10   16.10
  13   5  -9   15.80    8.10
 -13  -5  -9   16.60    8.30
 -13  -5  -9   10.30   17.70
  14   4   9    3.20    5.70
 -14  -4   9   -0.10    8.70
  14   4  -9    1.80    6.90
 -14  -4  -9  -13.10   15.50
  15   3   9   25.20    6.70
  15   3   9   19.90    7.20
  15   3   9   26.40    7.70
 -15  -3   9   22.70    9.80
 -15  -3  -9    2.30   13.60
 -15  -3  -9   45.60    7.30
  15   3  -9   38.40   12.30
  16   2   9    0.60    4.20
 -16  -2   9    9.50    6.80
  16   2   9   10.70    5.90
  16   2   9    8.30    3.70
  16   2  -9    5.90    9.60
 -16  -2  -9    7.00    4.30
 -16  -2  -9   -2.40    9.20
  16   2  -9   -4.80    5.30
  17   1   9   87.49   12.90
  17   1   9   79.99   14.20
  17   1   9  104.99   15.10
 -17  -1   9  103.49   15.10
  17   1  -9  103.49   16.30
 -17  -1  -9  101.09   12.10
  17   1  -9  115.69   25.50
 -18   0   9    3.80    4.80
  18   0   9    2.30    5.40
  18   0   9    1.20    7.50
  18   0   9    3.30    3.90
  18   0  -9    4.20    7.20
  18   0  -9  -10.00   14.00
  19  -1   9   21.30    8.90
 -19   1   9    5.00    4.40
  19  -1   9    5.50    5.90
  19  -1   9    9.40    4.40
  19  -1  -9   15.90   15.40
  19  -1  -9   11.60    9.30
  20  -2   9   10.60    5.80
  20  -2   9   11.50    8.30
  20  -2   9    0.90    3.50
 -20   2   9    0.10    3.80
  20  -2  -9    5.00   13.50
  20  -2  -9    7.80   10.40
  21  -3   9   15.50   10.10
  21  -3   9   87.59   17.90
  21  -3   9   44.50    7.20
 -21   3   9   39.70    8.70
  21  -3  -9   29.80   20.80
  21  -3  -9   24.70   14.10
  22  -4   9    1.00    7.20
  22  -4   9   11.10    5.10
  22  -4   9   13.10    8.10
 -22   4   9    5.10    4.80
  22  -4  -9   -9.10    8.90
  22  -4  -9    0.70   10.40
  23  -5   9   18.20    7.20
  23  -5   9    1.30    9.10
  23  -5   9    9.10    4.60
 -23   5   9   -1.00    5.00
  23  -5  -9   12.30   13.50
  23  -5  -9    6.00   12.30
  14   4  10   18.60    8.00
  15   3  10    0.60    3.80
 -15  -3  10    1.10    7.10
  15   3  10    5.10    6.20
  15   3 -10   -1.40    8.90
 -15  -3 -10   11.50   12.20
 -16  -2  10   58.19   13.50
  16   2  10   66.99   12.60
  16   2  10   55.89   10.40
  16   2  10   46.90   10.70
  16   2 -10   79.79   18.00
  16   2 -10   76.89   13.00
 -16  -2 -10   89.19   11.40
  17   1  10    3.00    6.40
  17   1  10   -9.50    3.90
 -17  -1  10    1.20    5.00
  17   1  10    2.00    5.60
  17   1 -10   10.90    6.90
  17   1 -10   10.80   12.70
 -18   0  10   33.70    8.10
  18   0  10   36.80    7.30
  18   0  10   15.30    7.60
  18   0  10   66.99   12.10
  18   0 -10   77.09   22.60
  18   0 -10   22.00    9.10
  19  -1  10   -1.70    4.00
  19  -1  10    0.30    5.50
 -19   1  10   11.90    6.00
  19  -1 -10    8.80    8.30
  19  -1 -10   -7.00   15.30
 -20   2  10   31.00    6.80
  20  -2  10   17.70    9.40
  20  -2 -10   23.50   10.90
  20  -2 -10   81.29   22.70
  21  -3  10    0.90    4.20
 -21   3  10   -1.40    4.00
  21  -3 -10  -16.20   12.30
  21  -3 -10   -5.20    8.30
  10  10   0   44.10    8.90
 -10 -10   0   37.50    9.80
  11   9   0    2.40    4.90
 -11  -9   0    1.20    5.10
 -12  -8   0  298.77   34.20
  12   8   0  303.47   32.50
  13   7   0    2.10    4.40
 -13  -7   0    3.60    5.10
  13   7   0    8.60   10.60
 -14  -6   0   64.69   11.90
  14   6   0   65.19   12.70
 -14  -6   0   66.89    9.30
  14   6   0   62.49   10.30
 -15  -5   0  106.69   11.70
  15   5   0   96.69   12.60
 -15  -5   0   98.09   11.60
  15   5   0   93.09   13.90
 -15  -5   0   87.29   14.60
 -16  -4   0 2108.79  196.48
 -16  -4   0 1775.92  198.68
 -16  -4   0 2069.19  196.58
  16   4   0 2188.58  197.28
 -17  -3   0    1.40    1.90
  17   3   0    1.70    2.90
 -17  -3   0    0.50    3.60
 -17  -3   0   -0.40    1.70
  17   3   0    0.80    3.10
  18   2   0 1110.09  103.59
  18   2   0 1027.40  104.09
 -18  -2   0 1063.69  102.79
 -18  -2   0 1016.70  102.79
  18   2   0 1103.59  103.29
  19   1   0  120.89   14.70
  19   1   0  123.59   14.80
 -19  -1   0  123.99   14.40
 -19  -1   0  150.78   14.50
  19   1   0  134.29   15.10
  20   0   0  338.27   36.40
  20   0   0  373.46   35.40
  20   0   0  318.77   35.10
  21  -1   0   34.20    5.50
  21  -1   0   29.20    6.10
 -21   1   0   46.20    6.60
 -21   1   0   24.20    6.80
 -22   2   0   35.30    5.30
  22  -2   0   43.70    6.60
  23  -3   0  106.39   10.70
 -23   3   0   85.79   11.20
  23  -3   0  113.69   12.20
  24  -4   0  635.64   60.79
 -24   4   0  607.54   60.59
  24  -4   0  633.94   61.89
  25  -5   0    6.50    2.50
  25  -5   0    2.80    3.10
 -25   5   0    3.30    4.10
  25  -5   0    5.90    3.80
  26  -6   0  224.58   21.90
  26  -6   0  196.08   22.50
  26  -6   0  213.18   23.30
  27  -7   0   93.29   10.90
  27  -7   0   77.49   11.90
  27  -7   0   95.59   13.00
 -27   7   0  100.49   16.00
  28  -8   0   44.80    9.00
  28  -8   0   43.90    7.20
 -28   8   0   65.59   12.30
  29  -9   0   12.60    6.10
  29  -9   0    4.60    3.70
 -10 -10   1   15.80    7.60
  10  10   1   11.90    6.30
 -10 -10  -1    8.90    6.10
  11   9   1   19.90    6.80
 -11  -9  -1   25.30    8.20
  11   9  -1   28.60    7.40
 -12  -8   1   -3.30    4.40
  12   8   1    0.20    4.40
  12   8  -1    6.80    5.00
 -12  -8  -1    3.00    4.70
  13   7   1   45.80   13.50
 -13  -7   1   63.49    9.20
  13   7   1   59.79   10.00
 -13  -7   1   39.90   10.80
  13   7  -1   48.70    9.10
 -13  -7  -1   50.49   10.40
 -14  -6   1   38.90    7.20
  14   6   1   54.39    9.00
 -14  -6   1   48.70    7.90
  14   6   1   45.80    8.90
 -14  -6   1   24.40    9.00
 -14  -6  -1   45.30    7.50
 -14  -6  -1   64.99   11.30
  14   6  -1   32.30   10.30
  14   6  -1   54.09    8.50
  15   5   1  278.17   27.60
 -15  -5   1  259.47   26.80
 -15  -5   1  242.68   26.60
  15   5   1  235.88   27.40
 -15  -5  -1  264.47   26.70
  15   5  -1  279.17   27.60
  15   5  -1  239.48   30.00
 -15  -5  -1  264.17   29.00
 -16  -4   1   67.59    8.40
  16   4   1   67.99    9.30
  16   4   1   71.79   10.00
 -16  -4   1   41.60   11.50
 -16  -4   1   61.19    8.10
 -16  -4  -1   71.29   10.90
  16   4  -1   65.59   12.30
 -16  -4  -1   55.79    7.60
 -16  -4  -1   61.89    8.00
  16   4  -1   59.29   10.40
  17   3   1 2344.97  218.58
 -17  -3   1 2319.07  218.28
  17   3   1 2424.56  218.68
 -17  -3   1 2221.08  218.18
  17   3  -1 1893.31  220.18
 -17  -3  -1 2260.47  217.98
 -17  -3  -1 2184.68  219.78
  17   3  -1 2407.16  219.08
 -17  -3  -1 2324.87  217.78
 -18  -2   1   24.60   10.60
  18   2   1   33.10    5.60
 -18  -2   1   37.60    5.60
  18   2   1   20.90    4.30
 -18  -2   1   27.80    5.00
  18   2  -1   35.10    5.80
  18   2  -1   39.90    8.10
  18   2  -1   38.80    6.80
 -18  -2  -1   21.00    5.60
 -18  -2  -1   24.20    4.10
 -18  -2  -1   31.90    4.30
  19   1   1  147.29   13.50
 -19  -1   1  112.39   14.20
  19   1   1  121.09   13.50
  19   1   1  143.29   13.70
 -19  -1   1  104.09   14.50
 -19  -1  -1  140.19   14.60
  19   1  -1  105.79   14.90
  19   1  -1  104.89   14.80
  20   0   1   -0.10    3.60
 -20   0   1   -3.00    4.70
 -20   0   1    0.80    5.70
  20   0   1   -0.60    1.80
 -20   0   1    1.00    2.50
  20   0  -1   -3.20    1.60
  20   0  -1    3.70    5.20
 -20   0  -1    0.90    2.00
 -20   0  -1   -0.10    3.50
  20   0  -1    0.70    3.60
 -21   1   1  123.19   21.10
  21  -1   1  194.58   18.50
 -21   1   1  195.08   18.10
  21  -1  -1  165.28   19.10
  21  -1  -1  166.38   19.10
  22  -2   1   13.40    3.40
 -22   2   1   17.40    4.00
 -22   2   1   12.60    5.60
 -22   2   1   14.10    2.70
  22  -2  -1   13.40    4.40
  22  -2  -1   19.60    4.30
 -23   3   1  225.78   21.90
 -23   3   1  221.98   23.20
  23  -3   1  209.28   22.50
  23  -3  -1  209.18   22.40
  23  -3  -1  220.38   23.60
  24  -4   1   37.90    4.90
 -24   4   1   39.80    7.10
 -24   4   1   44.20    5.60
  24  -4   1   43.00    7.00
  24  -4  -1   39.20    5.80
  24  -4  -1   41.00    6.70
  24  -4  -1   30.30    6.80
 -25   5   1  252.67   29.40
  25  -5   1  290.47   28.70
  25  -5  -1  276.17   27.70
  25  -5  -1  274.67   29.10
  25  -5  -1  270.97   28.50
  26  -6   1  100.19   12.50
 -26   6   1   64.59   13.20
  26  -6   1   92.49   10.30
  26  -6  -1   77.09   11.80
  26  -6  -1  103.39   13.00
  26  -6  -1  102.69   11.10
 -27   7   1   16.20    9.00
  27  -7   1   28.70    7.10
  27  -7   1   35.50    5.80
  27  -7  -1   23.10    6.60
 -27   7  -1   72.79   13.30
  27  -7  -1   37.90    6.10
  27  -7  -1   30.50    7.20
  28  -8   1    5.00    4.20
  28  -8   1    5.10    3.00
  28  -8   1    4.20    5.00
  28  -8  -1    3.50    4.60
  28  -8  -1    4.90    4.80
  28  -8  -1   -1.20    3.20
  29  -9   1   28.60    7.60
  29  -9   1   15.30    7.70
  29  -9  -1   37.10    6.50
  29  -9  -1   42.70    9.10
  10  10   2   23.50    7.50
 -10 -10   2   31.00    8.70
  10  10  -2   39.50    8.70
 -10 -10  -2   23.10    7.40
 -11  -9   2   14.50    7.60
  11   9  -2   19.60    6.50
 -11  -9  -2   20.50    7.00
  12   8   2    0.80    4.70
 -12  -8   2   -0.10    6.00
 -12  -8  -2    6.50    5.30
  12   8  -2    1.30    5.00
 -13  -7   2    6.50    7.40
  13   7   2    7.60    4.80
 -13  -7   2   17.00    4.50
 -13  -7   2   15.20    5.10
  13   7   2    6.40    4.20
  13   7  -2    6.70    5.10
 -13  -7  -2   11.40    5.40
 -14  -6   2   18.20    4.70
  14   6   2   11.40    5.00
 -14  -6   2   12.80    7.80
  14   6   2   19.60    5.50
 -14  -6   2   13.00    4.70
  14   6  -2   23.40    6.10
 -14  -6  -2   16.00    5.90
  14   6  -2   16.70    9.40
 -14  -6  -2   11.30    4.30
  15   5   2   11.60    4.70
 -15  -5   2    8.90    3.90
 -15  -5   2    4.70    7.70
  15   5   2    6.50    3.30
 -15  -5   2   11.30    3.90
 -15  -5  -2   11.80    3.60
  15   5  -2    7.40    4.60
 -15  -5  -2   11.20    5.00
  15   5  -2    7.20    6.50
  16   4   2  452.75   45.30
 -16  -4   2  438.26   44.80
 -16  -4   2  422.66   44.70
 -16  -4  -2  434.56   44.40
  16   4  -2  476.75   49.00
 -16  -4  -2  463.65   46.30
  16   4  -2  469.25   45.70
  17   3   2  121.69   13.40
 -17  -3   2  106.69   13.30
 -17  -3   2  126.39   14.10
 -17  -3   2  115.29   23.00
  17   3   2  110.69   12.70
 -17  -3  -2  109.59   14.00
 -17  -3  -2  107.29   11.80
 -17  -3  -2  115.99   12.40
  17   3  -2  118.29   13.80
  17   3  -2  117.09   14.50
  18   2   2 1971.40  190.58
  18   2   2 2117.79  191.18
 -18  -2   2 2117.69  196.68
 -18  -2   2 1951.50  192.08
 -18  -2   2 1967.80  191.08
 -18  -2  -2 1988.70  190.38
 -18  -2  -2 1976.70  191.68
  18   2  -2 2034.10  191.88
  18   2  -2 1722.13  192.28
  19   1   2   81.29    9.00
  19   1   2   76.39    8.40
 -19  -1   2   78.09   11.50
 -19  -1   2   70.79   10.40
 -19  -1  -2   70.29    8.90
  19   1  -2   70.89   11.20
  20   0   2   31.90    4.30
 -20   0   2   27.20    8.00
 -20   0   2   41.60    6.00
 -20   0   2   43.30    9.70
  20   0  -2   61.39    9.80
  20   0  -2   46.70   10.70
  20   0  -2   21.30    6.40
 -21   1   2   32.20    4.80
 -21   1   2   43.60   11.10
  21  -1   2   33.10    4.90
  21  -1  -2   31.00    6.70
  21  -1  -2   45.80    9.80
  21  -1  -2   25.30    7.00
 -22   2   2   25.80    6.90
  22  -2   2   27.60    4.60
 -22   2   2    7.60    7.10
 -22   2   2   27.30    4.20
  22  -2  -2   10.50    5.70
  22  -2  -2   22.70    5.50
  22  -2  -2   21.20    5.30
 -23   3   2   28.50    8.30
 -23   3   2   33.20    6.70
 -23   3   2   26.20    4.70
  23  -3  -2   30.60    5.70
  23  -3  -2   25.60    6.90
 -24   4   2  162.28   19.20
 -24   4   2  166.58   17.10
  24  -4  -2  159.98   19.00
  24  -4  -2  162.18   17.20
  24  -4  -2  153.38   17.90
 -25   5   2  123.29   13.10
 -25   5   2  114.29   15.90
  25  -5  -2  114.49   15.00
  25  -5  -2  117.49   13.30
  25  -5  -2  105.99   14.10
  26  -6   2  154.88   15.60
 -26   6   2  151.98   20.10
  26  -6  -2  123.59   17.50
  26  -6  -2  157.38   16.80
  26  -6  -2  166.58   18.90
 -27   7   2   -8.30    4.10
  27  -7   2    0.70    2.30
  27  -7  -2    8.50    3.60
  27  -7  -2    6.30    5.60
  28  -8   2    7.20    4.60
  28  -8   2    0.70    2.60
  28  -8  -2    2.40    5.00
  28  -8  -2    6.60    5.80
  29  -9   2    0.20    2.90
  29  -9   2    0.90    5.20
  29  -9  -2    3.00    5.70
  29  -9  -2    0.00    3.30
  10  10   3    1.20    5.30
  10  10  -3    7.00    5.50
 -10 -10  -3    4.50    5.40
 -11  -9   3   11.20    8.40
  11   9   3   12.00    6.20
  11   9  -3   25.30    6.80
 -11  -9  -3    7.90    6.60
  12   8   3    7.30    5.70
 -12  -8   3   15.50    9.80
  12   8  -3   20.40    6.50
 -12  -8  -3    8.80    6.20
  13   7   3   66.29   11.30
 -13  -7   3   45.30   14.60
 -13  -7   3   61.69   10.30
  13   7   3   67.49   11.10
  13   7  -3   76.79   11.60
 -13  -7  -3   73.19   12.10
 -14  -6   3    6.70    9.70
  14   6   3   10.20    4.90
 -14  -6   3   11.30    4.30
 -14  -6   3   13.00    4.80
  14   6   3   13.50    4.70
 -14  -6  -3    5.90    3.90
  14   6  -3    5.30    7.10
 -14  -6  -3   13.60    5.50
  14   6  -3    7.80    5.30
 -15  -5   3  377.56   41.80
  15   5   3  371.56   41.50
 -15  -5   3  396.86   41.70
  15   5   3  394.46   42.10
 -15  -5  -3  429.46   41.40
  15   5  -3  524.05   48.70
 -15  -5  -3  424.26   43.30
  15   5  -3  434.46   42.50
 -16  -4   3    3.80    3.00
 -16  -4   3   -0.70   11.70
 -16  -4   3    2.70    3.40
  16   4   3    4.20    2.80
  16   4   3    6.00    4.00
  16   4  -3    6.70    4.90
  16   4  -3   12.70    7.70
 -16  -4  -3    5.70    3.90
 -16  -4  -3    8.20    3.20
  17   3   3 1090.19   97.99
 -17  -3   3  866.91  112.09
 -17  -3   3  962.70   97.59
 -17  -3   3  921.21   98.69
  17   3   3  986.20   97.29
 -17  -3  -3 1085.59   98.59
  17   3  -3 1006.00   99.59
 -17  -3  -3 1003.90   96.99
  17   3  -3 1018.40   98.29
 -18  -2   3   23.10    7.20
 -18  -2   3   30.00    5.80
  18   2   3   25.80    4.50
  18   2   3   28.70    5.20
 -18  -2   3   24.70    7.00
 -18  -2  -3   20.50    4.80
 -18  -2  -3   29.10    4.50
  18   2  -3   33.30    6.90
  18   2  -3   20.90    7.10
  19   1   3  165.28   19.20
 -19  -1   3  207.98   21.70
  19   1   3  214.58   20.10
 -19  -1   3  203.68   25.50
  19   1  -3  157.48   22.50
 -19  -1  -3  190.58   20.10
  19   1  -3  214.88   22.80
 -20   0   3    1.10    2.00
  20   0   3    0.30    1.20
 -20   0   3   -3.40    6.70
  20   0  -3    0.60    5.20
  20   0  -3    4.20    3.90
 -20   0  -3    0.00    1.90
  20   0  -3    0.80    5.40
  21  -1   3   91.99    9.60
 -21   1   3   76.79   15.70
 -21   1   3   86.39   16.10
 -21   1   3   89.39   10.30
 -21   1   3   91.89   12.70
  21  -1  -3   96.49   12.90
  21  -1  -3   82.49   13.80
 -22   2   3   13.10    4.90
 -22   2   3    1.70    5.60
 -22   2   3   12.30    3.20
  22  -2  -3    9.00    6.30
  22  -2  -3   12.30    4.50
  22  -2  -3   12.20    5.40
 -23   3   3   31.40    5.20
 -23   3   3   30.30    7.30
 -23   3   3   15.60    8.20
  23  -3  -3   26.80    6.40
  23  -3  -3   20.80    7.30
 -24   4   3   10.30    3.50
 -24   4   3   11.50    5.40
  24  -4  -3    5.30    5.10
  24  -4  -3    7.60    4.40
  24  -4  -3   11.20    5.80
 -25   5   3  454.85   43.20
 -25   5   3  458.75   46.20
  25  -5  -3  414.76   45.10
  25  -5  -3  412.26   44.10
  25  -5  -3  412.86   43.10
 -26   6   3   20.90    4.90
  26  -6   3   18.20    3.30
 -26   6   3   30.80    9.70
  26  -6  -3   27.30    8.00
  26  -6  -3   22.90    6.40
  26  -6  -3   16.00    4.60
  27  -7   3   14.90    3.20
  27  -7  -3   11.30    6.40
  27  -7  -3    7.00    4.00
  27  -7  -3    6.20    6.50
  28  -8   3   13.70    3.50
  28  -8  -3    7.20    6.20
  28  -8  -3   15.00    5.00
  29  -9   3   26.20    5.10
  29  -9  -3   34.10    6.70
  29  -9  -3   28.20    8.30
 -10 -10   4    7.70    8.60
  10  10   4   22.20    7.90
 -10 -10  -4   12.30    6.10
 -10 -10  -4   21.70    9.00
  10  10  -4   23.50    6.90
  11   9   4    8.90    5.60
 -11  -9   4    7.60    9.50
  11   9  -4    2.20    5.10
 -11  -9  -4    2.40    4.90
 -11  -9  -4    9.30    6.80
 -12  -8   4  117.19   22.90
 -12  -8  -4  148.79   19.70
  12   8  -4  149.79   18.30
 -13  -7   4   -1.50    5.50
 -13  -7   4   -2.70    9.10
  13   7   4    3.40    3.40
  13   7   4    0.00    4.30
  13   7  -4    7.80    5.20
 -13  -7  -4   -1.00    4.00
 -14  -6   4    7.30   12.20
  14   6   4    9.60    5.20
 -14  -6   4    2.70    5.10
  14   6   4    8.70    4.30
 -14  -6  -4   23.50    7.30
  14   6  -4   14.60    5.70
 -15  -5   4   47.30    8.00
  15   5   4   55.39    8.20
  15   5   4   42.50    8.20
 -15  -5   4   43.20    9.00
 -15  -5   4   31.30   18.30
  15   5  -4   42.80    8.90
 -15  -5  -4   43.50    7.50
 -15  -5  -4   41.10    9.10
 -15  -5  -4   52.19    8.80
  15   5  -4   20.30    9.90
  16   4   4 1172.18  103.69
 -16  -4   4  921.81  104.29
 -16  -4   4  997.00  102.99
 -16  -4   4 1041.60  113.79
  16   4   4 1064.29  102.69
 -16  -4  -4 1038.40  102.29
  16   4  -4 1093.69  104.09
 -16  -4  -4 1091.39  104.59
  17   3   4   17.90    4.70
 -17  -3   4   15.00    5.00
 -17  -3   4   10.20    6.10
  17   3   4   12.80    3.50
 -17  -3   4    8.20    7.60
  17   3  -4    5.40    6.10
  17   3  -4   13.10    5.90
  17   3  -4   17.40    5.60
 -17  -3  -4   14.40    4.90
 -17  -3  -4   15.10    3.50
 -18  -2   4  499.35   54.39
  18   2   4  581.54   51.99
 -18  -2   4  509.95   52.49
  18   2   4  541.95   51.29
 -18  -2  -4  410.36   54.49
 -18  -2  -4  547.35   52.39
 -18  -2  -4  536.95   50.79
  18   2  -4  453.95   54.19
  18   2  -4  551.94   53.19
 -19  -1   4   37.20    8.00
  19   1   4   46.80    6.70
 -19  -1   4   27.70    7.80
 -19  -1   4   53.09   13.60
  19   1   4   39.40    5.60
 -19  -1  -4   37.70    6.70
  19   1  -4   31.50    8.70
  19   1  -4   32.50    9.20
  19   1  -4   82.49   15.20
  20   0   4  200.38   20.60
 -20   0   4  220.58   21.90
  20   0   4  209.78   21.10
  20   0  -4  203.78   26.60
 -20   0  -4  208.98   22.00
  20   0  -4  173.18   24.10
 -21   1   4   78.79   16.20
 -21   1   4   81.59   10.00
 -21   1   4   78.69   12.60
  21  -1   4   77.69    9.00
 -21   1   4  106.79   18.80
  21  -1  -4   95.89   11.70
  21  -1  -4   74.69   14.10
 -22   2   4   18.10    5.90
 -22   2   4   14.90    3.70
 -22   2   4   -1.40    6.20
  22  -2  -4   14.90    5.20
  22  -2  -4   14.40    7.70
  22  -2  -4   16.00    8.80
 -23   3   4   46.20    6.90
 -23   3   4   36.10   10.10
 -23   3   4   43.20    8.60
  23  -3  -4   43.00    8.00
  23  -3  -4   25.40    9.30
  23  -3  -4   44.20    9.70
 -24   4   4  374.16   38.80
 -24   4   4  360.46   36.10
  24  -4  -4  350.06   38.20
  24  -4  -4  332.57   37.00
 -25   5   4    9.00    4.50
 -25   5   4    5.30    5.90
  25  -5  -4    0.50    4.40
  25  -5  -4    7.90    3.70
  25  -5  -4    7.10    6.40
  25  -5  -4   12.40    6.80
 -26   6   4  112.89   13.90
  26  -6  -4  106.59   17.20
  26  -6  -4  111.19   15.80
  26  -6  -4  107.39   14.00
  26  -6  -4  135.29   17.60
 -27   7   4   43.10    7.40
  27  -7  -4   25.50   13.80
  27  -7  -4   43.00    8.90
 -28   8   4   20.00    5.40
  28  -8   4   26.30    4.40
  28  -8  -4   14.60    7.90
  28  -8  -4   20.30    5.70
 -29   9   4    3.60    4.30
  29  -9   4    5.10    3.00
  29  -9  -4    6.40    7.50
  29  -9  -4    7.40    4.80
  11   9   5   12.00    6.50
 -11  -9   5    3.60   10.00
  11   9  -5    4.30    5.40
 -11  -9  -5   13.20    8.60
 -11  -9  -5    4.20    5.80
 -12  -8   5   -7.90    9.80
  12   8   5   -3.20    4.60
 -12  -8  -5   -2.30    5.70
  12   8  -5    3.00    4.90
 -12  -8  -5    3.40    5.00
 -13  -7   5   18.60   15.40
  13   7   5   61.09   11.10
 -13  -7  -5   62.49   12.40
  13   7  -5   53.19    9.90
 -13  -7  -5   60.79   11.90
 -14  -6   5   12.10    7.10
 -14  -6   5   -1.40    2.30
  14   6   5    3.50    4.90
 -14  -6   5   -4.00   13.10
  14   6   5    7.10    4.90
  14   6  -5    1.70    5.10
 -14  -6  -5    9.10    3.70
 -14  -6  -5    9.80    5.00
 -15  -5   5   33.80   12.20
 -15  -5   5   40.10    8.30
 -15  -5   5   50.69   24.60
  15   5   5   57.19    8.90
  15   5   5   46.70    9.20
 -15  -5  -5   52.99    8.60
  15   5  -5   73.89   11.70
 -15  -5  -5   69.79   11.10
  16   4   5    0.30    3.10
 -16  -4   5    8.40    4.60
  16   4   5    5.80    4.40
 -16  -4   5    7.20    6.50
 -16  -4   5   -2.40    9.70
 -16  -4  -5    4.90    3.90
  16   4  -5   -0.80    4.10
  16   4  -5    6.30    6.30
 -16  -4  -5    6.40    3.60
  17   3   5  988.80   96.29
 -17  -3   5  856.81  100.69
 -17  -3   5  973.50   96.89
  17   3   5 1072.99   96.99
  17   3  -5 1050.19   97.49
 -17  -3  -5  985.50   97.39
  17   3  -5  923.81   98.49
 -17  -3  -5  983.40   95.59
  18   2   5    1.70    3.50
 -18  -2   5    3.20    4.20
 -18  -2   5   -0.30    8.50
 -18  -2   5    2.50    4.20
  18   2   5    2.80    2.60
 -18  -2  -5    2.20    2.50
 -18  -2  -5    2.50    3.50
 -18  -2  -5   -3.60    9.00
  18   2  -5    0.80    4.70
  18   2  -5    1.10    6.00
  18   2  -5    3.00    5.10
 -19  -1   5   77.59   18.70
 -19  -1   5   52.19    8.80
  19   1   5   46.30    6.80
 -19  -1   5   36.20   10.10
  19   1   5   60.69    8.30
  19   1  -5   52.09   10.60
 -19  -1  -5   48.60    8.60
  19   1  -5   37.10    9.90
  19   1  -5   57.79   11.20
 -20   0   5    5.60    9.40
 -20   0   5   -0.90    6.50
  20   0   5    1.30    2.80
  20   0   5    0.50    1.80
 -20   0   5   -0.30    2.80
  20   0  -5   -1.30    7.40
  20   0  -5    0.60    4.00
  20   0  -5   -0.30    4.00
  20   0  -5   -5.50    5.70
  21  -1   5   97.59   10.90
 -21   1   5   78.59   14.10
 -21   1   5   84.89   19.60
 -21   1   5  164.88   22.50
 -21   1   5  104.29   12.20
  21  -1  -5   71.09   16.10
  21  -1  -5  122.59   20.70
  21  -1  -5  120.79   14.20
 -22   2   5   -0.30    4.40
  22  -2   5    4.00    2.80
 -22   2   5    2.50    2.60
  22  -2   5    3.90    3.00
 -22   2   5   -8.20    6.70
  22  -2   5    7.00    3.50
  22  -2  -5    6.20    8.00
  22  -2  -5   -4.60    3.70
  22  -2  -5   14.50   10.50
 -23   3   5  129.99   15.30
 -23   3   5  123.69   17.50
  23  -3  -5  143.89   22.50
  23  -3  -5  127.39   16.80
  23  -3  -5  146.59   19.80
 -24   4   5   20.60   10.70
 -24   4   5    9.00    4.00
  24  -4  -5   20.90    8.70
  24  -4  -5   14.80    7.70
 -25   5   5  103.29   13.00
  25  -5  -5  119.59   17.50
  25  -5  -5   86.09   14.30
 -26   6   5   29.30    6.80
  26  -6  -5   23.40    9.20
  26  -6  -5   21.00    8.20
 -27   7   5   14.00    4.90
  27  -7  -5   18.90    8.90
  27  -7  -5   16.70    8.00
  27  -7  -5   17.40    5.40
 -28   8   5    0.50    3.50
  28  -8  -5  -10.00    6.30
  28  -8  -5    3.50    7.40
  28  -8  -5   -1.60    3.50
 -11  -9   6   -4.40   10.70
  11   9   6    9.30    6.90
 -11  -9  -6   23.30   10.80
  11   9  -6   12.60    6.20
 -11  -9  -6    6.40    6.90
  12   8   6   14.10    6.80
 -12  -8   6   14.50   12.20
  12   8  -6   -1.30    5.00
 -12  -8  -6   22.20   10.10
 -13  -7   6   -6.70   14.40
  13   7   6   10.60    6.40
 -13  -7  -6   13.80    6.20
 -13  -7  -6    6.20    7.80
  13   7  -6   10.20    6.10
 -14  -6   6   30.00   20.60
  14   6   6   25.60    7.40
  14   6   6   24.00    6.20
 -14  -6  -6   13.80    8.80
  14   6  -6   32.60    8.00
 -14  -6  -6   32.00    8.70
 -15  -5   6   22.70    9.80
 -15  -5   6   17.90    5.60
  15   5   6    6.70    5.40
 -15  -5   6    1.00   17.20
  15   5   6    9.70    4.00
 -15  -5  -6    8.80    5.10
 -15  -5  -6    8.30    5.90
  15   5  -6    3.10    6.20
  16   4   6  174.28   20.00
  16   4   6  171.88   18.70
 -16  -4   6  165.48   29.30
 -16  -4   6  159.08   19.70
 -16  -4  -6  103.29   24.80
 -16  -4  -6  172.28   18.30
  16   4  -6  143.79   21.20
 -16  -4  -6  194.08   21.10
 -17  -3   6    0.70    5.90
 -17  -3   6   -0.70    8.00
  17   3   6   -4.40    2.40
  17   3   6    0.50    4.10
 -17  -3   6   -0.70    4.30
 -17  -3  -6    4.20   11.40
 -17  -3  -6    1.90    4.00
  17   3  -6   -3.20    6.60
  17   3  -6    7.30    4.80
  17   3  -6   -2.70    5.40
 -17  -3  -6    0.50    3.00
  18   2   6  260.57   27.10
  18   2   6  268.47   28.20
 -18  -2   6  209.78   35.90
 -18  -2   6  211.18   29.80
 -18  -2   6  255.97   29.70
  18   2  -6  247.48   32.20
  18   2  -6  275.97   29.60
 -18  -2  -6  264.37   29.10
 -18  -2  -6  287.57   44.40
 -18  -2  -6  260.37   26.50
  18   2  -6  306.17   30.00
  18   2  -6  268.07   31.20
 -19  -1   6   -0.50    6.30
  19   1   6    7.70    3.00
 -19  -1   6   10.90   12.90
  19   1   6    6.20    4.00
 -19  -1   6    9.60    4.80
  19   1  -6    4.30    5.30
  19   1  -6    5.40    6.30
  19   1  -6    5.70    6.30
  19   1  -6    4.40    9.60
 -20   0   6   25.80    9.10
  20   0   6   27.20    4.80
  20   0   6   25.20    5.60
 -20   0   6   23.00    5.30
  20   0   6   29.00    6.30
 -20   0   6   28.00   15.30
 -20   0   6    7.30   10.50
  20   0  -6   34.80    7.70
  20   0  -6   37.90   11.40
  20   0  -6   56.19   15.20
  21  -1   6   35.50    5.50
  21  -1   6   38.60    7.30
 -21   1   6   42.70   12.60
 -21   1   6   19.50    7.80
  21  -1   6   34.60    6.20
 -21   1   6   27.60    5.50
  21  -1   6   32.90    7.10
 -21   1   6   29.00   14.30
  21  -1  -6   26.60   11.20
  21  -1  -6   16.70   10.90
  21  -1  -6   28.10    7.60
  22  -2   6   52.59    7.10
 -22   2   6   18.50   12.80
 -22   2   6   65.89    8.70
 -22   2   6   71.09   13.20
  22  -2  -6   65.69   17.20
  22  -2  -6   37.10   12.40
 -23   3   6   22.30   12.10
  23  -3   6   57.09    9.80
 -23   3   6   63.39    8.90
  23  -3   6   53.29    9.00
  23  -3  -6   98.29   18.30
  23  -3  -6   41.10   12.70
 -24   4   6   49.70   14.40
 -24   4   6   95.69   11.40
  24  -4   6   77.19   12.50
  24  -4  -6   70.39   17.30
  24  -4  -6   65.09   14.70
 -25   5   6   17.80    5.70
  25  -5  -6   19.10    9.10
  25  -5  -6   18.50   10.30
 -26   6   6   83.89   12.00
  26  -6  -6   74.49   15.60
 -27   7   6    5.40    4.50
  27  -7  -6    8.20    8.60
  27  -7  -6    0.40    7.30
  28  -8  -6   12.20    8.80
 -12  -8   7   26.30   15.30
  12   8   7    0.90    6.20
  12   8  -7    9.90    5.80
 -12  -8  -7    6.40    7.00
 -12  -8  -7    0.20   10.80
 -13  -7   7   19.70   20.10
  13   7   7   12.50    6.90
 -13  -7  -7    4.80    9.60
 -13  -7  -7   15.90    7.70
 -13  -7  -7   20.60   13.10
  13   7  -7   39.20    9.50
  13   7  -7    9.90    6.40
  14   6   7    4.10    5.50
 -14  -6   7  -18.30   16.70
  14   6  -7    2.90    5.40
  14   6  -7   22.30    8.70
 -14  -6  -7    6.00    6.30
  15   5   7   77.59   12.70
 -15  -5   7   56.29   27.50
  15   5   7  106.69   15.20
 -15  -5  -7  103.49   16.00
  15   5  -7  124.19   17.40
  15   5  -7  112.29   16.20
  16   4   7    6.20    3.70
 -16  -4   7    6.70   10.20
  16   4   7   -0.40    5.00
 -16  -4   7    5.70    6.20
 -16  -4  -7    7.60    5.80
  16   4  -7    1.30    8.70
 -16  -4  -7    2.30   12.40
 -16  -4  -7   -0.70    3.80
  16   4  -7   12.80    7.80
 -17  -3   7  148.69   24.30
 -17  -3   7  238.08   28.00
  17   3   7  216.18   23.60
  17   3   7  189.38   21.90
  17   3  -7  195.68   26.20
 -17  -3  -7  189.28   32.10
 -17  -3  -7  212.68   21.50
  17   3  -7  203.58   23.90
 -17  -3  -7  208.68   24.30
  18   2   7    1.90    3.20
  18   2   7    3.70    4.50
 -18  -2   7    0.80    6.40
 -18  -2   7   -3.40    4.00
 -18  -2  -7    2.30    3.00
  18   2  -7    0.30    5.20
 -18  -2  -7   -2.90    4.00
  18   2  -7    5.00    8.20
 -18  -2  -7   -9.50   11.30
  18   2  -7    2.80    3.80
 -19  -1   7   21.60   11.00
 -19  -1   7   40.00    8.00
  19   1   7   34.60    6.30
  19   1   7   36.10    7.70
  19   1  -7   30.00   10.40
  19   1  -7   85.59   18.10
  19   1  -7   37.50   10.40
  19   1  -7   48.10   10.80
 -20   0   7   -0.70    2.70
  20   0   7   -0.10    3.20
 -20   0   7   -4.10    4.70
  20   0   7   -1.40    3.70
  20   0   7   -1.60    2.50
 -20   0   7  -20.80    8.60
  20   0  -7  -11.30   10.30
  20   0  -7    3.20    7.30
  20   0  -7    6.30    5.20
  21  -1   7   67.49    8.70
  21  -1   7   65.39   10.00
 -21   1   7   92.19   24.10
 -21   1   7   49.50   12.30
 -21   1   7   59.49    9.50
  21  -1   7   66.19   11.40
  21  -1  -7   73.89   16.80
  21  -1  -7   64.19   15.50
  22  -2   7   -0.20    3.30
  22  -2   7    2.40    4.50
 -22   2   7    5.90    3.90
 -22   2   7    7.90    6.30
  22  -2   7    2.90    2.60
 -22   2   7   -2.30    9.70
  22  -2  -7    4.10    9.40
  22  -2  -7   10.60    9.70
 -23   3   7    8.80    4.20
  23  -3   7   24.70    8.00
 -23   3   7   -4.70    8.10
  23  -3   7   11.70    3.50
  23  -3   7    3.10    5.50
  23  -3  -7   14.70   10.40
  23  -3  -7   17.20   12.60
 -24   4   7    6.20    4.50
  24  -4   7    4.20    5.70
  24  -4   7   -3.30    3.70
  24  -4   7    7.20    5.30
  24  -4  -7    1.80    9.90
  24  -4  -7   -5.00    8.50
  25  -5   7  148.39   15.60
  25  -5   7  153.78   17.20
 -25   5   7  128.39   17.20
  25  -5  -7  103.69   21.40
  25  -5  -7  203.68   29.50
[truncated: 400,248 more chars]
