# Supplementary material for: X-ray-Induced Pyroelectric Effect in a Perovskite Ferroelectric Drives Low Detection Limit Self-Powered Responses
Source: ACS Cent Sci. 2023 Dec 11;9(12):2350–7. doi: 10.1021/acscentsci.3c01274 (PMC10755846; doi:10.1021/acscentsci.3c01274)
Supplement: Supplementary file 3 — oc3c01274_si_003.cif [file oc3c01274_si_003.cif]

data_mo_395my0830m335k_0m_a
_audit_creation_date               2023-08-17
_audit_creation_method
;
Olex2 1.2
(compiled 2018.05.29 svn.r3508 for OlexSys, GUI svn.r5506)
;
_shelx_SHELXL_version_number       '2017/1'
_audit_contact_author_address      ?
_audit_contact_author_email        ?
_audit_contact_author_name         ''
_audit_contact_author_phone        ?
_publ_contact_author_id_orcid      ?
_publ_section_references
;
Dolomanov, O.V., Bourhis, L.J., Gildea, R.J, Howard, J.A.K. & Puschmann, H.
 (2009), J. Appl. Cryst. 42, 339-341.

Sheldrick, G.M. (2015). Acta Cryst. C71, 3-8.
;
_chemical_name_common              ?
_chemical_name_systematic          ?
_chemical_formula_moiety           'Br10 Pb3, 2(C5 H14 N), 2(C2 H8 N)'
_chemical_formula_sum              'C14 H44 Br10 N4 Pb3'
_chemical_formula_weight           1689.20
_chemical_melting_point            ?
loop_
  _atom_type_symbol
  _atom_type_description
  _atom_type_scat_dispersion_real
  _atom_type_scat_dispersion_imag
  _atom_type_scat_source
 'C' 'C' 0.0033 0.0016 'International Tables Vol C Tables 4.2.6.8 and 6.1.1.4'
 'H' 'H' 0.0000 0.0000 'International Tables Vol C Tables 4.2.6.8 and 6.1.1.4'
 'Br' 'Br' -0.2901 2.4595
 'International Tables Vol C Tables 4.2.6.8 and 6.1.1.4'
 'N' 'N' 0.0061 0.0033 'International Tables Vol C Tables 4.2.6.8 and 6.1.1.4'
 'Pb' 'Pb' -3.3944 10.1111
 'International Tables Vol C Tables 4.2.6.8 and 6.1.1.4'

_shelx_space_group_comment
;
The symmetry employed for this shelxl refinement is uniquely defined
by the following loop, which should always be used as a source of
symmetry information in preference to the above space-group names.
They are only intended as comments.
;
_space_group_crystal_system        'tetragonal'
_space_group_IT_number             87
_space_group_name_H-M_alt          'I 4/m'
_space_group_name_Hall             '-I 4'
loop_
  _space_group_symop_operation_xyz
 'x, y, z'
 '-y, x, z'
 'y, -x, z'
 '-x, -y, z'
 'x+1/2, y+1/2, z+1/2'
 '-y+1/2, x+1/2, z+1/2'
 'y+1/2, -x+1/2, z+1/2'
 '-x+1/2, -y+1/2, z+1/2'
 '-x, -y, -z'
 'y, -x, -z'
 '-y, x, -z'
 'x, y, -z'
 '-x+1/2, -y+1/2, -z+1/2'
 'y+1/2, -x+1/2, -z+1/2'
 '-y+1/2, x+1/2, -z+1/2'
 'x+1/2, y+1/2, -z+1/2'

_cell_length_a                     6.0348(4)
_cell_length_b                     6.0348(4)
_cell_length_c                     52.485(4)
_cell_angle_alpha                  90
_cell_angle_beta                   90
_cell_angle_gamma                  90
_cell_volume                       1911.4(3)
_cell_formula_units_Z              2
_cell_measurement_reflns_used      2551
_cell_measurement_temperature      335
_cell_measurement_theta_max        25.35
_cell_measurement_theta_min        2.33
_shelx_estimated_absorpt_T_max     ?
_shelx_estimated_absorpt_T_min     ?
_exptl_absorpt_coefficient_mu      23.644
_exptl_absorpt_correction_T_max    0.0949
_exptl_absorpt_correction_T_min    0.0311
_exptl_absorpt_correction_type     none
_exptl_absorpt_process_details
;
SADABS-2016/2 (Bruker,2016/2) was used for absorption correction.
wR2(int) was 0.1548 before and 0.0757 after correction.
The Ratio of minimum to maximum transmission is 0.3277.
The \l/2 correction factor is Not present.
;
_exptl_absorpt_special_details     ?
_exptl_crystal_colour              yellow
_exptl_crystal_density_diffrn      2.935
_exptl_crystal_density_meas        ?
_exptl_crystal_density_method      ?
_exptl_crystal_description         block
_exptl_crystal_F_000               1504
_exptl_crystal_size_max            ?
_exptl_crystal_size_mid            ?
_exptl_crystal_size_min            ?
_exptl_transmission_factor_max     ?
_exptl_transmission_factor_min     ?
_diffrn_reflns_av_R_equivalents    0.0661
_diffrn_reflns_av_unetI/netI       0.0418
_diffrn_reflns_Laue_measured_fraction_full  0.997
_diffrn_reflns_Laue_measured_fraction_max  0.996
_diffrn_reflns_limit_h_max         7
_diffrn_reflns_limit_h_min         -6
_diffrn_reflns_limit_k_max         7
_diffrn_reflns_limit_k_min         -7
_diffrn_reflns_limit_l_max         68
_diffrn_reflns_limit_l_min         -68
_diffrn_reflns_number              9292
_diffrn_reflns_point_group_measured_fraction_full  0.997
_diffrn_reflns_point_group_measured_fraction_max  0.996
_diffrn_reflns_theta_full          25.242
_diffrn_reflns_theta_max           27.475
_diffrn_reflns_theta_min           3.105
_diffrn_ambient_temperature        335
_diffrn_detector_area_resol_mean   ?
_diffrn_measured_fraction_theta_full  0.997
_diffrn_measured_fraction_theta_max  0.996
_diffrn_measurement_device_type    'Bruker APEX-II CCD'
_diffrn_measurement_method         '\f and \w scans'
_diffrn_radiation_type             MoK\a
_diffrn_radiation_wavelength       0.71073
_diffrn_source                     ?
_diffrn_standards_number           0
_reflns_Friedel_coverage           0.000
_reflns_Friedel_fraction_full      .
_reflns_Friedel_fraction_max       .
_reflns_number_gt                  829
_reflns_number_total               1127
_reflns_special_details
;
 Reflections were merged by SHELXL according to the crystal
 class for the calculation of statistics and refinement.
 
 _reflns_Friedel_fraction is defined as the number of unique
 Friedel pairs measured divided by the number that would be
 possible theoretically, ignoring centric projections and
 systematic absences.
;
_reflns_threshold_expression       'I > 2\s(I)'
_computing_cell_refinement         'SAINT V8.38A (?, 2016)'
_computing_data_collection         ?
_computing_data_reduction          'SAINT V8.38A (?, 2016)'
_computing_molecular_graphics      'Olex2 (Dolomanov et al., 2009)'
_computing_publication_material    'Olex2 (Dolomanov et al., 2009)'
_computing_structure_refinement    'ShelXL (Sheldrick, 2015)'
_computing_structure_solution      'SHELXT 2014/5 (Sheldrick, 2014)'
_refine_diff_density_max           1.047
_refine_diff_density_min           -0.987
_refine_diff_density_rms           0.185
_refine_ls_extinction_coef         .
_refine_ls_extinction_method       none
_refine_ls_goodness_of_fit_ref     1.050
_refine_ls_hydrogen_treatment      constr
_refine_ls_matrix_type             full
_refine_ls_number_parameters       108
_refine_ls_number_reflns           1127
_refine_ls_number_restraints       112
_refine_ls_R_factor_all            0.0705
_refine_ls_R_factor_gt             0.0491
_refine_ls_restrained_S_all        1.003
_refine_ls_shift/su_max            0.004
_refine_ls_shift/su_mean           0.000
_refine_ls_structure_factor_coef   Fsqd
_refine_ls_weighting_details      
 'w=1/[\s^2^(Fo^2^)+(0.0739P)^2^+12.3869P] where P=(Fo^2^+2Fc^2^)/3'
_refine_ls_weighting_scheme        calc
_refine_ls_wR_factor_gt            0.1268
_refine_ls_wR_factor_ref           0.1415
_refine_special_details            ?
_olex2_refinement_description
;
1. Fixed Uiso
 At 1.2 times of:
  All C(H,H) groups, {H2A,H2B,H2C} of N2, {H2D,H2E,H2F} of C2
 At 1.5 times of:
  {H5A,H5B,H5C} of C5, {H1C,H1D,H1E} of N1, {H6A,H6B,H6C} of C6, {H7A,H7B,
  H7C} of C7
2. Restrained distances
 C4-C3
 1.5 with sigma of 0.02
 C4-C7
 1.5 with sigma of 0.02
 C4-C6
 1.5 with sigma of 0.02
 N2-C3
 1.5 with sigma of 0.02
 C4-C5
 1.5 with sigma of 0.02
 C2-C1
 1.5 with sigma of 0.02
 N1-C1
 1.5 with sigma of 0.02
 C6-C7
 2.5 with sigma of 0.04
 C6-C3
 2.5 with sigma of 0.04
 N2-C4
 2.5 with sigma of 0.04
 C5-N2
 2.5 with sigma of 0.04
 C3-C5
 2.5 with sigma of 0.04
 C6-C5
 2.5 with sigma of 0.04
 N1-C2
 2.5 with sigma of 0.04
 C7-C3
 2.5 with sigma of 0.04
 H5C-N2
 2.2 with sigma of 0.04
3. Uiso/Uaniso restraints and constraints
C3 \\sim C4 \\sim C7 \\sim C6 \\sim C5 \\sim C1 \\sim N1 \\sim N2 \\sim C2:
within 2A with sigma of 0.01 and sigma for terminal atoms of 0.02
Uanis(C3) \\sim Ueq, Uanis(C4) \\sim Ueq, Uanis(C7) \\sim Ueq, Uanis(C6) \\sim
Ueq, Uanis(C5) \\sim Ueq, Uanis(C1) \\sim Ueq, Uanis(N1) \\sim Ueq, Uanis(N2)
\\sim Ueq, Uanis(C2) \\sim Ueq: with sigma of 0.01 and sigma for terminal atoms
of 0.02
4. Others
 Fixed Sof: C3(0.25) H3A(0.25) H3B(0.25) C4(0.25) C7(0.25) H7A(0.25) H7B(0.25)
 H7C(0.25) C6(0.25) H6A(0.25) H6B(0.25) H6C(0.25) N2(0.25) H2A(0.25) H2B(0.25)
 H2C(0.25) C5(0.25) H5A(0.25) H5B(0.25) H5C(0.25) C1(0.25) H1A(0.25) H1B(0.25)
 C2(0.25) H2D(0.25) H2E(0.25) H2F(0.25) N1(0.25) H1C(0.25) H1D(0.25) H1E(0.25)
5.a Secondary CH2 refined with riding coordinates:
 C3(H3A,H3B), C1(H1A,H1B)
5.b Idealised Me refined as rotating group:
 C7(H7A,H7B,H7C), C6(H6A,H6B,H6C), N2(H2A,H2B,H2C), C5(H5A,H5B,H5C), C2(H2D,
 H2E,H2F), N1(H1C,H1D,H1E)
;
_atom_sites_solution_hydrogens     geom
_atom_sites_solution_primary       ?
_atom_sites_solution_secondary     ?
loop_
  _atom_site_label
  _atom_site_type_symbol
  _atom_site_fract_x
  _atom_site_fract_y
  _atom_site_fract_z
  _atom_site_U_iso_or_equiv
  _atom_site_adp_type
  _atom_site_occupancy
  _atom_site_site_symmetry_order
  _atom_site_calc_flag
  _atom_site_refinement_flags_posn
  _atom_site_refinement_flags_adp
  _atom_site_refinement_flags_occupancy
  _atom_site_disorder_assembly
  _atom_site_disorder_group
 Pb1 Pb 1.000000 1.000000 0.000000 0.05604(11) Uani 1 8 d S T P . .
 Pb2 Pb 1.000000 1.000000 0.11924(2) 0.05696(8) Uani 1 4 d S T P . .
 Br1 Br 1.000000 0.500000 0.000000 0.1122(5) Uani 1 4 d S T P . .
 Br3 Br 1.000000 0.500000 0.12236(2) 0.1321(4) Uani 1 2 d S T P . .
 Br2 Br 1.000000 1.000000 0.05713(2) 0.1303(6) Uani 1 4 d S T P . .
 Br4 Br 1.000000 1.000000 0.17214(3) 0.1722(8) Uani 1 4 d S T P . .
 C3 C 0.523(4) 0.6128(14) 0.18262(12) 0.1353(18) Uani 0.25 1 d D U . A -1
 H3A H 0.391749 0.701983 0.179437 0.162 Uiso 0.25 1 calc R . . A -1
 H3B H 0.650632 0.709797 0.182180 0.162 Uiso 0.25 1 calc R . . A -1
 C4 C 0.5046(12) 0.5056(12) 0.20903(12) 0.1369(16) Uani 0.25 1 d D U . A -1
 C7 C 0.2821(13) 0.561(4) 0.2209(3) 0.136(4) Uani 0.25 1 d D U . A -1
 H7A H 0.246133 0.713133 0.217488 0.204 Uiso 0.25 1 calc GR . . A -1
 H7B H 0.289644 0.538398 0.239016 0.204 Uiso 0.25 1 calc GR . . A -1
 H7C H 0.169883 0.466862 0.213819 0.204 Uiso 0.25 1 calc GR . . A -1
 C6 C 0.6921(14) 0.591(2) 0.2255(2) 0.139(4) Uani 0.25 1 d D U . A -1
 H6A H 0.661044 0.558816 0.243085 0.209 Uiso 0.25 1 calc GR . . A -1
 H6B H 0.706074 0.748413 0.223334 0.209 Uiso 0.25 1 calc GR . . A -1
 H6C H 0.828034 0.520250 0.220639 0.209 Uiso 0.25 1 calc GR . . A -1
 N2 N 0.544(4) 0.4393(16) 0.16202(13) 0.129(4) Uani 0.25 1 d D U . A -1
 H2A H 0.632428 0.489864 0.149732 0.155 Uiso 0.25 1 calc GR . . A -1
 H2B H 0.411153 0.409569 0.155583 0.155 Uiso 0.25 1 calc GR . . A -1
 H2C H 0.602099 0.316396 0.168621 0.155 Uiso 0.25 1 calc GR . . A -1
 C5 C 0.522(4) 0.2551(11) 0.2060(2) 0.143(4) Uani 0.25 1 d D U . A -1
 H5A H 0.382474 0.197768 0.200016 0.215 Uiso 0.25 1 calc GR . . A -1
 H5B H 0.557243 0.189115 0.222092 0.215 Uiso 0.25 1 calc GR . . A -1
 H5C H 0.635615 0.220607 0.193846 0.215 Uiso 0.25 1 calc DGR . . A -1
 C1 C 0.4962(19) 0.5053(19) 0.04879(18) 0.230(2) Uani 0.25 1 d D U . B -1
 H1A H 0.374254 0.572661 0.039571 0.277 Uiso 0.25 1 calc R . . B -1
 H1B H 0.558732 0.389246 0.038222 0.277 Uiso 0.25 1 calc R . . B -1
 C2 C 0.413(3) 0.408(3) 0.07318(18) 0.223(4) Uani 0.25 1 d D U . B -1
 H2D H 0.305153 0.296101 0.069531 0.267 Uiso 0.25 1 calc GR . . B -1
 H2E H 0.346641 0.522805 0.083313 0.267 Uiso 0.25 1 calc GR . . B -1
 H2F H 0.534801 0.343893 0.082366 0.267 Uiso 0.25 1 calc GR . . B -1
 N1 N 0.6692(18) 0.6763(18) 0.0543(4) 0.236(4) Uani 0.25 1 d D U . B -1
 H1C H 0.800448 0.610616 0.056029 0.353 Uiso 0.25 1 calc GR . . B -1
 H1D H 0.635194 0.746913 0.068684 0.353 Uiso 0.25 1 calc GR . . B -1
 H1E H 0.674995 0.773039 0.041539 0.353 Uiso 0.25 1 calc GR . . B -1

loop_
  _atom_site_aniso_label
  _atom_site_aniso_U_11
  _atom_site_aniso_U_22
  _atom_site_aniso_U_33
  _atom_site_aniso_U_23
  _atom_site_aniso_U_13
  _atom_site_aniso_U_12
 Pb1 0.04868(12) 0.04868(12) 0.0708(3) 0.000 0.000 0.000
 Pb2 0.04829(8) 0.04829(8) 0.07429(19) 0.000 0.000 0.000
 Br1 0.1613(11) 0.0457(5) 0.1297(10) 0.000 0.000 0.0002(6)
 Br3 0.1196(7) 0.0440(3) 0.2328(11) 0.000 0.000 0.0003(4)
 Br2 0.1621(9) 0.1621(9) 0.0665(7) 0.000 0.000 0.000
 Br4 0.2224(11) 0.2224(11) 0.0716(9) 0.000 0.000 0.000
 C3 0.139(3) 0.135(3) 0.132(3) -0.001(3) 0.001(3) 0.000(3)
 C4 0.139(3) 0.138(3) 0.134(3) -0.001(3) -0.001(3) 0.000(3)
 C7 0.138(6) 0.138(6) 0.133(6) -0.001(6) 0.007(6) 0.004(6)
 C6 0.138(6) 0.142(6) 0.137(6) -0.005(6) -0.014(6) -0.004(6)
 N2 0.136(6) 0.131(6) 0.121(6) -0.006(5) 0.005(6) 0.006(6)
 C5 0.145(6) 0.142(6) 0.142(6) 0.000(6) -0.002(6) 0.004(6)
 C1 0.230(4) 0.230(4) 0.232(4) -0.001(4) -0.001(4) 0.001(4)
 C2 0.224(7) 0.224(7) 0.220(7) -0.004(6) -0.004(6) 0.003(6)
 N1 0.236(7) 0.235(7) 0.236(7) -0.002(6) -0.001(6) 0.003(6)

_geom_special_details
;
 All esds (except the esd in the dihedral angle between two l.s. planes)
 are estimated using the full covariance matrix.  The cell esds are taken
 into account individually in the estimation of esds in distances, angles
 and torsion angles; correlations between esds in cell parameters are only
 used when they are defined by crystal symmetry.  An approximate (isotropic)
 treatment of cell esds is used for estimating esds involving l.s. planes.
;
loop_
  _geom_bond_atom_site_label_1
  _geom_bond_atom_site_label_2
  _geom_bond_distance
  _geom_bond_site_symmetry_2
  _geom_bond_publ_flag
 Pb1 Br1 3.0174(2) . ?
 Pb1 Br1 3.0174(2) 2_755 ?
 Pb1 Br1 3.0174(2) 1_565 ?
 Pb1 Br1 3.0174(2) 2_655 ?
 Pb1 Br2 2.9983(13) . ?
 Pb1 Br2 2.9983(13) 9_775 ?
 Pb2 Br3 3.0218(2) 2_655 ?
 Pb2 Br3 3.0218(2) 1_565 ?
 Pb2 Br3 3.0218(2) 2_755 ?
 Pb2 Br3 3.0218(2) . ?
 Pb2 Br2 3.2597(13) . ?
 Pb2 Br4 2.7768(17) . ?
 C3 C4 1.534(9) . ?
 C3 N2 1.510(10) . ?
 C4 C7 1.518(11) . ?
 C4 C6 1.515(11) . ?
 C4 C5 1.524(10) . ?
 C1 C2 1.494(13) . ?
 C1 N1 1.496(13) . ?

loop_
  _geom_angle_atom_site_label_1
  _geom_angle_atom_site_label_2
  _geom_angle_atom_site_label_3
  _geom_angle
  _geom_angle_site_symmetry_1
  _geom_angle_site_symmetry_3
  _geom_angle_publ_flag
 Br1 Pb1 Br1 180.0 . 1_565 ?
 Br1 Pb1 Br1 180.0 2_655 2_755 ?
 Br1 Pb1 Br1 90.0 1_565 2_755 ?
 Br1 Pb1 Br1 90.0 . 2_655 ?
 Br1 Pb1 Br1 90.0 . 2_755 ?
 Br1 Pb1 Br1 90.0 1_565 2_655 ?
 Br2 Pb1 Br1 90.0 9_775 2_655 ?
 Br2 Pb1 Br1 90.0 . 2_755 ?
 Br2 Pb1 Br1 90.0 . 1_565 ?
 Br2 Pb1 Br1 90.0 . 2_655 ?
 Br2 Pb1 Br1 90.0 9_775 1_565 ?
 Br2 Pb1 Br1 90.0 9_775 . ?
 Br2 Pb1 Br1 90.0 9_775 2_755 ?
 Br2 Pb1 Br1 90.0 . . ?
 Br2 Pb1 Br2 180.0 9_775 . ?
 Br3 Pb2 Br3 89.832(3) 1_565 2_655 ?
 Br3 Pb2 Br3 173.79(5) 2_755 2_655 ?
 Br3 Pb2 Br3 89.832(3) 2_755 1_565 ?
 Br3 Pb2 Br3 89.832(3) . 2_655 ?
 Br3 Pb2 Br3 89.832(3) 2_755 . ?
 Br3 Pb2 Br3 173.79(5) 1_565 . ?
 Br3 Pb2 Br2 93.11(3) 1_565 . ?
 Br3 Pb2 Br2 93.11(3) 2_755 . ?
 Br3 Pb2 Br2 93.11(3) 2_655 . ?
 Br3 Pb2 Br2 93.11(3) . . ?
 Br4 Pb2 Br3 86.89(3) . 2_755 ?
 Br4 Pb2 Br3 86.89(3) . 2_655 ?
 Br4 Pb2 Br3 86.89(3) . . ?
 Br4 Pb2 Br3 86.89(3) . 1_565 ?
 Br4 Pb2 Br2 180.0 . . ?
 Pb1 Br1 Pb1 180.0 1_545 . ?
 Pb2 Br3 Pb2 173.79(5) 1_545 . ?
 Pb1 Br2 Pb2 180.0 . . ?
 N2 C3 C4 111.2(7) . . ?
 C7 C4 C3 110.0(11) . . ?
 C7 C4 C5 108.8(14) . . ?
 C6 C4 C3 108.7(9) . . ?
 C6 C4 C7 110.5(8) . . ?
 C6 C4 C5 110.4(10) . . ?
 C5 C4 C3 108.5(7) . . ?
 C2 C1 N1 109.7(12) . . ?

_shelx_res_file
;
TITL mo_395MY0830M340K_0m_a.res in I4/m
    mo_395my0830m340k_0m_a.res
    created by SHELXL-2017/1 at 23:08:37 on 17-Aug-2023
REM mo_395MY0830M340K_0m_a.res in I4/m
REM 21 parameters refined using 0 restraints
CELL 0.71073 6.0348 6.0348 52.4848 90 90 90
ZERR 2 0.0004 0.0004 0.0037 0 0 0
LATT 2
SYMM -Y,+X,+Z
SYMM +Y,-X,+Z
SYMM -X,-Y,+Z
SFAC C H Br N Pb
UNIT 28 88 20 8 6
DFIX 1.5 C4 C3
DFIX 1.5 C4 C7
DFIX 1.5 C4 C6
DFIX 1.5 N2 C3
DFIX 1.5 C4 C5
DFIX 1.5 C2 C1
DFIX 1.5 N1 C1
DANG 2.5 C6 C7
DANG 2.5 C6 C3
DANG 2.5 N2 C4
DANG 2.5 C5 N2
DANG 2.5 C3 C5
DANG 2.5 C6 C5
DANG 2.5 N1 C2
DANG 2.5 C7 C3
DANG 2.2 H5c N2
SIMU 0.01 0.02 2 C3 C4 C7 C6 C5 C1 N1 N2 C2
ISOR 0.01 0.02 C3 C4 C7 C6 C5 C1 N1 N2 C2

L.S. 80
PLAN  9 0 0
TEMP 66.83
BIND Pb2 Br2
damp 5000
fmap 2
acta
REM <olex2.extras>
REM <HklSrc "%.\\mo_395MY0830M340K_0m_a.hkl">
REM </olex2.extras>

WGHT    0.073900   12.386900
FVAR       0.11940
PB1   5    1.000000    1.000000    0.000000    10.12500    0.04868    0.04868 =
         0.07077    0.00000    0.00000    0.00000
PB2   5    1.000000    1.000000    0.119236    10.25000    0.04829    0.04829 =
         0.07429    0.00000    0.00000    0.00000
BR1   3    1.000000    0.500000    0.000000    10.25000    0.16129    0.04575 =
         0.12971    0.00000    0.00000    0.00025
BR3   3    1.000000    0.500000    0.122355    10.50000    0.11955    0.04400 =
         0.23282    0.00000    0.00000    0.00031
BR2   3    1.000000    1.000000    0.057128    10.25000    0.16214    0.16214 =
         0.06654    0.00000    0.00000    0.00000
BR4   3    1.000000    1.000000    0.172143    10.25000    0.22243    0.22243 =
         0.07163    0.00000    0.00000    0.00000
PART -1
C3    1    0.522551    0.612759    0.182618    10.25000    0.13878    0.13512 =
         0.13208   -0.00057    0.00073    0.00022
AFIX  23
H3A   2    0.391749    0.701983    0.179437    10.25000   -1.20000
H3B   2    0.650632    0.709797    0.182180    10.25000   -1.20000
AFIX   0
C4    1    0.504614    0.505621    0.209034    10.25000    0.13929    0.13794 =
         0.13359   -0.00095   -0.00061    0.00037
C7    1    0.282116    0.561104    0.220933    10.25000    0.13835    0.13759 =
         0.13256   -0.00147    0.00684    0.00380
AFIX 137
H7A   2    0.246133    0.713133    0.217488    10.25000   -1.50000
H7B   2    0.289644    0.538398    0.239016    10.25000   -1.50000
H7C   2    0.169883    0.466862    0.213819    10.25000   -1.50000
AFIX   0
C6    1    0.692124    0.591109    0.225535    10.25000    0.13794    0.14205 =
         0.13741   -0.00506   -0.01369   -0.00406
AFIX 137
H6A   2    0.661044    0.558816    0.243085    10.25000   -1.50000
H6B   2    0.706074    0.748413    0.223334    10.25000   -1.50000
H6C   2    0.828034    0.520250    0.220639    10.25000   -1.50000
AFIX   0
N2    4    0.544289    0.439343    0.162024    10.25000    0.13572    0.13052 =
         0.12055   -0.00634    0.00532    0.00567
AFIX 137
H2A   2    0.632428    0.489864    0.149732    10.25000   -1.20000
H2B   2    0.411153    0.409569    0.155583    10.25000   -1.20000
H2C   2    0.602099    0.316396    0.168621    10.25000   -1.20000
AFIX   0
C5    1    0.521553    0.255105    0.205963    10.25000    0.14544    0.14175 =
         0.14189   -0.00005   -0.00157    0.00356
AFIX 137
H5A   2    0.382474    0.197768    0.200016    10.25000   -1.50000
H5B   2    0.557243    0.189115    0.222092    10.25000   -1.50000
H5C   2    0.635615    0.220607    0.193846    10.25000   -1.50000
AFIX   0

C1    1    0.496207    0.505335    0.048791    10.25000    0.22959    0.22954 =
         0.23216   -0.00092   -0.00087    0.00104
AFIX  23
H1A   2    0.374254    0.572661    0.039571    10.25000   -1.20000
H1B   2    0.558732    0.389246    0.038222    10.25000   -1.20000
AFIX   0
C2    1    0.413295    0.408373    0.073178    10.25000    0.22411    0.22450 =
         0.22013   -0.00365   -0.00384    0.00340
AFIX 137
H2D   2    0.305153    0.296101    0.069531    10.25000   -1.20000
H2E   2    0.346641    0.522805    0.083313    10.25000   -1.20000
H2F   2    0.534801    0.343893    0.082366    10.25000   -1.20000
AFIX   0
N1    4    0.669240    0.676295    0.054321    10.25000    0.23567    0.23497 =
         0.23601   -0.00215   -0.00129    0.00284
AFIX 137
H1C   2    0.800448    0.610616    0.056029    10.25000   -1.50000
H1D   2    0.635194    0.746913    0.068684    10.25000   -1.50000
H1E   2    0.674995    0.773039    0.041539    10.25000   -1.50000
AFIX   0
HKLF 4


REM  mo_395MY0830M340K_0m_a.res in I4/m
REM R1 =  0.0491 for     829 Fo > 4sig(Fo)  and  0.0705 for all    1127 data
REM    108 parameters refined using    112 restraints

END

WGHT      0.0716     12.5289

REM Highest difference peak  1.047,  deepest hole -0.987,  1-sigma level  0.185
Q1    1   0.9148  1.1449  0.0000  10.50000  0.05    1.05
Q2    1   1.0000  1.0000  0.0850  10.25000  0.05    1.00
Q3    1   1.0000  1.0000  0.1515  10.25000  0.05    0.98
Q4    1   0.5000  0.5000  0.0296  10.25000  0.05    0.94
Q5    1   0.8636  0.9952  0.1705  11.00000  0.05    0.80
Q6    1   0.7083  0.5041  0.0598  11.00000  0.05    0.80
Q7    1   1.0000  1.0000  0.1410  10.25000  0.05    0.75
Q8    1   0.5000  0.5000  0.0066  10.25000  0.05    0.72
Q9    1   1.1867  0.2578  0.0000  10.50000  0.05    0.71
;
_shelx_res_checksum                21803
_shelx_hkl_file
;
  -1  -1   0 1960.20  126.09
  -1   1   0 2007.90  125.19
  -1   1   0 2175.28  126.69
   1  -1   0 2012.80  125.19
   1  -1   0 2117.79  126.09
   1   1   0 2009.20  125.59
   1   1   0 1987.70  126.19
   1   1   0 2054.69  126.59
  -1  -1   0 2107.99  125.69
   0   2   0 9999.00  597.14
   0  -2   0 9603.24  597.14
   2  -2   0 5445.56  330.97
   2   2   0 5525.45  333.57
  -2   2   0 5400.06  334.47
  -2  -2   0 5718.33  331.97
   2   2   0 5250.17  331.47
  -2   2   0 5220.48  330.77
   2  -2   0 5394.36  332.27
   1  -3   0  479.05   32.30
   1  -3   0  462.25   31.80
  -3  -1   0  467.35   30.70
  -1   3   0  481.45   31.90
  -1   3   0  468.55   30.90
  -1   3   0  465.55   32.80
   3   1   0  498.55   32.60
   1  -3   0  481.95   34.40
   3   1   0  484.25   30.60
   1   3   0  491.25   33.40
   1   3   0  478.25   32.40
   3  -1   0  494.95   35.90
   1   3   0  471.05   33.50
  -1  -3   0  495.75   32.80
  -1  -3   0  442.06   33.00
   3  -1   0  475.95   29.60
  -1  -3   0  482.75   34.50
  -3   3   0  191.28   20.80
   3   3   0  229.58   17.00
   3  -3   0  223.28   16.10
  -3   3   0  217.48   15.80
   3   3   0  205.98   21.90
   3  -3   0  211.58   17.50
  -3  -3   0  226.38   17.30
   4   2   0 1434.26   96.19
   4   2   0 1513.45   92.59
   2  -4   0 1492.65   93.49
  -2   4   0 1437.56   93.59
  -2   4   0 1464.75   96.09
  -4  -2   0 1523.35   93.09
   0   4   0 2158.68  139.59
   0   4   0 2151.68  140.79
   0   4   0 2338.17  140.39
   4   0   0 2248.77  138.89
   0  -4   0 2268.17  140.69
   2   4   0 1348.37   90.29
   2   4   0 1452.95   88.69
   4  -2   0 1321.77   89.69
   4  -2   0 1403.26   85.29
   4   4   0  466.45   31.60
  -4   4   0  375.36   39.00
   4  -4   0  423.76   30.60
   4   4   0  476.15   35.10
   5   3   0   87.59   12.20
  -3   5   0   74.99    9.00
   5   3   0   88.29    8.80
  -3   5   0   81.09   14.40
  -1   5   0  117.59   13.20
  -1   5   0  112.79   10.80
   1  -5   0  127.99   12.60
  -1   5   0  111.59   11.40
   5  -1   0   97.19    9.20
   1   5   0  111.39   11.00
   1   5   0  116.09   12.90
   3   5   0   81.09    9.40
   5  -3   0   62.79    6.10
   3   5   0   85.19   11.80
   5   5   0   33.10    7.20
  -5   5   0   26.60   14.40
   5   5   0   33.50    9.10
  -4   6   0  104.99   10.80
   6   4   0   97.69   14.00
   6   4   0   93.19   10.60
  -2   6   0  272.17   22.70
   6   2   0  304.27   20.20
  -2   6   0  296.57   25.90
  -6  -2   0  286.07   22.60
   6   2   0  268.97   25.00
   0   6   0  419.16   32.00
   0   6   0  441.66   33.90
   2   6   0  294.77   24.50
   4   6   0   91.69   12.00
   4   6   0  120.19   15.10
  -3   7   0   10.90    5.10
   7   3   0   19.10    7.30
  -3   7   0    5.70    7.80
   7   3   0   24.60    4.70
  -1   7   0   28.00    6.80
  -1   7   0   20.40    7.40
  -1   7   0   28.80    8.70
   1   7   0   28.20    8.20
   1   7   0   14.00    5.40
   3   7   0    9.80    6.80
   3   7   0   14.70    6.00
   0   1  -1 2391.46  150.28
   0  -1  -1 2354.36  150.28
   1   0  -1 2459.55  149.88
   1   0  -1 2594.94  149.69
   0   1   1 2517.35  150.68
   0  -1   1 2457.35  150.78
   0   1   1 2512.85  150.38
   0  -1   1 2380.16  150.38
  -1   2  -1 2160.58  135.39
   2   1  -1 2164.28  135.39
  -1   2  -1 2118.89  134.59
   1  -2  -1 2175.68  135.49
  -2  -1  -1 2306.17  134.29
   1  -2  -1 2091.09  134.19
   2   1  -1 2146.39  134.19
   1  -2  -1 2225.98  134.89
   2   1   1 2148.58  133.99
  -1   2   1 2147.29  134.69
  -1   2   1 2182.18  135.59
   1  -2   1 2219.08  134.89
  -2  -1   1 2307.97  134.39
   1  -2   1 2163.98  135.29
  -1   2   1 2157.58  134.69
   1  -2   1 2171.88  134.29
   2   1   1 2265.27  135.49
   1   2  -1 2201.48  138.19
  -1  -2  -1 2315.47  137.79
  -1  -2  -1 2147.59  138.89
  -1  -2  -1 2037.90  137.89
   1   2  -1 2273.77  138.69
   2  -1  -1 2440.56  139.99
   2  -1  -1 2195.38  135.89
   1   2  -1 2185.38  137.39
   2  -1   1 2491.55  139.19
   2  -1   1 2171.68  135.79
  -1  -2   1 2325.07  137.69
   1   2   1 2255.17  138.49
  -1  -2   1 2115.89  138.89
   1   2   1 2146.09  137.29
   1   2   1 2183.88  138.19
  -1  -2   1 2135.79  138.09
   3   2  -1  778.12   52.89
   2  -3  -1  759.22   49.70
  -2   3  -1  833.12   52.19
  -2   3  -1  744.83   49.30
  -3  -2  -1  784.12   49.60
   2  -3  -1  776.02   50.99
   3   2  -1  770.52   49.30
   2  -3  -1  750.72   48.70
   3   2  -1  737.33   51.89
   2  -3   1  711.33   49.40
   2  -3   1  705.73   50.29
  -3  -2   1  799.22   49.70
  -2   3   1  762.02   51.99
  -2   3   1  766.02   49.40
   3   2   1  823.52   52.39
   2  -3   1  772.22   48.80
   3   2   1  753.02   49.10
   3   2   1  777.02   51.89
   0   3  -1  945.81   63.19
   0   3  -1 1025.00   62.79
   3   0  -1  997.10   59.89
   0  -3  -1 1007.70   63.19
   3   0  -1 1005.00   61.59
   0  -3  -1  954.50   66.39
   0  -3  -1  962.70   62.79
   0   3  -1  916.61   62.19
   0   3   1  976.00   63.29
   0  -3   1  954.20   62.79
   0   3   1  977.60   62.69
   0  -3   1 1007.10   63.09
   0  -3   1  934.11   70.09
   0   3   1  966.00   62.39
   2   3  -1  813.62   51.89
   3  -2  -1  744.73   50.49
   3  -2  -1  750.62   47.80
   2   3  -1  731.13   49.40
  -2  -3  -1  828.12   50.39
   2   3   1  769.42   51.39
   3  -2   1  687.43   47.50
   2   3   1  761.22   49.50
  -2  -3   1  787.12   50.19
   3  -2   1  727.13   49.90
   4   3  -1  352.16   27.80
  -3   4  -1  313.47   23.70
   3  -4  -1  354.06   23.50
   4   3  -1  349.27   24.30
  -3   4  -1  313.97   29.00
  -3   4   1  301.77   23.70
  -3   4   1  319.77   29.20
   4   3   1  341.97   27.20
   3  -4   1  351.26   23.40
   4   3   1  344.57   24.20
   1  -4  -1  792.92   54.49
  -1   4  -1  830.52   53.29
  -1   4  -1  840.12   55.79
   4   1  -1  848.42   55.19
  -4  -1  -1  838.22   52.59
  -1   4  -1  813.62   54.29
   4   1  -1  832.22   52.19
   4   1   1  824.22   51.99
  -4  -1   1  906.01   53.19
   4   1   1  858.81   55.19
   1  -4   1  819.32   54.69
  -1   4   1  810.12   53.29
  -1   4   1  777.42   54.29
  -1   4   1  827.22   55.79
   1   4  -1  784.72   51.79
   4  -1  -1  734.43   55.09
   1   4  -1  726.53   49.99
   4  -1  -1  762.02   47.70
   1   4   1  759.62   51.49
   1   4   1  762.42   50.09
   4  -1   1  675.63   66.39
  -1  -4   1  774.92   51.39
   3   4  -1  343.17   23.90
   3   4  -1  349.47   26.50
   4  -3  -1  271.37   21.40
   4  -3   1  287.97   21.50
   3   4   1  333.97   26.10
   3   4   1  327.97   23.60
  -4   5  -1   69.89    8.60
   5   4  -1   92.89    9.90
   5   4  -1  105.09   13.30
  -4   5  -1   40.50   13.40
   5   4   1   74.09   13.10
   5   4   1   84.79    9.40
  -4   5   1   70.69   15.90
  -2   5  -1  107.39   12.30
   5   2  -1  155.18   11.50
  -5  -2  -1  140.29   12.00
   5   2  -1  124.49   15.00
  -2   5  -1  122.79   15.00
  -5  -2   1  143.19   12.30
  -2   5   1  155.68   15.90
   5   2   1  125.29   14.70
  -2   5   1  140.09   13.00
   5   2   1  158.48   11.50
   2  -5   1  151.88   13.40
   0   5  -1  157.08   15.50
   5   0  -1  147.19   13.00
   0   5  -1  153.88   13.80
   0  -5   1  151.58   14.80
   0   5   1  156.88   15.20
   5   0   1  119.59   12.50
   0   5   1  138.99   13.30
   2   5  -1  122.69   14.50
   2   5  -1  147.09   13.40
   2   5   1  119.29   14.20
   2   5   1  130.99   12.90
   4   5  -1   82.99   15.40
  -5   4  -1   31.30   14.20
   4   5  -1   80.19    9.90
   5  -4  -1   77.79    8.30
   4   5   1   78.69   13.30
  -5   4   1   47.50   15.50
   5  -4   1   78.59    9.70
   4   5   1   88.29   10.10
   6   5  -1   41.80   10.10
   6   5  -1   27.70   10.00
  -5   6  -1   21.90   15.10
   6   5   1   33.90   11.50
  -5   6   1   10.40   12.90
   6   5   1   32.30    9.20
   6   3  -1  120.29   14.70
  -3   6  -1  102.29   11.40
  -3   6  -1  100.39   17.40
   6   3  -1  102.89   14.20
  -3   6   1  100.49   11.50
   6   3   1  106.19   14.40
  -3   6   1   81.59   15.90
   6   3   1  128.49   10.90
  -1   6  -1  194.88   17.90
  -1   6  -1  188.18   19.90
  -1   6  -1  215.28   18.50
  -1   6  -1  218.88   17.30
  -1   6   1  203.98   20.20
  -1   6   1  220.28   18.70
  -1   6   1  198.08   18.50
  -1   6   1  201.88   18.10
   1   6  -1  208.28   17.80
   1   6  -1  194.18   19.20
   6  -1  -1  171.98   16.00
   1   6   1  218.88   19.80
   1   6   1  200.28   17.90
   6  -1   1  184.78   16.00
   3   6  -1  102.19   12.30
   3   6  -1   88.49   13.00
   3   6   1   92.69   13.60
   3   6   1  105.09   12.00
   5   6  -1   29.40    7.20
   5   6  -1   11.20    7.30
   5   6   1   20.70    8.20
   5   6   1   34.50    7.30
  -2   7  -1   17.00    6.20
  -2   7  -1   14.10    7.20
   7   2   1   26.90    8.00
  -2   7   1    4.40    7.00
  -2   7   1   15.70    5.40
   0   7  -1   11.20    6.50
   0   7  -1   17.30    5.80
   0   7   1   24.20    6.80
   0   7   1   14.70    6.50
   2   7  -1   25.00    7.20
   2   7  -1   22.50    7.80
   2   7   1   19.80    6.70
   2   7   1   24.10    7.40
  -1   1  -2   50.99    4.60
   1  -1  -2   47.90    3.90
  -1   1  -2   42.50    3.70
  -1  -1  -2   46.30    4.10
   1  -1  -2   48.00    4.70
   1   1  -2   59.89    4.90
  -1  -1  -2   43.70    4.70
   1   1  -2   60.29    4.40
  -1   1   2   43.30    5.00
   1  -1   2   43.60    4.20
   1  -1   2   44.00    3.70
   1   1   2   45.10    4.50
   1   1   2   38.50    3.90
  -1   1   2   42.20    3.70
   1   1   2   47.90    4.70
  -1  -1   2   56.39    4.80
   0   2  -2  996.80   62.39
   0   2  -2 1023.40   62.59
   0  -2  -2  952.40   62.49
   2   0  -2 1068.49   61.79
   2   0  -2 1079.89   60.99
   0   2  -2  933.01   62.89
   0  -2  -2  957.90   63.19
   0  -2  -2  989.10   62.49
   0   2   2  954.80   62.49
   0   2   2  955.60   62.89
   0   2   2  952.40   62.19
   0  -2   2 1033.60   63.39
   0  -2   2  962.60   62.39
   0  -2   2 1004.70   62.69
   2  -2  -2  670.13   43.60
  -2  -2  -2  676.73   44.30
   2   2  -2  698.83   46.30
  -2   2  -2  649.14   43.30
   2   2  -2  700.73   44.30
   2   2  -2  701.33   49.10
   2  -2  -2  693.83   45.20
  -2   2  -2  739.23   46.90
  -2  -2   2  726.13   44.50
  -2   2   2  698.63   47.40
   2   2   2  616.94   43.80
   2   2   2  618.14   45.40
  -2   2   2  647.54   43.40
   2  -2   2  687.83   43.50
  -2  -2   2  729.33   45.60
   2  -2   2  717.93   44.60
  -1   3  -2   54.69    5.90
  -3  -1  -2   47.30    4.70
   1  -3  -2   41.60    5.60
   3   1  -2   59.09    6.40
   3   1  -2   52.29    4.80
   1  -3  -2   40.20    5.40
  -1   3  -2   70.39    7.20
   1  -3  -2   40.50    6.20
  -1   3   2   46.30    5.10
  -1   3   2   54.49    6.70
   1  -3   2   52.89    5.80
   1  -3   2   62.29    6.20
  -1   3   2   47.10    5.70
   3   1   2   53.89    6.20
   1  -3   2   56.29    6.60
  -1   3   2   46.50    6.20
  -3  -1   2   55.89    5.10
   1   3  -2   57.69    7.40
   3  -1  -2   49.30    9.20
   1   3  -2   59.39    6.30
  -1  -3  -2   44.40    6.00
  -1  -3  -2   52.59    7.40
   3  -1  -2   52.49    4.20
   1   3  -2   73.99    7.70
  -1  -3   2   64.09    6.70
   3  -1   2   53.79    7.90
   1   3   2   52.49    6.70
  -1  -3   2   65.89    8.20
  -1  -3   2   77.39    7.90
   1   3   2   44.60    6.70
   1   3   2   45.90    6.10
   3  -3  -2   44.40    4.40
   3   3  -2   48.60    8.70
  -3   3  -2   52.69   11.00
   3  -3  -2   32.60    6.50
   3   3  -2   43.80    5.80
  -3   3  -2   42.30    5.00
   3  -3  -2   34.80    5.50
  -3  -3  -2   37.20    6.20
  -3   3   2   39.60    4.80
   3  -3   2   42.70    5.10
   3  -3   2   32.40    6.20
  -3  -3   2   39.70    5.80
   3   3   2   35.00    5.90
  -3   3   2   51.19   11.10
   4   2  -2  205.78   15.80
  -2   4  -2  216.88   19.20
  -2   4  -2  215.08   16.80
  -4  -2  -2  189.98   15.70
   2  -4  -2  231.38   16.80
  -4  -2   2  223.78   16.20
   4   2   2  209.48   18.60
   2  -4   2  233.58   16.90
   4   2   2  196.38   15.40
  -2   4   2  200.58   16.50
   0  -4  -2  286.27   22.40
   0   4  -2  322.47   22.30
   4   0  -2  306.97   21.20
   0   4  -2  332.17   23.60
   0   4   2  307.17   22.40
   0   4   2  252.07   22.30
   4   0   2  293.77   20.90
   0   4   2  259.77   21.70
   4   0   2  226.08   28.30
   4  -2  -2  207.98   18.60
   4  -2  -2  191.78   13.70
   2   4  -2  235.98   19.30
   2   4  -2  243.58   17.40
   2   4   2  179.48   16.20
   2   4   2  191.88   17.80
   4  -2   2  182.68   16.70
  -4   4  -2   48.20   13.20
   4   4  -2   65.19    8.60
  -4   4  -2   60.79    7.10
   4   4  -2   84.59   11.60
   4  -4  -2   79.69    8.70
   4   4   2   44.60    9.60
   4  -4   2   72.69    7.80
  -4   4   2   56.19   15.20
   4   4   2   71.59    8.90
  -3   5  -2   15.60    7.40
   5   3  -2   16.90    6.10
   5   3  -2   20.10    4.20
  -3   5  -2   17.40    4.80
   5   3   2   23.40    4.70
   5   3   2   14.10    6.00
  -3   5   2   13.80    4.30
   3  -5   2   19.70    4.80
  -3   5   2   12.60    7.40
  -1   5  -2   17.00    5.10
  -1   5  -2   28.90    7.00
  -1   5  -2   27.70    5.20
   5   1  -2   32.90    3.60
   1  -5   2   21.10    5.60
  -1   5   2   27.30    5.40
  -1   5   2   17.80    5.90
   5   1   2   20.30    2.90
  -1   5   2   21.60    5.50
  -1   5   2   26.00    6.10
   1   5  -2   31.20    6.70
   1   5  -2   32.00    7.00
   5  -1  -2   18.60    4.10
   1   5   2   15.10    5.80
  -1  -5   2   34.00    7.10
   5  -1   2   21.90    4.20
   1   5   2   19.70    5.10
   3   5  -2   21.70    7.20
   3   5  -2   17.90    5.10
   5  -3  -2   12.40    2.80
   3   5   2   12.90    6.20
   3   5   2   25.50    5.90
   5  -3   2   12.20    2.60
   5   5  -2   13.00    6.80
  -5   5  -2   12.00   10.50
   5   5  -2    5.80    4.40
   5   5   2    8.00    4.50
   5   5   2   12.70    6.90
  -5   5   2   -3.60   10.00
   6   4  -2   14.10    7.00
  -4   6  -2   -7.10    7.90
  -4   6  -2   11.90    4.50
   6   4  -2   12.30    4.70
   6   4   2   12.00    4.70
  -4   6   2   31.00   11.30
   6   4   2   12.30    6.90
  -2   6  -2   45.70    8.10
   6   2  -2   31.80    9.00
  -2   6  -2   54.89   10.50
   6   2  -2   55.69    5.90
  -6  -2  -2   51.69    7.80
   6   2   2   43.20    9.40
  -6  -2   2   49.40    8.30
   6   2   2   48.50    5.70
  -2   6   2   52.69   10.90
  -2   6   2   40.20    7.60
   0   6  -2   75.79    9.90
   0   6  -2   63.89   11.60
   0   6   2   59.99    9.60
   0   6   2   49.99   10.00
   2   6  -2   55.99    9.60
   2   6   2   39.80    8.20
   4   6  -2    8.20    5.20
   4   6  -2    8.30    6.90
   4   6   2   15.40    6.20
   4   6   2   16.80    7.40
   7   3  -2    3.60    3.30
   7   3  -2    5.70    6.20
  -3   7  -2    4.20    4.20
  -3   7  -2   -0.90    7.60
  -3   7   2    9.10    8.10
   7   3   2    8.90    6.10
  -3   7   2    9.40    4.90
  -1   7  -2   10.70    5.00
  -1   7  -2   -1.10    5.20
  -1   7  -2    5.80    6.30
  -1   7   2    7.50    4.90
  -1   7   2   -4.20    5.70
  -1   7   2   10.60    6.60
   1   7  -2    0.40    4.40
   1   7  -2    9.20    4.70
   1   7   2    9.50    4.80
   1   7   2   11.10    5.40
   3   7  -2   -4.00    4.40
   3   7  -2    4.70    4.60
   3   7   2   -0.40    5.40
   3   7   2    2.20    4.80
   1   0  -3   37.40    3.00
   0   1  -3   24.40    2.70
   0   1  -3   27.20    3.00
   0  -1  -3   28.50    3.10
   0  -1  -3   28.50    2.80
  -1   0   3   34.60    2.70
   0  -1   3   25.80    2.90
   0  -1   3   24.10    3.10
   0  -1   3   27.70    3.00
   0   1   3   29.00    2.80
   0   1   3   28.10    3.00
   1  -2  -3   29.80    3.80
   1  -2  -3   32.80    3.60
  -2  -1  -3   34.80    3.40
   1  -2  -3   30.80    4.40
  -1   2   3   29.50    4.80
   2   1   3   34.10    3.30
  -1   2   3   32.20    3.80
  -1   2   3   33.10    3.20
  -1   2   3   33.80    5.20
   2  -1  -3   51.49    7.00
  -2   1  -3   39.80    3.00
  -1  -2  -3   28.60    4.10
  -1  -2  -3   30.30    4.70
  -2   1  -3   22.30    7.90
  -1  -2   3   51.59    5.90
   2  -1   3   40.90    4.80
   1   2   3   33.30    4.60
   2  -1   3   36.30    2.90
  -2   1   3   26.20    6.80
   1   2   3   30.50    3.90
   1   2   3   35.60    4.90
  -2   3  -3   15.10    4.80
   2  -3  -3    7.60    3.40
   3   2  -3   14.20    4.40
  -2   3  -3   21.50    3.60
   3   2  -3   14.90    5.80
   2  -3  -3    9.70    3.80
   3   2  -3   14.90    3.10
   2  -3  -3   16.10    3.30
  -3  -2  -3    7.40    2.70
   3   2   3   11.70    4.10
   3   2   3    9.70    2.60
   2  -3   3   18.00    3.60
  -3  -2   3   19.70    3.50
   2  -3   3   17.20    4.70
  -2   3   3    6.00    4.10
  -2   3   3   11.60    3.00
   3   2   3    4.40    3.30
   0   3  -3   51.29    6.20
   3   0  -3   33.00    4.20
   3   0  -3   28.80    2.80
   0  -3   3   35.70    4.90
   0  -3   3   52.39    7.00
   0   3   3   16.30    4.10
   0   3   3   18.80    4.80
  -3   2  -3    6.50    4.20
   3  -2  -3   18.60    8.00
  -2  -3  -3    4.50    3.60
  -2  -3  -3    9.30    3.40
  -3   2  -3   12.80    2.70
   2   3  -3   21.00    3.90
   2   3  -3   27.80    5.50
   3  -2  -3   14.30    2.50
   3  -2   3   11.60    3.20
  -2  -3   3   21.40    4.10
  -3   2   3   11.40    6.60
   2   3   3    7.80    2.80
  -2  -3   3   18.30    4.60
   2   3   3    4.40    3.00
  -3   4  -3    4.50    2.80
   4   3  -3   10.30    3.60
   4   3  -3    5.90    5.20
   4   3   3    4.50    3.10
   4   3   3   -2.90    3.10
   3  -4   3   10.20    3.00
  -3   4   3    3.30    2.70
  -3   4   3    3.40    5.70
   3  -4   3    7.80    4.20
   4   1  -3   18.10    4.30
   1  -4  -3    3.60    2.70
  -4  -1  -3   10.00    2.30
  -1   4  -3   21.10    4.40
  -1   4  -3   24.00    5.30
   4   1   3    7.00    3.30
  -1   4   3    5.90    2.90
  -1   4   3    4.50    3.50
  -1   4   3    2.00    3.30
   1   4  -3   21.90    5.40
   4  -1  -3    2.00    6.00
   1   4  -3   23.00    4.90
  -1  -4   3   23.20    5.30
   4  -1   3   17.40    6.60
  -4   3  -3    7.20    7.20
   4  -3  -3    8.20    2.80
   3   4  -3    5.80    3.90
   3   4  -3   25.40    6.80
   3   4   3   -1.60    2.60
   4  -3   3    7.40    2.40
   3   4   3    3.30    3.80
  -4   3   3   -0.70    6.80
   5   4  -3    2.60    4.70
  -4   5  -3    0.00    2.70
  -4   5  -3   -0.40    6.40
   5   4  -3   -1.80    2.90
   5   4   3    1.50    4.50
   5   4   3   -3.10    2.70
  -4   5   3   -4.00    6.50
   5   2  -3    4.30    2.30
  -2   5  -3   -4.00    3.80
  -2   5  -3    6.20    3.60
   5   2   3   -0.80    3.10
   5   2   3    5.20    2.50
  -5  -2   3    4.90    3.80
  -2   5   3    3.00    4.10
  -2   5   3    5.00    3.50
   2  -5   3    9.00    4.10
   0   5  -3    3.10    4.10
   0   5  -3    8.10    4.30
   5   0  -3    9.70    3.70
   0  -5   3    5.00    3.90
   5   0   3   -1.20    2.60
   0   5   3    3.80    3.80
   0   5   3    0.50    2.80
   2   5  -3    4.10    4.60
   2   5  -3    3.20    3.50
   2   5   3   -1.60    3.40
   2   5   3    5.10    3.70
   4   5  -3    4.80    3.90
   5  -4  -3    8.00    3.50
  -5   4  -3   -8.10    9.00
   4   5   3    1.70    3.50
  -5   4   3  -11.20    8.70
   4   5   3    1.50    4.70
  -5   6  -3  -22.10   10.10
   6   5  -3    1.30    6.10
  -5   6   3   15.40   14.10
   6   5   3    2.00    5.70
   6   5   3   -6.20    4.30
  -3   6  -3    9.70    7.90
   6   3  -3    7.30    3.60
  -3   6  -3   -0.70    3.40
   6   3  -3    3.80    5.50
  -3   6   3    5.80    6.60
   6   3   3   -0.80    4.70
   6   3   3    3.80    3.20
  -3   6   3    2.20    3.40
  -1   6  -3    0.90    3.90
  -1   6  -3    5.50    4.10
  -1   6  -3    6.70    5.50
  -1   6   3    3.80    4.10
  -1   6   3    6.80    5.30
   1  -6   3    8.00    4.40
  -1   6   3    4.60    5.50
   1   6  -3   11.90    6.10
   1   6  -3   10.30    4.50
   1   6   3    5.20    4.00
   1   6   3   -2.00    4.20
   6  -1   3   15.60    4.20
   3   6  -3    6.50    4.90
   3   6  -3    6.40    5.80
   3   6   3    4.40    5.10
   3   6   3   -0.10    3.70
   5   6  -3    2.70    6.20
   5   6  -3    0.60    4.20
   5   6   3   -0.30    5.50
   5   6   3    6.00    4.30
  -2   7  -3    8.90    6.20
  -2   7  -3    0.00    3.60
   7   2  -3    6.00    6.10
  -2   7   3    2.90    3.50
  -2   7   3   -5.70    5.50
   7   2   3   -4.10    4.20
   0   7  -3   -0.70    3.70
   0   7  -3   -2.90    4.80
   0   7   3    9.50    4.60
   0   7   3   -3.30    4.50
   2   7  -3    2.70    4.40
   2   7  -3   -1.30    5.20
   2   7   3   -1.40    4.60
   2   7   3    5.00    4.30
  -1  -1  -4   26.40    2.80
  -1  -1  -4   32.80    3.70
  -1   1  -4   27.50    2.60
   1  -1  -4   31.80    3.40
   1   1  -4   27.50    3.00
   1  -1  -4   29.10    2.90
  -1   1  -4   26.20    2.90
   1   1  -4   28.80    3.40
   1  -1  -4   30.80    3.80
  -1  -1   4   24.90    2.90
   1  -1   4   24.10    2.60
   1   1   4   29.60    3.40
  -1   1   4   30.80    6.30
  -1  -1   4   24.00    3.30
   1  -1   4   24.50    2.50
   1   1   4   28.40    2.90
   2   0  -4  816.32   50.79
   2   0  -4  838.52   50.39
   0   2  -4  813.82   51.59
   0  -2  -4  815.32   51.59
   0  -2  -4  803.02   52.29
   0   2  -4  792.62   52.09
   0  -2   4  820.52   51.89
   0  -2   4  805.92   51.59
   0   2   4  767.52   51.49
   0   2   4  813.62   51.39
   0  -2   4  799.22   52.29
   0   2   4  828.42   51.99
   2   2  -4  547.05   34.90
   2  -2  -4  550.14   36.20
   2  -2  -4  520.35   34.20
  -2  -2  -4  551.34   34.90
   2   2  -4  530.95   36.90
   2   2  -4  563.74   36.40
  -2   2  -4  554.64   36.70
  -2   2  -4  504.15   33.80
  -2   2   4  520.45   38.10
   2   2   4  518.35   36.40
   2  -2   4  509.25   33.90
   2   2   4  510.55   35.90
   2   2   4  489.75   34.20
  -2  -2   4  564.44   35.10
  -2   2   4  468.95   33.80
   2  -2   4  516.85   34.60
  -2  -2   4  565.04   36.20
  -1   3  -4   16.10    3.60
   3   1  -4   20.70    3.20
  -1   3  -4   16.10    2.90
   1  -3  -4   18.80    4.80
  -3  -1  -4   17.40    2.50
  -1   3  -4   22.60    4.60
   3   1  -4   19.10    4.10
  -1   3   4   13.60    3.80
   1  -3   4   13.40    3.70
  -1   3   4   16.40    3.10
   1  -3   4   10.70    3.10
  -1   3   4   14.20    3.40
  -3  -1   4   17.70    3.30
  -1   3   4   15.00    3.70
   3   1   4   17.90    3.80
   1  -3   4   21.50    4.20
   1   3  -4   13.20    4.20
   3  -1  -4   20.60    2.50
   3  -1  -4   16.90    5.20
  -1  -3  -4   18.50    3.80
  -1  -3  -4   12.80    4.00
   1   3  -4   10.70    3.10
   1   3  -4   20.60    4.30
  -1  -3   4   14.90    3.40
  -1  -3   4   13.40    3.90
   3  -1   4   22.60    4.90
   1   3   4   16.60    3.60
   1   3   4   13.20    3.90
  -1  -3   4   10.90    3.80
   1   3   4    4.40    2.80
   3  -3  -4    4.70    2.50
  -3  -3  -4    9.80    3.60
   3   3  -4   10.30    3.50
   3  -3  -4   11.00    3.00
  -3   3  -4    1.10    4.60
  -3   3  -4    8.10    2.40
   3   3  -4    9.60    4.10
   3  -3   4   12.30    3.30
  -3   3   4    7.60    5.40
   3   3   4    4.30    2.60
   3   3   4    5.40    4.00
  -3  -3   4    2.60    4.40
   3  -3   4    3.20    2.40
  -2   4  -4  167.48   15.90
  -2   4  -4  168.88   13.60
   4   2  -4  162.18   12.90
  -4  -2  -4  151.58   12.80
   2  -4   4  185.08   14.00
  -2   4   4  143.29   13.30
   4   2   4  161.28   15.40
  -4  -2   4  185.48   13.70
   4   2   4  154.18   12.40
  -2   4   4  145.29   15.80
   4   0  -4  239.18   16.80
   0   4  -4  216.98   18.50
   0   4  -4  218.38   17.50
   4   0  -4  237.98   14.30
   4   0  -4  202.18   23.70
   0   4  -4  212.68   17.70
   0  -4   4  212.48   18.00
   0   4   4  181.88   19.80
   0   4   4  199.28   17.50
   0   4   4  199.38   19.00
   4  -2  -4  148.59   10.90
   2   4  -4  188.78   14.40
   2   4  -4  155.38   15.50
   2   4   4  149.19   14.70
   4  -2   4  132.69   13.40
   2   4   4  136.29   13.10
  -2  -4   4  184.58   15.80
   4  -2   4  139.49   10.10
   4   4  -4   67.69   11.90
   4   4  -4   58.99    8.10
  -4   4  -4   47.60    6.20
  -4   4  -4   39.30   11.10
   4   4   4   70.19    8.20
   4  -4   4   59.09    7.30
  -4   4   4   54.39   15.00
   4   4   4   45.40    9.30
  -3   5  -4    4.30    3.30
   5   3  -4    2.60    4.30
  -3   5  -4    0.30    5.50
   3  -5   4    7.80    3.50
   5   3   4    7.50    4.70
  -3   5   4    2.10    3.30
   5   3   4    1.80    2.50
  -3   5   4   -1.10    5.20
   5   1  -4    6.80    2.10
  -1   5  -4    5.40    4.60
  -1   5  -4   11.30    3.70
  -1   5  -4    4.30    3.60
  -1   5   4    2.70    4.00
  -1   5   4    2.80    2.90
   1  -5   4    3.70    3.50
  -1   5   4    1.90    3.50
  -1   5   4    1.60    3.70
   1   5  -4    6.50    4.80
   5  -1  -4    3.20    2.80
   1   5  -4    6.20    3.80
   5  -1   4    2.50    2.40
   1   5   4    4.10    3.70
   1   5   4    2.50    3.60
   5  -1   4   12.00    6.30
  -1  -5   4   10.90    5.10
   5  -3  -4    8.50    2.40
   3   5  -4    6.20    4.00
   3   5  -4    2.10    4.10
   3   5   4    0.90    3.70
   3   5   4    3.10    3.50
   5  -3   4    3.40    1.80
   5   5  -4   10.70    6.70
  -5   5  -4    8.50   11.00
   5   5  -4    4.70    4.10
   5   5   4    3.70    4.00
   5   5   4    8.00    5.70
  -5   5   4   33.60   13.40
   6   4  -4   20.20    8.10
  -4   6  -4    9.50    4.60
  -4   6  -4    3.70    8.90
   6   4  -4    9.90    4.90
   6   4   4   11.80    4.60
  -4   6   4   24.70   10.80
   6   4   4    8.90    6.60
   6   2  -4   41.80    5.50
  -2   6  -4   40.70    9.10
  -6  -2  -4   31.40    6.60
  -2   6  -4   26.20    6.50
   6   2   4   33.70    8.20
  -2   6   4   36.50    9.70
  -2   6   4   43.80    7.70
   2  -6   4   49.99    8.70
   0   6  -4   54.49   10.10
   0   6  -4   49.50    8.30
   0   6   4   32.00    8.10
   0   6   4   34.30    7.60
   2   6  -4   42.00    9.30
   2   6   4   38.60    8.20
   4   6  -4   13.00    7.00
   4   6  -4   16.10    5.90
   4   6   4    7.90    5.00
   4   6   4   11.60    6.60
  -3   7  -4   -0.40    7.40
  -3   7  -4   -2.00    3.20
   7   3  -4    4.50    5.90
  -3   7   4    6.70    8.20
  -3   7   4   -1.70    3.80
   7   3   4    0.20    5.30
  -1   7  -4   -8.20    5.10
  -1   7  -4    8.30    6.20
  -1   7  -4    3.80    4.30
  -1   7   4    1.20    6.70
  -1   7   4    5.30    5.80
   7   1   4    6.50    4.80
  -1   7   4   -1.00    4.10
   1   7  -4   -0.40    3.70
   1   7  -4    1.50    5.30
   1   7   4    4.00    4.10
   1   7   4    5.60    5.20
   3   7  -4   -0.30    4.10
   3   7  -4    8.10    6.40
   3   7   4    3.20    4.40
   3   7   4   -2.10    5.30
   0   1  -5  137.49    9.40
   0  -1  -5  135.09    9.40
   0  -1  -5  135.19    9.70
   1   0  -5  130.99    9.90
   1   0  -5  121.79    9.80
   0   1  -5  127.49    9.60
   0   1  -5  121.19    9.90
   0  -1   5  138.19    9.50
   0   1   5  138.69    9.40
   0   1   5  138.59    9.60
   0  -1   5  133.89    9.70
  -1   0   5  132.69    9.20
   0  -1   5  136.99    9.60
   1  -2  -5   47.60    4.90
  -1   2  -5   55.19    5.40
   2   1  -5   47.40    5.50
   2   1  -5   56.49    4.90
  -2  -1  -5   56.49    4.50
   1  -2  -5   47.70    5.50
  -1   2  -5   41.10    4.60
  -1   2   5   41.80    4.20
  -1   2   5   38.20    6.50
   1  -2   5   45.80    4.60
  -1   2   5   40.80    4.70
   2   1   5   41.30    4.10
   1  -2   5   53.29    5.00
  -2  -1   5   53.69    5.40
  -2  -1   5   50.69    4.70
  -1   2   5   47.80    5.70
   1  -2   5   48.60    5.00
   2   1   5   46.70    5.30
   1   2  -5   43.00    5.80
   1   2  -5   54.19    5.40
  -1  -2  -5   52.79    5.20
   2  -1  -5   46.80    7.10
   2  -1  -5   49.90    4.20
  -2   1  -5   46.80    3.60
  -2   1  -5   41.30    7.20
  -1  -2  -5   42.80    5.90
   1   2  -5   39.10    5.40
   2  -1   5   55.69    5.00
  -1  -2   5   47.50    5.10
   1   2   5   48.40    5.00
   2  -1   5   47.10    3.70
   1   2   5   37.30    5.20
   1   2   5   38.00    5.10
  -1  -2   5   49.00    5.90
  -2   3  -5   44.60    5.20
   2  -3  -5   38.40    6.90
  -3  -2  -5   38.10    4.90
   2  -3  -5   35.60    5.10
  -2   3  -5   38.50    7.10
  -2   3   5   45.40    5.40
   2  -3   5   35.50    4.70
   2  -3   5   36.80    6.00
  -2   3   5   39.20    7.90
   2  -3   5   36.00    4.90
  -3  -2   5   45.00    5.50
   3   2   5   35.40    4.70
   3   2   5   35.20    6.50
   0   3  -5   50.49    5.90
   0   3  -5   42.90    6.40
   0  -3  -5   43.50    6.40
   3   0  -5   48.90    5.30
   3   0  -5   49.20    4.30
   0   3  -5   45.60    5.60
   0  -3  -5   47.70    5.80
   0  -3   5   42.20    5.50
   0  -3   5   41.50    6.00
   0   3   5   49.00    6.40
   0   3   5   45.80    5.90
   0  -3   5   47.10    6.40
   0   3   5   48.90    5.60
  -3   2  -5   16.80    7.10
   2   3  -5   32.60    7.00
  -2  -3  -5   38.50    8.10
   3  -2  -5   34.20    7.10
   2   3  -5   48.00    6.00
   3  -2  -5   45.20    4.50
  -2  -3  -5   40.20    5.50
  -2  -3   5   47.50    6.90
  -3   2   5   28.30    9.70
  -2  -3   5   45.60    6.00
   3  -2   5   36.60    3.90
   3  -2   5   35.60    4.90
   2   3   5   31.70    6.50
   2   3   5   41.10    5.50
   4   3  -5   21.60    7.20
   4   3  -5   29.90    5.80
  -3   4  -5   28.00    5.10
  -3   4  -5   18.20    7.50
   4   3   5   23.20    6.40
   3  -4   5   30.90    4.90
  -3   4   5   27.20    8.00
   3  -4   5   25.60    5.90
  -3   4   5   19.50    4.40
   4   3   5   17.70    4.50
   4   1  -5   51.39    5.00
  -1   4  -5   33.90    7.20
  -1   4  -5   29.80    5.80
   4   1  -5   39.00    6.80
  -1   4  -5   43.50    5.60
  -4  -1  -5   37.20    4.20
   1  -4   5   36.60    6.70
  -1   4   5   33.10    6.00
  -1   4   5   32.70    5.50
  -4  -1   5   57.59    6.20
  -1   4   5   40.10    7.10
   4   1   5   42.90    6.50
   1   4  -5   30.00    6.90
   4  -1  -5   46.40    4.20
   4  -1  -5   47.60    5.00
   1   4  -5   39.10    6.90
   4  -1  -5   25.00    8.60
   4  -1  -5   41.50    3.70
  -1  -4   5   37.00    7.50
   1   4   5   39.60    6.70
   1   4   5   32.00    7.10
   4  -1   5   33.20    8.00
  -4   3  -5   10.10    7.30
   3   4  -5   22.70    6.90
   4  -3  -5   19.40    3.80
  -4   3  -5   21.10    3.50
   3   4  -5   24.90    5.80
   4  -3   5   23.60    3.90
   3   4   5   27.80    7.30
   3   4   5   25.60    5.80
   4  -3   5   17.80    4.60
  -4   3   5   18.20    8.90
   5   4  -5    2.90    5.50
  -4   5  -5    5.80    3.20
   5   4  -5   -0.10    2.80
  -4   5  -5   -2.20    6.90
   4  -5   5    9.10    3.70
   5   4   5   10.30    3.80
  -4   5   5    9.20    7.70
   5   4   5    0.20    4.80
  -2   5  -5   11.30    4.30
   5   2  -5   15.20    3.60
  -5  -2  -5   13.50    3.80
  -2   5  -5   15.40    6.50
  -5  -2   5   11.50    4.60
   5   2   5   11.60    3.10
  -2   5   5   15.50    6.00
   5   2   5    8.90    4.60
  -2   5   5    9.30    4.20
   2  -5   5    8.70    4.20
   0   5  -5   20.00    6.10
   5   0  -5   10.50    5.40
   0   5  -5   11.60    4.70
   0  -5   5   21.40    6.10
   5   0   5    4.50    3.40
   5   0   5    5.50    7.70
   0   5   5   18.60    5.90
   0   5   5   21.20    5.60
   2   5  -5   12.70    4.80
   2   5  -5   16.70    5.70
   5  -2  -5   14.40    3.10
   5  -2  -5   13.00    2.60
   2   5   5    6.00    3.70
  -2  -5   5   11.60    5.60
   2   5   5   14.10    5.20
   5  -2   5   13.70    4.80
   4   5  -5   -3.40    8.30
   4   5  -5    2.90    3.70
  -5   4  -5   17.30   12.10
   5  -4  -5   -3.50    3.30
   4   5   5    5.50    3.90
   4   5   5   11.90    5.60
  -5   4   5   13.50    9.20
   5  -4   5    9.90    3.60
   6   5  -5    3.50    4.10
  -5   6  -5   -2.90   11.90
   6   5  -5   -1.60    6.10
  -5   6   5  -12.90   10.40
   6   5   5    5.10    5.60
   6   5   5   -0.90    4.10
   6   3  -5   10.00    6.60
  -3   6  -5    4.80    3.70
  -3   6  -5   21.20    9.30
   6   3  -5    5.10    3.60
   6   3   5    3.80    3.10
   6   3   5    3.90    4.90
  -3   6   5   -3.80    6.10
   3  -6   5    5.60    7.40
  -3   6   5    1.10    3.70
  -1   6  -5   14.80    6.50
  -1   6  -5   16.40    5.70
  -1   6  -5   12.80    4.80
   1  -6   5   11.20    5.40
  -1   6   5    7.70    5.90
  -1   6   5    7.30    4.60
  -1   6   5   13.70    6.30
  -1   6   5   18.40    7.50
   1   6  -5    8.50    5.90
   1   6  -5   14.20    5.20
   1   6   5    8.50    5.30
  -1  -6   5   12.30    5.90
   6  -1   5   16.90    4.90
   1   6   5   10.40    4.90
   3   6  -5    7.60    5.80
   3   6  -5    3.10    4.20
   3   6   5    2.80    4.90
   3   6   5    5.60    4.10
   5   6  -5   14.40    7.00
   5   6  -5    1.00    4.20
   5   6   5    7.00    5.50
   5   6   5    6.20    4.90
  -2   7  -5    3.40    3.90
   7   2  -5    3.00    2.40
   7   2  -5   -7.70    4.60
  -2   7  -5    6.30    6.20
  -2   7   5    3.20    4.10
  -2   7   5   -6.80    5.60
   7   2   5    8.10    5.40
   0   7  -5    2.60    6.10
   0   7  -5    6.30    5.00
   0   7   5    1.60    4.00
   0   7   5    5.50    5.20
   2   7  -5   11.40    6.10
   2   7  -5   -8.50    4.40
   2   7   5    0.90    5.00
   2   7   5    2.80    4.30
   1  -1  -6   20.80    2.50
  -1   1  -6   21.30    2.30
  -1   1  -6   23.30    2.40
   1   1  -6   21.10    3.10
  -1  -1  -6   20.60    2.50
   1  -1  -6   21.20    3.90
  -1  -1  -6   22.50    3.10
  -1  -1   6   24.30    2.80
   1  -1   6   18.70    2.30
   1  -1   6   16.90    2.10
  -1   1   6   18.10    3.90
   1   1   6   17.80    2.40
  -1  -1   6   22.80    4.40
   1  -1   6   21.40    3.00
  -1   1   6   23.50    2.50
   1   1   6   18.60    2.70
   0  -2  -6  433.46   29.00
   2   0  -6  483.85   28.70
   0   2  -6  430.56   29.60
   2   0  -6  457.65   28.60
   0   2  -6  445.66   29.10
   0  -2  -6  431.86   29.70
   0   2  -6  401.66   28.80
  -2   0   6  431.46   28.10
   0  -2   6  451.55   29.80
   0  -2   6  427.76   29.00
   0   2   6  431.06   29.40
   0   2   6  427.16   29.10
   0   2   6  438.06   28.90
   0  -2   6  443.86   29.50
   2  -2  -6  239.68   19.00
  -2  -2  -6  235.88   17.20
  -2   2  -6  221.38   16.20
  -2   2  -6  246.58   18.70
   2   2  -6  259.87   17.40
   2   2  -6  239.48   18.40
   2   2  -6  235.28   19.50
   2  -2  -6  249.28   16.80
  -2  -2   6  236.78   17.40
  -2   2   6  223.58   20.60
   2   2   6  237.58   16.90
   2  -2   6  236.38   16.40
   2   2   6  248.58   18.30
   2   2   6  224.68   18.30
   2  -2   6  233.18   16.80
  -2  -2   6  235.48   18.30
   3   1  -6    6.10    1.90
  -1   3  -6    5.40    2.30
   3   1  -6   10.40    3.80
  -1   3  -6    4.10    2.70
  -3  -1  -6    5.70    1.70
  -1   3  -6    5.50    2.40
   1  -3  -6    8.60    3.20
   1  -3  -6    5.90    2.50
   1  -3   6    8.20    2.80
   1  -3   6    5.80    2.30
  -1   3   6    8.10    2.30
  -3  -1   6    4.30    2.10
  -1   3   6    5.50    2.40
  -1   3   6    4.00    2.30
   1  -3   6    7.70    2.70
  -1   3   6    9.30    3.10
   1   3  -6    3.20    2.20
   3  -1  -6   11.50    5.20
   1   3  -6    2.40    2.60
   3  -1  -6    7.50    1.80
  -1  -3  -6    4.90    2.70
  -1  -3  -6    6.80    2.60
   1   3  -6    4.10    2.80
   3  -1  -6    5.80    1.70
   3  -1   6   10.80    3.30
  -1  -3   6    5.00    2.40
   1   3   6    5.20    2.50
  -1  -3   6    4.10    2.70
   1   3   6    8.30    3.50
   1   3   6   11.20    3.70
  -1  -3   6    9.50    3.90
  -3   3  -6   -0.40    1.70
   3  -3  -6    0.10    1.80
   3   3  -6    5.80    2.90
  -3  -3  -6    1.20    2.30
  -3   3  -6    6.50    4.50
   3  -3  -6    2.00    2.60
   3   3  -6    2.00    3.50
   3  -3   6    1.80    2.30
  -3   3   6    4.30    4.80
   3   3   6    3.70    2.30
   3  -3   6    1.10    1.90
   3   3   6    0.80    2.70
  -2   4  -6   51.19    6.70
  -2   4  -6   36.10    8.10
   4   2  -6   56.09    6.50
  -4  -2  -6   40.90    5.90
   2  -4   6   67.29    7.70
   4   2   6   58.59    8.30
   4   2   6   53.19    6.10
  -2   4   6   63.89   10.50
  -2   4   6   57.39    7.00
   0   4  -6   82.79    9.00
   0   4  -6   78.79   10.00
   4   0  -6   94.99    6.60
   0   4  -6   61.29   11.20
   4   0  -6   73.19   15.40
   4   0  -6   99.59    8.80
   4   0   6   58.59   12.10
   0   4   6   62.49   13.20
   0   4   6   61.49    8.90
   0  -4   6   69.29    9.20
   4  -2  -6   49.20    4.90
   2   4  -6   59.29    7.80
   2   4  -6   34.90    8.10
   2   4   6   47.80    8.40
   4  -2   6   50.99    4.20
   2   4   6   67.49    7.80
   4  -2   6   43.20    6.10
  -2  -4   6   46.70    8.70
  -4   4  -6    9.20    3.30
  -4   4  -6   22.80    8.40
   4   4  -6   10.90    6.60
   4   4  -6   18.90    5.30
   4   4   6   19.60    4.90
   4   4   6   15.50    5.90
   4  -4   6   16.50    4.20
  -4   4   6   15.00   10.30
  -3   5  -6    0.40    2.80
  -3   5  -6    2.40    6.00
   5   3  -6   -2.60    3.70
   5   3  -6    3.00    2.60
   5   3   6    1.50    2.60
  -3   5   6    4.90    5.90
   3  -5   6    4.40    3.10
   5   3   6   -1.30    3.30
  -3   5   6    0.20    2.80
  -1   5  -6    0.10    3.90
  -1   5  -6    3.20    3.30
   5   1  -6    1.70    1.80
  -1   5  -6    2.60    3.10
   1  -5   6    1.50    3.20
  -1   5   6   -0.40    2.80
  -1   5   6    7.60    3.30
  -1   5   6    0.70    3.40
  -1   5   6    4.00    3.90
   1   5  -6    2.20    4.30
   1   5  -6    1.30    2.90
   1   5   6    1.60    3.30
   5  -1   6   10.30    5.60
  -1  -5   6   -0.90    3.10
   1   5   6   -2.50    2.50
   5  -3  -6    5.40    2.50
   3   5  -6    0.20    3.10
   3   5  -6    5.40    4.70
   3   5   6    1.30    3.30
   3   5   6    6.20    4.50
   5  -3   6    2.70    1.80
  -5   5  -6   10.60   10.90
   5   5  -6   -0.10    3.60
   5   5   6    0.80    5.30
   5   5   6    3.30    4.10
  -5   5   6    8.40    9.80
   6   4  -6    3.90    5.80
   6   4  -6    2.70    3.90
  -4   6  -6    5.60    4.10
  -4   6  -6   11.30    9.70
   6   4   6    2.20    3.90
   6   4   6    6.60    5.60
  -4   6   6   12.30    8.10
  -2   6  -6   10.90    4.80
  -2   6  -6   10.50    5.90
   6   2  -6    8.60    3.30
  -2   6   6   11.80    4.70
   2  -6   6   12.30    5.60
   6   2   6   15.30    5.50
  -2   6   6    6.80    6.60
   0   6  -6   18.40    7.50
   0   6  -6   22.70    6.30
   0   6   6   10.90    5.60
   0  -6   6   28.80    7.90
   0   6   6   20.80    6.20
   2   6  -6    1.70    9.10
   6  -2  -6   16.60    4.40
   2   6   6   21.30    6.90
   4   6  -6    0.80    5.90
   4   6  -6    6.20    4.60
   4   6   6    1.30    4.30
   4   6   6    1.20    5.30
  -3   7  -6    5.20    8.10
  -3   7  -6   -5.10    3.90
   7   3  -6   -0.90    5.00
   7   3  -6    4.50    3.70
  -3   7   6   -6.00    6.90
   7   3   6   -2.20    4.60
  -3   7   6   -7.70    3.00
  -1   7  -6    0.70    3.60
  -1   7  -6    3.20    5.70
  -1   7  -6   10.40    5.70
  -1   7   6    4.20    4.40
   7   1   6   -5.90    4.30
  -1   7   6    1.90    6.30
  -1   7   6   -0.20    5.20
   1   7  -6   -2.50    3.60
   1   7  -6    4.00    5.00
   1   7   6    2.10    4.80
   1   7   6   -1.20    4.40
   3   7  -6    9.50    5.40
   3   7  -6   -8.90    5.10
   3   7   6    4.20    4.60
   3   7   6    2.10    5.60
   1   0  -7 1146.39   70.69
   0   1  -7 1104.89   70.99
   0   1  -7 1194.68   70.99
   0  -1  -7 1139.99   70.69
   0  -1  -7 1182.08   71.19
  -1   0   7 1151.98   70.69
   1   0   7 1096.09   69.69
   0  -1   7 1102.29   70.69
   0   1   7 1118.69   70.59
   0  -1   7 1143.39   71.09
   0   1   7 1158.78   70.89
   2   1  -7  539.75   36.10
  -1   2  -7  505.45   35.40
   2   1  -7  552.84   35.20
  -2  -1  -7  584.34   34.80
   1  -2  -7  583.14   36.90
  -1   2  -7  546.85   35.70
   1  -2  -7  562.44   35.70
  -1   2  -7  519.05   35.20
  -1   2   7  516.15   35.20
  -1   2   7  544.95   34.80
  -1   2   7  551.84   36.70
   2   1   7  520.65   35.40
  -2  -1   7  589.24   35.60
   1  -2   7  547.65   35.40
  -1   2   7  452.95   37.10
  -2  -1   7  571.94   36.20
   2   1   7  567.74   35.80
   1  -2   7  542.75   35.20
   1  -2   7  549.95   35.60
   1   2  -7  531.15   36.10
   2  -1  -7  624.34   40.80
  -1  -2  -7  576.44   37.60
   2  -1  -7  552.64   34.90
   1   2  -7  519.05   37.40
  -1  -2  -7  552.54   36.20
  -2   1  -7  515.15   34.40
   1   2  -7  564.94   36.90
   2  -1   7  549.15   34.60
   1   2   7  545.75   36.90
  -1  -2   7  541.45   37.00
   2  -1   7  574.74   35.40
   1   2   7  564.24   36.60
   1   2   7  550.84   35.90
  -1  -2   7  547.85   36.40
  -3  -2  -7  268.77   17.80
   2  -3  -7  258.67   19.80
  -2   3  -7  239.88   19.20
  -2   3  -7  248.38   17.70
   3   2  -7  246.38   17.90
   2  -3  -7  217.48   19.10
   2  -3   7  212.28   17.40
   3   2   7  251.27   19.20
   2  -3   7  237.98   17.20
  -3  -2   7  244.58   18.00
   2  -3   7  222.28   18.00
   3   2   7  247.08   17.20
  -2   3   7  230.48   17.50
  -2   3   7  255.47   20.80
  -3  -2   7  248.88   19.20
   3   0  -7  289.27   26.10
   0   3  -7  287.57   20.00
   3   0  -7  261.57   19.30
   0   3  -7  251.27   19.70
   0   3  -7  280.97   20.80
   0  -3  -7  264.87   21.10
   0  -3  -7  288.27   20.30
   3   0  -7  280.37   18.50
   0  -3   7  277.57   20.50
   0  -3   7  257.57   19.80
   0   3   7  282.87   19.80
   0   3   7  263.57   20.00
   0  -3   7  281.07   21.10
   0   3   7  258.27   20.30
   3  -2  -7  270.97   21.00
   2   3  -7  230.78   20.00
   3  -2  -7  234.18   16.50
  -3   2  -7  195.28   17.30
  -2  -3  -7  234.48   20.20
   2   3  -7  230.18   18.00
  -2  -3  -7  253.47   18.30
   3  -2  -7  234.58   16.30
  -2  -3   7  231.58   18.20
   2   3   7  246.58   17.60
   3  -2   7  227.68   16.80
  -3   2   7  179.58   22.80
  -2  -3   7  239.58   19.20
   2   3   7  258.67   19.20
   3  -2   7  226.98   15.90
  -3   4  -7  173.58   18.40
   4   3  -7  210.68   19.20
  -3   4  -7  152.88   13.90
   4   3  -7  195.38   14.90
   3  -4   7  180.08   13.80
   4   3   7  158.38   13.90
   4   3   7  181.48   16.50
  -3   4   7  156.08   18.80
   3  -4   7  167.58   16.20
  -1   4  -7  349.67   25.90
  -4  -1  -7  363.06   23.60
   4   1  -7  360.66   24.20
  -1   4  -7  377.36   25.20
  -1   4  -7  359.96   27.30
  -1   4   7  331.37   26.10
  -1   4   7  361.16   25.40
   1  -4   7  369.96   26.60
  -1   4   7  337.57   26.90
  -1   4   7  337.87   26.60
  -4  -1   7  408.76   26.30
   1   4  -7  345.57   27.40
   1   4  -7  331.27   25.60
   4  -1  -7  366.56   23.00
   4  -1  -7  325.87   23.90
   4  -1  -7  318.77   35.00
   4  -1  -7  377.46   24.00
   1   4   7  342.37   26.60
   4  -1   7  356.06   27.20
  -1  -4   7  366.76   27.30
   1   4   7  369.76   25.70
  -4   3  -7  163.18   11.30
   3   4  -7  170.18   14.20
   3   4  -7  177.18   17.10
   4  -3  -7  136.39   11.90
  -4   3  -7  102.79   18.40
   4  -3   7  119.89   12.30
  -3  -4   7  168.78   16.00
   3   4   7  176.38   13.90
   3   4   7  161.98   15.40
   4  -3   7  139.29   11.40
  -4   3   7   93.19   20.90
  -4   5  -7   46.10    6.80
   5   4  -7   38.80    7.40
   5   4  -7   42.90   10.40
  -4   5  -7   48.10   12.60
   4  -5   7   45.30    6.80
   5   4   7   45.00    9.70
  -4   5   7   49.30   14.10
   5   4   7   55.09    7.20
  -2   5  -7   71.29    8.80
  -5  -2  -7   70.49    7.40
   5   2  -7   71.99    7.50
  -2   5  -7   73.09   10.90
   5   2   7   84.09   10.10
  -2   5   7   57.39   11.00
   2  -5   7   87.09    9.70
   5   2   7   71.79    7.00
  -2   5   7   63.19    8.30
  -5  -2   7   74.89    9.40
   0   5  -7   73.49   10.40
   5   0  -7   73.89    5.70
   0   5  -7   74.39    9.20
   0   5   7   72.19    8.80
   0  -5   7   61.39    9.60
   5   0   7   65.29    7.90
   0   5   7   56.29    9.80
   2   5  -7   63.59    8.70
   2   5  -7   55.89   10.40
   5  -2  -7   51.99    4.90
   5  -2  -7   52.19    6.20
   2   5   7   69.89    9.80
  -2  -5   7   55.29   10.70
   2   5   7   57.79    7.90
   5  -2   7   41.90    7.40
  -5   4  -7   23.30   10.80
   4   5  -7   49.50    8.90
   5  -4  -7   28.70    6.00
   4   5  -7   41.10   10.00
   4   5   7   47.80    8.20
   5  -4   7   50.29    6.30
  -5   4   7   24.40   12.50
   4   5   7   48.40    9.60
  -3   6  -7   54.89    8.90
  -3   6  -7   61.39   13.20
   6   3  -7   67.19    7.90
  -3   6   7   51.99    8.60
   3  -6   7   62.59   11.50
   6   3   7   48.70    9.70
   6   3   7   55.39    7.10
   6   1  -7  114.29    8.80
  -1   6  -7  130.89   15.00
  -1   6  -7  120.09   12.60
  -1   6  -7  113.99   11.80
  -1   6   7  112.09   12.40
  -1   6   7  137.39   14.50
  -1   6   7  106.19   14.10
   6   1   7  100.69   12.60
  -1   6   7  103.79   12.00
   1  -6   7  121.99   14.20
   1   6  -7  112.29   14.30
   1   6  -7  111.89   12.20
   6  -1   7  101.89   10.80
  -1  -6   7   97.39   13.90
   1   6   7  122.29   14.00
   1   6   7  121.79   12.80
   3   6  -7   60.29    9.80
   3   6  -7   53.09   11.70
   3   6   7   46.00    9.50
   3   6   7   53.79    9.10
  -2   7  -7    5.00    4.70
   7   2  -7    6.00    2.80
  -2   7  -7   13.50    7.70
   7   2   7    9.50    5.70
  -2   7   7   12.20    5.00
  -2   7   7   13.10    7.40
   0   7  -7   12.90    5.30
   0   7  -7    2.20    5.90
   0   7   7    8.40    4.80
   0   7   7   18.20    6.40
   0   7   7   17.90    6.40
   2   7  -7   15.60    7.50
   2   7  -7   10.60    5.50
   2   7   7    6.80    5.20
   2   7   7    8.30    6.10
   0   0   8 1963.20  139.39
   0   0   8 2564.74  141.49
   1  -1  -8  275.37   18.70
  -1   1  -8  239.68   15.70
  -1  -1  -8  243.08   16.20
  -1  -1  -8  254.47   16.90
  -1   1  -8  232.68   16.00
   1   1  -8  235.48   16.90
   1   1   8  214.98   16.70
   1  -1   8  220.48   17.40
  -1  -1   8  245.08   17.20
  -1   1   8  242.48   18.60
  -1   1   8  258.47   17.00
   1  -1   8  234.08   15.60
   1  -1   8  240.48   16.10
  -1  -1   8  239.88   16.60
   1   1   8  241.68   16.40
   0  -2  -8 2763.02  175.78
   2   0  -8 2877.51  174.68
   0  -2  -8 2968.60  175.08
   2   0  -8 3080.49  175.38
   0   2  -8 2707.43  175.58
  -2   0  -8 2829.92  173.08
   0   2  -8 2854.61  175.08
   0   2  -8 2722.93  174.88
   0  -2   8 2794.12  175.58
   0  -2   8 2986.70  175.28
   0   2   8 2794.92  175.18
   0   2   8 2824.42  174.78
   0   2   8 2832.72  175.28
  -2   0   8 2727.53  174.18
   0  -2   8 2856.51  175.48
   2  -2  -8 2334.17  143.29
   2   2  -8 2174.18  140.99
  -2  -2  -8 2378.26  143.39
  -2  -2  -8 2374.36  140.99
  -2   2  -8 2318.57  141.99
   2  -2  -8 2320.57  140.59
  -2   2  -8 2172.78  139.89
   2   2  -8 2183.68  142.09
  -2  -2   8 2310.17  141.29
  -2   2   8 2259.67  145.29
   2   2   8 2308.17  141.79
   2   2   8 2250.17  140.49
   2  -2   8 2238.58  140.29
  -2  -2   8 2210.08  142.19
   2  -2   8 2285.67  140.19
   3   1  -8   14.40    3.70
  -1   3  -8   23.20    4.10
   1  -3  -8   20.50    4.00
  -1   3  -8   18.20    4.20
  -3  -1  -8   20.00    3.00
  -1   3  -8   18.80    3.90
   1  -3  -8   15.30    4.10
   3   1  -8   20.90    3.60
   3   1   8   18.70    2.70
   1  -3   8   22.90    4.40
  -1   3   8   13.70    3.10
   1  -3   8   21.80    4.20
  -1   3   8   21.70    4.90
   3   1   8   24.50    4.70
  -1   3   8   16.60    4.50
  -3  -1   8   13.20    3.60
  -1   3   8   27.30    4.70
  -3  -1   8   18.40    4.00
   1   3  -8    9.20    3.20
   1   3  -8   15.50    3.80
  -1  -3  -8   22.60    4.50
  -1  -3  -8   19.50    5.00
   3  -1  -8   21.30    3.10
   1   3  -8   19.80    5.00
   1   3   8   15.00    3.60
   1   3   8   16.60    4.40
  -1  -3   8   21.90    4.50
  -1  -3   8   11.80    4.10
   3  -1   8   24.80    4.40
   1   3   8   16.70    4.50
   3   3  -8   71.29    8.30
  -3  -3  -8   78.19    8.10
  -3   3  -8   80.49   11.30
  -3   3  -8   77.39    7.10
   3  -3  -8   77.39    9.10
   3   3  -8   77.79   10.80
   3  -3  -8   55.49    8.20
  -3   3   8   78.29   14.60
   3   3   8   76.19    7.80
   3  -3   8   69.69    7.50
   3  -3   8   76.99    7.30
   3   3   8   73.39    9.00
  -3  -3   8   69.19    9.40
  -2   4  -8  933.51   62.39
  -4  -2  -8  962.70   59.39
  -2   4  -8  880.91   60.09
   4   2  -8  907.21   59.59
   2  -4   8  940.21   60.39
   4   2   8  969.90   59.09
  -4  -2   8  924.51   60.39
  -2   4   8  884.91   60.09
  -2   4   8  928.01   63.29
   4   2   8  931.01   61.59
   4   0  -8 1092.39   77.49
   0   4  -8 1268.97   78.09
   0   4  -8 1086.69   81.39
   0   4  -8 1233.08   76.49
   4   0  -8 1207.18   73.69
   0   4   8 1219.58   76.89
   0   4   8 1179.08   76.39
   0   4   8 1184.58   77.19
   0  -4   8 1156.08   77.19
   4  -2  -8  839.22   54.19
   4  -2  -8  830.62   54.19
   2   4  -8  895.61   59.59
   2   4  -8  876.81   56.89
   4  -2   8  843.62   53.29
   4  -2   8  752.92   54.99
   2   4   8  904.21   57.99
  -2  -4   8  881.41   58.59
   2   4   8  902.41   56.49
   4   4  -8  365.66   26.40
  -4   4  -8  351.06   24.40
   4   4  -8  360.76   30.60
  -4   4  -8  253.77   45.40
   4   4   8  397.36   28.70
   4  -4   8  321.07   24.80
   4   4   8  390.96   26.20
  -4   4   8  260.37   32.70
   5   3  -8   55.79   11.60
   5   3  -8   64.09    7.80
  -3   5  -8   66.49    8.10
  -3   5  -8   48.70   12.00
   5   3   8   59.49    7.10
  -3   5   8   52.79   12.10
   5   3   8   61.89   10.40
   3  -5   8   60.69    8.30
  -1   5  -8   49.20    8.20
  -1   5  -8   61.29    7.50
  -5  -1  -8   57.79    5.90
  -1   5  -8   70.89    9.80
   5   1  -8   53.79    5.70
  -1   5   8   46.80    7.80
   5   1   8   51.19    7.80
  -1   5   8   54.69    9.60
  -1   5   8   53.69    9.30
  -1   5   8   55.49    7.70
   1  -5   8   60.79    9.70
   1   5  -8   61.69   10.50
   5  -1  -8   45.00    4.10
   1   5  -8   55.39    7.90
   5  -1  -8   42.90    6.50
   1   5   8   42.50    8.10
   5  -1   8   51.09    9.30
   1   5   8   57.89    8.70
  -1  -5   8   44.80    9.00
   3   5  -8   60.09    8.70
   3   5  -8   56.89   11.20
   5  -3  -8   56.79    9.20
   5  -3  -8   66.19    6.70
   3   5   8   48.80    8.50
   3   5   8   50.29   10.00
   5   5  -8   23.60    9.20
   5   5  -8   45.10    7.90
  -5   5  -8    8.60   13.00
   5   5   8   44.60    7.90
   5   5   8   30.60    8.40
  -5   5   8    3.40   15.80
   6   4  -8   89.69   10.30
   6   4  -8   67.79   14.20
  -4   6  -8   75.29   16.30
  -4   6  -8   86.19   10.40
  -4   6   8  100.39   20.10
   4  -6   8   91.79   10.80
   6   4   8   85.09   10.10
   6   4   8   95.79   12.50
   6   2  -8  239.58   17.70
  -2   6  -8  243.08   23.20
  -6  -2  -8  255.97   18.10
  -2   6  -8  216.78   19.70
  -2   6   8  228.78   23.00
   6   2   8  240.18   21.00
   2  -6   8  225.58   20.50
  -2   6   8  232.98   19.70
   0   6  -8  299.77   26.60
   0   6  -8  322.67   24.80
   0  -6   8  328.87   26.60
   0   6   8  313.97   24.60
   0   6   8  264.87   25.10
   6  -2  -8  193.38   15.90
   2   6  -8  174.58   24.90
   2   6  -8  194.28   23.10
   2   6   8  273.97   26.10
   2   6   8  176.58   21.20
   4   6  -8   95.69   11.70
   4   6  -8   63.29   13.60
   4   6   8   90.79   11.40
   4   6   8  100.39   13.00
   7   3  -8   14.50    4.30
  -3   7  -8    8.70    8.40
  -3   7  -8   18.60    5.80
   7   3  -8   10.20    7.30
  -3   7   8   13.90    8.30
   7   3   8   16.20    6.40
  -1   7  -8   20.70    7.60
  -1   7  -8   19.40    6.40
  -1   7  -8   24.30    6.80
  -1   7   8   11.00    5.80
   1  -7   8   14.40    6.50
  -1   7   8   17.10    7.70
   7   1   8   24.90    6.60
   1   7  -8   18.30    8.10
   1   7  -8   20.40    5.90
   1   7   8   16.20    6.00
   1   7   8   27.50    7.90
   3   7  -8   14.40    5.90
   3   7  -8   18.80    8.00
   3   7   8   14.70    6.60
   3   7   8   25.20    7.10
   0  -1  -9  509.85   34.60
   1   0  -9  536.15   38.20
   0  -1  -9  567.34   35.20
   1   0  -9  550.74   34.80
   0   1  -9  572.84   35.20
   0   1   9  518.75   34.70
   0  -1   9  510.55   34.70
  -1   0   9  536.25   34.80
   1   0   9  539.55   33.30
   0   1   9  565.94   35.70
   0  -1   9  558.24   35.40
   1  -2  -9  699.23   45.00
  -1   2  -9  670.23   43.50
  -1   2  -9  637.04   43.10
   2   1  -9  681.73   44.20
   2   1  -9  656.53   43.30
   1  -2  -9  684.33   43.60
  -2  -1  -9  706.63   42.70
   1  -2   9  659.83   43.40
  -1   2   9  664.03   43.30
   1  -2   9  671.23   43.40
  -1   2   9  655.33   42.80
  -2  -1   9  679.83   44.20
   2   1   9  676.23   43.40
   2   1   9  679.73   42.60
  -1   2   9  639.74   44.60
   1  -2   9  686.33   43.60
  -2  -1   9  718.03   43.80
  -2   1  -9  630.94   41.50
   1   2  -9  648.24   43.30
   1   2  -9  643.34   44.70
  -1  -2  -9  661.93   44.30
  -1  -2  -9  666.23   43.10
   1   2  -9  658.23   43.80
   2  -1  -9  660.83   42.30
   2  -1  -9  693.03   47.90
   1   2   9  669.03   42.90
  -1  -2   9  688.43   43.50
   2  -1   9  676.33   41.60
   1   2   9  681.23   43.50
  -1  -2   9  660.23   44.20
   2  -1   9  689.33   42.10
   2  -3  -9  346.37   25.20
   3   2  -9  356.36   25.00
  -3  -2  -9  387.46   24.90
   2  -3  -9  359.96   27.40
  -2   3  -9  337.37   24.50
  -2   3  -9  381.76   26.50
  -2   3   9  359.76   28.10
   2  -3   9  336.07   24.80
   3   2   9  379.56   24.40
  -3  -2   9  363.76   25.70
  -2   3   9  348.47   24.80
   2  -3   9  332.37   25.10
   3   2   9  371.56   26.20
  -3  -2   9  348.07   26.30
   0  -3  -9  328.17   23.00
   0   3  -9  310.97   22.60
   3   0  -9  323.37   22.10
   0   3  -9  301.87   23.40
   3   0  -9  306.57   21.40
   0  -3  -9  316.07   23.90
   0   3  -9  308.67   22.50
   3   0  -9  243.88   38.50
   0   3   9  296.77   22.10
   0  -3   9  330.87   22.90
   0   3   9  330.97   23.20
   0  -3   9  323.57   23.40
   0  -3   9  303.67   23.50
   0   3   9  322.17   22.80
   3  -2  -9  351.76   24.20
  -3   2  -9  276.97   26.80
  -2  -3  -9  352.36   27.60
   3  -2  -9  408.16   28.70
  -2  -3  -9  385.16   25.40
   3  -2  -9  341.97   23.50
  -3   2  -9  350.86   22.60
   2   3  -9  357.86   27.60
   2   3  -9  346.77   25.00
   2   3   9  358.36   25.70
  -2  -3   9  364.26   25.40
   2   3   9  332.77   24.30
   3  -2   9  353.76   23.50
   3  -2   9  322.47   22.80
  -3   2   9  274.57   30.10
  -2  -3   9  345.97   26.30
   4   3  -9  257.07   26.10
  -3   4  -9  249.28   19.90
   4   3  -9  277.27   25.10
  -3   4  -9  272.37   24.20
   3  -4   9  283.87   20.00
   4   3   9  287.87   20.30
  -3   4   9  253.17   25.50
   4   3   9  282.37   22.50
  -4  -1  -9  554.64   34.40
   4   1  -9  540.75   35.30
  -1   4  -9  502.95   36.70
  -1   4  -9  520.45   38.10
  -1   4  -9  588.04   36.40
  -1   4   9  548.75   38.30
  -1   4   9  528.45   36.40
   1  -4   9  534.95   37.60
   4   1   9  514.75   36.90
  -1   4   9  554.44   42.90
  -1   4   9  532.15   38.10
   4  -1  -9  518.45   34.60
   1   4  -9  522.65   38.20
   4  -1  -9  537.15   35.20
   1   4  -9  543.15   36.70
   4  -1  -9  529.85   33.70
   4  -1   9  528.05   36.60
   1   4   9  517.95   37.00
   1   4   9  514.45   35.90
  -1  -4   9  487.55   37.60
   3   4  -9  256.77   23.50
  -4   3  -9  269.07   17.70
   3   4  -9  274.97   20.70
  -4   3  -9  211.68   24.10
  -3  -4   9  301.37   23.10
   3   4   9  263.87   20.00
   4  -3   9  225.38   17.80
   4  -3   9  227.88   18.90
   3   4   9  271.57   21.70
  -4   5  -9   70.59   15.70
  -4   5  -9   96.49    9.70
   5   4  -9   96.59   10.80
  -4   5   9   77.69   17.70
   5   4   9   74.99   12.30
   4  -5   9   99.79    9.80
   5   4   9  100.59   10.00
  -2   5  -9  121.99   14.20
  -2   5  -9  136.59   12.40
  -5  -2  -9  144.39   11.00
   5   2  -9  134.49   11.20
  -2   5   9  107.69   11.70
  -5  -2   9  121.59   12.70
   5   2   9  119.19   13.10
  -2   5   9  108.89   14.10
   2  -5   9  118.09   12.60
   0   5  -9  118.29   13.80
   5   0  -9  125.89    9.20
   0   5  -9  120.19   12.00
   5   0   9   79.29   15.90
   0   5   9  124.39   11.90
   0   5   9  131.49   13.30
   0  -5   9  122.49   13.40
   2   5  -9  111.99   12.20
   5  -2  -9  113.09    8.80
   5  -2  -9   96.89   10.50
   5  -2  -9  103.69    9.80
   2   5  -9  128.29   14.60
   2   5   9  119.49   11.90
  -2  -5   9  137.79   14.40
   2   5   9  135.09   13.50
   5  -2   9   97.99   10.30
   4   5  -9  105.19   15.00
  -5   4  -9   46.10   14.60
   4   5  -9   90.89   11.10
   5  -4   9   91.29    9.00
   4   5   9   91.69   12.10
   4   5   9   98.89   11.00
   6   3  -9  119.89   11.20
   6   3  -9   83.39   15.30
  -3   6  -9  104.09   11.50
  -3   6  -9  114.49   15.80
  -3   6   9  105.79   17.50
   3  -6   9  129.99   13.20
   6   3   9   95.39   13.10
  -1   6  -9  203.18   17.50
   6   1  -9  225.78   15.00
  -1   6  -9  191.48   20.20
  -1   6  -9  197.18   18.00
  -1   6   9  194.48   18.00
   6   1   9  188.98   17.90
  -1   6   9  198.68   19.60
   1  -6   9  200.28   19.60
  -1   6   9  207.58   17.80
  -1   6   9  241.28   20.50
   1   6  -9  196.98   17.60
   1   6  -9  191.48   19.90
   1   6   9  193.98   17.40
  -1  -6   9  198.78   19.60
   6  -1   9  178.18   15.60
   1   6   9  188.28   18.50
   3   6  -9   91.39   13.90
   3   6  -9   96.59   12.30
   6  -3  -9  116.09   15.10
   6  -3  -9   82.89    9.70
   6  -3  -9   95.99    7.80
   3   6   9  104.29   13.10
   3   6   9  102.39   11.70
  -2   7  -9   25.70    9.00
   7   2  -9   23.70    4.40
  -2   7  -9   15.90    6.10
  -2   7   9   35.60   10.30
   7   2   9   24.60    7.40
   2  -7   9   28.80    8.00
  -2   7   9   35.20    7.90
   0   7  -9   18.20    7.70
   0   7  -9   17.70    6.10
   0   7   9   21.50    7.00
   0   7   9   11.00    7.00
   0   7   9   14.90    5.80
   0  -7   9   17.00    7.50
   2   7  -9   23.80    7.20
   2   7  -9   17.20    8.20
   2   7   9   12.30    6.70
   2   7   9   13.10    5.70
   0   0 -10  797.72   50.79
   0   0 -10  753.42   48.70
   0   0  10  834.02   50.89
   0   0  10  633.64   48.50
   1  -1 -10   23.00    4.70
  -1  -1 -10   18.90    2.70
   1  -1 -10   18.00    4.70
   1   1 -10   22.70    3.90
  -1   1 -10   22.20    2.30
  -1  -1 -10   23.60    3.10
  -1   1 -10   18.20    2.70
   1   1 -10   22.50    3.70
  -1  -1  10   24.70    3.60
   1  -1  10   19.80    3.10
  -1   1  10   25.90    4.50
   1   1  10   25.40    2.90
   1  -1  10   19.10    4.70
  -1  -1  10   22.00    3.20
   1  -1  10   25.00    2.30
  -1   1  10   25.40    5.30
   2   0 -10  690.13   42.50
   0   2 -10  689.73   41.70
   2   0 -10  663.53   47.30
   0   2 -10  626.94   42.10
   0   2 -10  608.74   41.30
   0  -2 -10  645.94   41.40
   2   0 -10  643.84   41.10
   0  -2 -10  643.84   42.30
   0  -2  10  657.23   42.00
   0  -2  10  643.44   41.50
  -2   0  10  549.95   43.50
   0   2  10  610.24   41.00
   0   2  10  634.64   41.60
   0  -2  10  617.74   41.80
  -2  -2 -10  538.45   34.80
  -2   2 -10  511.25   34.00
   2  -2 -10  547.25   44.90
  -2   2 -10  513.25   35.40
   2  -2 -10  540.65   34.70
   2   2 -10  524.55   35.20
  -2  -2 -10  561.54   37.20
   2   2 -10  491.35   36.00
   2  -2  10  512.35   34.10
  -2  -2  10  517.95   36.30
   2  -2  10  517.85   34.00
   2   2  10  530.65   35.40
  -2  -2  10  521.05   35.20
   2   2  10  527.75   34.40
  -2   2  10  546.15   39.60
   1  -3 -10   23.80    5.40
  -3  -1 -10   26.10    3.40
   1  -3 -10   37.80    5.80
  -1   3 -10   40.10    5.20
  -1   3 -10   31.60    5.70
   3   1 -10   28.00    5.30
  -1   3 -10   26.70    4.90
   3   1 -10   37.70    4.40
   1  -3  10   36.10    5.00
  -1   3  10   29.90    5.80
  -1   3  10   32.10    4.40
  -1   3  10   31.70    5.20
  -3  -1  10   28.90    5.20
   3   1  10   25.30    4.70
  -1   3  10   32.10    6.50
  -3  -1  10   33.30    5.60
   1  -3  10   38.50    5.20
   1  -3  10   34.10    5.70
   3  -1 -10   25.00    7.70
   1   3 -10   30.10    5.60
   1   3 -10   24.20    4.90
  -1  -3 -10   37.00    6.00
   1   3 -10   29.50    6.30
  -1  -3 -10   30.50    6.30
  -3   1 -10   28.00    2.40
   3  -1 -10   27.60    3.80
   1   3  10   21.40    4.70
   1   3  10   25.60    5.10
  -1  -3  10   26.00    5.10
   3  -1  10   25.30    3.80
  -1  -3  10   36.60    6.60
   1   3  10   25.50    4.60
   3  -3 -10   43.30    5.80
  -3  -3 -10   51.49    6.70
   3   3 -10   50.79    6.80
   3   3 -10   44.80    9.30
   3  -3 -10   58.49    8.30
  -3   3 -10   60.99   10.30
  -3   3 -10   47.60    5.50
   3   3  10   55.29    7.40
   3  -3  10   50.59    5.80
   3   3  10   42.90    6.20
  -3  -3  10   52.59    8.90
  -3   3  10   27.70   14.20
   3  -3  10   46.60    5.80
  -2   4 -10  247.88   18.50
  -4  -2 -10  252.07   17.70
   4   2 -10  231.28   18.00
  -2   4 -10  224.58   20.20
  -2   4  10  238.28   21.30
   2  -4  10  230.98   19.80
   2  -4  10  244.98   19.00
   4   2  10  229.28   19.40
  -4  -2  10  243.58   19.00
   4   2  10  239.68   17.30
   4   0 -10  271.47   22.10
   0   4 -10  319.17   23.20
   4   0 -10  304.77   20.70
   0   4 -10  306.87   24.40
   0   4 -10  323.07   23.20
   0   4  10  288.07   22.30
   0   4  10  308.17   23.70
   0  -4  10  312.97   24.10
   0   4  10  305.17   23.30
   4  -2 -10  233.18   16.20
   4  -2 -10  197.58   16.20
   2   4 -10  221.18   20.50
   2   4 -10  238.48   18.60
  -2  -4  10  223.98   19.80
   4  -2  10  215.98   16.40
   2   4  10  232.48   19.10
   2   4  10  215.58   17.60
   4   4 -10   90.79   15.40
   4   4 -10  104.99   10.80
  -4   4 -10   91.79    8.60
  -4   4 -10   75.79   15.40
   4   4  10   90.49    9.80
   4  -4  10   90.39    9.30
   4  -4  10   78.69    8.10
  -4   4  10   62.09   15.70
   4   4  10  102.29   11.90
  -3   5 -10   42.30    9.90
  -3   5 -10   30.80    6.20
   5   3 -10   38.40    6.40
   5   3 -10   20.40    7.60
  -3   5  10   21.50    8.50
   5   3  10   28.20    5.30
   5   3  10   28.70    7.20
   3  -5  10   32.30    6.20
  -1   5 -10   32.70    6.00
   5   1 -10   36.10    4.70
  -1   5 -10   31.50    6.70
  -5  -1 -10   32.00    4.10
  -1   5 -10   34.30    8.10
  -1   5  10   33.40    6.70
  -1   5  10   33.80    7.50
   1  -5  10   23.00    6.40
  -1   5  10   36.10    8.20
   5   1  10   26.70    6.00
   1   5 -10   28.60    6.50
   1   5 -10   28.00    7.00
   5  -1 -10   32.40    5.40
   5  -1 -10   28.90    3.50
  -1  -5  10   23.20    6.80
   1   5  10   32.10    7.30
   5  -1  10   38.30    7.70
   1   5  10   27.80    6.10
   5  -3 -10   27.80    7.60
   3   5 -10   27.70    8.60
   3   5 -10   29.40    6.60
   5  -3 -10   35.30    5.10
   3   5  10   34.10    7.00
   3   5  10   30.50    7.90
   5  -3  10   23.80    5.40
  -3  -5  10   35.90    8.50
  -5   5 -10    6.40    9.90
   5   5 -10   12.30    5.90
   5   5 -10   14.90    8.00
  -5   5  10   27.70   12.50
   5   5  10   19.20    5.60
   5   5  10   10.00    6.20
  -4   6 -10   17.20    5.50
  -4   6 -10   17.00   10.00
   6   4 -10   24.00    6.20
   6   4 -10   27.20    9.90
   6   4  10   19.70    5.20
  -4   6  10   14.40   10.70
   6   4  10   25.60    7.50
   4  -6  10   30.40    6.70
  -6  -2 -10   69.49    7.70
  -2   6 -10   60.49    9.60
  -2   6 -10   48.50   11.20
   6   2 -10   64.99    7.50
  -2   6  10   76.29   12.80
   2  -6  10   51.09    9.70
   6   2  10   67.69    9.70
  -2   6  10   51.69    9.00
   0   6 -10   85.09   11.00
   0   6 -10   87.09   13.10
   0   6  10   88.19   12.10
   0   6  10   96.99   11.10
   0  -6  10   78.19   12.20
   2   6 -10   61.99   10.70
   6  -2 -10   64.99    8.60
   2   6 -10   61.69   13.20
   2   6  10   50.49   10.20
  -2  -6  10   69.39   12.20
   4   6 -10   22.40    9.10
   4   6 -10   14.80    6.10
   4   6  10   20.50    6.50
   4   6  10   25.60    7.50
  -3   7 -10   -4.30    7.40
   7   3 -10   11.50    4.10
  -3   7 -10    8.90    5.50
   7   3 -10   13.30    7.40
  -3   7  10   16.00    8.60
   3  -7  10    0.70    4.30
   7   3  10   11.50    6.20
  -1   7 -10    6.30    4.90
  -1   7 -10   -3.50    5.50
  -1   7 -10   16.10    5.80
  -1   7  10   10.90    6.70
   7   1  10    4.00    5.10
  -1   7  10    7.40    4.30
   1  -7  10   -3.10    4.40
   1   7 -10   19.30    6.30
   1   7 -10    2.60    6.10
   1   7  10   15.30    5.60
   1   7  10   11.10    5.80
  -1  -7  10    9.20    5.70
   3   7 -10    5.30    7.50
   3   7 -10    6.70    5.10
   3   7  10    6.60    5.50
   3   7  10   -2.60    4.00
   1   0 -11   58.29    5.40
   0   1 -11   51.89    5.20
   1   0 -11   50.39    7.30
   0   1 -11   49.60    5.50
   0  -1 -11   51.89    5.30
   0   1  11   49.70    7.30
  -1   0  11   52.79    5.40
   0  -1  11   44.50    5.00
   0   1  11   58.99    5.40
   0  -1  11   59.69    6.20
   1   0  11   58.09    3.80
   1  -2 -11    7.80    3.30
   1  -2 -11    7.30    3.20
  -1   2 -11    8.20    2.60
  -2  -1 -11    9.70    2.10
   2   1 -11    9.50    2.80
   1  -2 -11    7.10    2.20
  -1   2 -11    8.20    2.60
   2   1 -11    8.60    2.60
   1  -2  11    6.60    2.30
   1  -2  11    6.30    2.30
   1  -2  11    7.80    2.90
   2   1  11    8.40    2.20
  -1   2  11    8.20    3.20
  -1   2  11    2.40    3.70
  -2  -1  11    9.90    3.10
  -2  -1  11    9.50    2.70
   1   2 -11   12.00    3.20
  -1  -2 -11    9.50    2.70
   2  -1 -11   20.20    6.10
  -1  -2 -11   10.70    3.10
   1   2 -11    4.20    2.40
   1   2 -11    7.30    3.00
  -2   1 -11    6.50    1.70
   2  -1 -11   10.00    2.50
   2  -1  11    8.40    2.10
   1   2  11    6.40    2.20
  -1  -2  11    3.90    2.50
  -1  -2  11    4.80    2.20
   1   2  11    8.40    2.50
  -2   1  11    6.30    1.70
  -2   1  11    6.70    4.40
   2  -1  11    8.10    1.40
   3   2 -11    3.40    2.40
  -2   3 -11    1.80    2.40
   2  -3 -11    2.00    2.20
  -3  -2 -11    5.30    2.40
  -2   3 -11    2.90    2.10
   2  -3  11    6.00    2.60
   2  -3  11   -2.60    1.70
   3   2  11    0.20    2.00
  -2   3  11    2.60    3.40
  -3  -2  11   -1.00    2.30
  -3  -2  11    2.10    2.80
   3   2  11    3.30    2.00
   2  -3  11    2.90    2.20
   3   0 -11    6.10    2.40
   0   3 -11    5.60    3.30
   3   0 -11    4.70    2.40
  -3   0 -11    1.70    0.80
   3   0 -11    9.60    6.50
   0   3 -11   -1.10    1.90
   0   3 -11    5.90    2.50
   0  -3 -11    1.40    2.40
   0  -3 -11    5.20    2.70
   0  -3  11    3.50    2.50
   0  -3  11    3.80    2.30
   0   3  11    3.70    2.80
   0   3  11    3.20    2.10
  -3   0  11    4.30    2.00
   0  -3  11    4.70    3.10
   0   3  11    4.60    2.30
  -2  -3 -11    1.00    3.00
  -3   2 -11    2.70    1.50
  -3   2 -11   -4.40    3.10
   3  -2 -11    0.70    1.90
  -2  -3 -11    4.60    2.40
   2   3 -11    1.10    3.20
   3  -2 -11   -0.70    2.50
   2   3 -11    2.50    2.40
   3  -2 -11    5.10    4.20
   3  -2  11    1.30    1.60
   3  -2  11   -2.90    1.30
  -3   2  11    4.70    5.80
   2   3  11    5.30    3.10
  -2  -3  11   -3.00    2.20
   2   3  11    3.40    2.50
  -3   4 -11   -3.80    4.90
  -3   4 -11    3.70    2.90
   4   3 -11    7.40    5.00
   4   3 -11   -0.20    2.50
   3  -4  11    4.90    3.00
  -3   4  11   -8.40    4.30
   4   3  11    6.20    3.90
   4   3  11    2.80    2.70
  -4  -1 -11    6.00    1.90
   4   1 -11    6.40    2.70
  -1   4 -11    0.30    3.70
  -1   4 -11    4.90    3.20
  -1   4 -11    3.50    3.20
  -1   4  11    0.20    3.40
  -1   4  11    7.20    3.50
   4   1  11   11.40    3.40
  -1   4  11    3.10    2.70
  -1   4  11    5.20    4.10
   1  -4  11    2.70    3.70
   4  -1 -11    5.30    3.40
   4  -1 -11    4.60    2.60
   1   4 -11    3.90    3.30
   1   4 -11    4.70    4.50
   4  -1  11    2.50    2.70
   1   4  11    8.40    3.70
   1   4  11    4.20    3.50
  -4   3 -11    2.50    5.90
   3   4 -11    5.00    3.40
   3   4 -11   -0.10    4.00
  -4   3 -11    3.40    2.00
   4  -3 -11   -2.50    2.30
   4  -3 -11    4.00    6.00
   4  -3  11    0.00    2.70
   3   4  11    0.10    3.30
  -4   3  11    1.60    7.20
   3   4  11    4.40    3.20
  -3  -4  11    3.10    4.10
   4  -3  11    2.00    2.00
  -4   5 -11    3.00    3.00
   5   4 -11    1.90    3.60
  -4   5 -11    4.70    8.30
   5   4 -11   -0.80    5.70
   5   4  11    2.40    3.20
   4  -5  11    5.90    3.50
   5   4  11   -0.40    3.80
  -4   5  11   -0.50    6.80
   5   2 -11    3.40    2.60
  -2   5 -11   -2.50    2.80
  -5  -2 -11    4.40    2.80
  -2   5 -11    2.60    4.30
   2  -5  11   -1.40    3.20
  -2   5  11   -1.80    3.60
  -2   5  11    4.80    3.00
  -5  -2  11   -8.20    3.70
   5   2  11    3.70    3.70
   0   5 -11   -6.20    3.30
   0   5 -11   -0.90    2.90
   5   0 -11    2.30    1.80
   5   0  11    1.90    6.30
   0   5  11    0.60    2.70
   0  -5  11    3.30    4.40
   0   5  11   -1.90    3.20
   5  -2 -11    6.00    2.30
   2   5 -11   -1.70    3.40
   2   5 -11    2.60    4.50
  -2  -5  11    4.20    4.30
   2   5  11    0.50    3.20
   2   5  11    1.30    4.10
   4   5 -11   -3.40    5.00
   4   5 -11    5.10    4.40
   5  -4 -11    5.10    5.60
  -5   4 -11    2.20    7.50
   5  -4  11    6.80    3.40
  -5   4  11   21.80   12.00
   4   5  11   -0.30    3.70
   4   5  11    4.90    4.70
  -3   6 -11    4.00    4.00
   6   3 -11   -0.80    3.20
  -3   6 -11    6.60    6.20
   6   3 -11    4.50    5.60
   6   3  11    6.80    4.70
  -3   6  11   -4.50    5.70
   3  -6  11    4.80    4.40
   6   1 -11    6.60    2.60
  -1   6 -11    1.10    3.80
  -1   6 -11    2.20    4.60
  -1   6 -11    2.90    5.50
  -1   6  11    4.10    5.10
   6   1  11    5.50    3.90
  -1   6  11    2.50    3.80
  -1   6  11   16.60    6.00
  -1   6  11    6.10    4.90
   1  -6  11    3.00    4.60
   1   6 -11   -2.90    4.30
   1   6 -11    6.30    4.70
  -1  -6  11   10.40    5.70
   6  -1  11   18.30    6.30
   1   6  11    7.40    4.80
   1   6  11    9.80    4.50
   6  -3 -11   -1.10    3.60
   6  -3 -11   -0.20    2.70
   3   6 -11   -4.20    4.30
   3   6 -11    3.40    3.90
   3   6  11   -5.20    3.40
   3   6  11   -1.20    3.00
   7   2 -11    0.10    3.10
  -2   7 -11    1.10    4.50
  -2   7 -11    2.70    6.70
   2  -7  11   -6.80    4.30
  -2   7  11    7.50    4.40
  -2   7  11    0.60    5.20
   7   2  11   -1.40    4.50
   0   7 -11    1.70    3.70
   0   7 -11   -1.70    4.90
   0   7  11   -3.60    3.50
   0   7  11    0.80    5.20
   7   0  11    1.40    4.00
   0  -7  11   -0.80    5.00
   0   7  11    4.40    5.60
   2   7 -11    8.40    5.50
   2   7 -11    0.00    5.20
   2   7  11   -1.00    3.50
   2   7  11    1.30    4.40
   0   0 -12  378.86   26.50
   0   0 -12  389.36   28.60
   0   0  12  418.36   28.80
   0   0  12  331.67   26.40
   1   1 -12   12.70    2.90
   1   1 -12    8.30    2.40
  -1   1 -12    8.80    1.60
  -1  -1 -12    8.20    2.00
   1  -1 -12   12.00    3.80
   1  -1 -12   10.40    3.40
  -1   1 -12   10.60    2.50
  -1  -1 -12   10.20    2.40
   1  -1  12    9.70    3.80
  -1   1  12    8.00    3.10
   1  -1  12    7.00    2.00
  -1   1  12    5.80    2.90
  -1  -1  12   15.70    3.10
  -1  -1  12    8.50    2.50
   1   1  12    9.10    2.10
   0  -2 -12  209.68   15.40
   2   0 -12  203.48   20.10
   0   2 -12  203.98   16.00
   0  -2 -12  217.48   16.50
   0   2 -12  207.18   15.50
   2   0 -12  219.38   15.30
   2   0 -12  220.28   16.90
   0   2 -12  223.18   15.80
   0  -2  12  199.68   15.40
   0   2  12  202.38   16.10
   0   2  12  213.98   15.60
   0  -2  12  204.48   16.00
   2   0  12  200.48   13.70
   0   2  12  202.68   15.10
  -2   0  12  200.78   15.10
   2  -2 -12  172.28   15.70
   2   2 -12  170.38   14.30
   2   2 -12  169.18   13.60
  -2  -2 -12  173.18   13.10
  -2   2 -12  175.78   13.50
  -2   2 -12  162.98   12.30
   2  -2 -12  162.58   16.60
  -2  -2 -12  187.58   15.10
   2  -2 -12  191.98   13.40
  -2  -2  12  135.19   14.00
  -2  -2  12  178.78   13.70
   2  -2  12  158.08   12.50
  -2   2  12  138.79   16.40
   2  -2  12  172.18   12.30
   2   2  12  172.28   13.50
   2  -2  12  139.89   14.00
   2   2  12  178.58   12.90
  -1   3 -12    2.20    2.40
   3   1 -12    4.30    2.50
   1  -3 -12    6.90    3.70
   3   1 -12    2.20    1.90
   1  -3 -12    3.80    2.30
  -1   3 -12    1.90    2.00
  -1   3 -12    0.40    2.40
  -3  -1 -12    3.30    1.60
   3   1  12    3.50    2.00
   1  -3  12    4.70    2.50
  -1   3  12    9.60    3.70
  -1   3  12    1.80    3.00
  -1   3  12    2.80    1.90
  -3  -1  12    2.80    2.40
  -3  -1  12    5.80    2.70
  -1   3  12    6.10    2.40
   1  -3  12    1.30    2.00
   1   3 -12    2.20    2.50
   1   3 -12    4.30    3.40
  -1  -3 -12    1.20    2.00
   3  -1 -12    5.70    2.00
   1   3 -12    3.60    2.60
  -3   1 -12    2.20    1.00
   3  -1 -12    6.30    4.60
  -1  -3 -12   -2.30    2.20
  -1  -3  12    2.50    2.70
   1   3  12    1.50    2.10
   1   3  12    7.90    3.00
  -1  -3  12    5.40    2.80
   3  -1  12    0.90    1.30
   1   3  12    4.10    2.30
   3   3 -12   10.20    5.80
  -3   3 -12    6.40    2.60
   3   3 -12    2.10    2.90
   3  -3 -12    3.50    3.00
  -3   3 -12    0.60    3.60
   3  -3 -12    9.20    5.00
   3  -3  12    7.00    2.60
   3  -3  12    6.40    3.20
  -3  -3  12    3.60    3.60
  -3   3  12    4.00    5.30
   3   3  12   10.40    3.30
   3  -3  12    6.00    2.70
   3   3  12    7.40    3.60
   4   2 -12   84.19    8.90
  -2   4 -12   87.29    9.30
  -4  -2 -12   91.29    8.30
  -2   4 -12   81.59   10.70
   2  -4  12   93.99   10.00
   4   2  12   81.39    9.60
  -4  -2  12   93.39   10.30
  -4  -2  12   79.59    9.90
  -2   4  12   97.79   12.10
   2  -4  12   93.79   10.40
   0   4 -12  124.29   11.60
   0   4 -12  119.89   11.30
   4   0 -12  126.09    9.90
   4   0 -12   99.69   10.50
   0   4 -12  104.19   12.30
   4   0  12   86.99   12.60
   0   4  12  107.49   10.80
   0   4  12  129.19   12.00
   0  -4  12  105.89   12.20
   0   4  12  118.09   11.90
  -4   2 -12   92.89    6.20
   2   4 -12   95.79   12.40
   4  -2 -12   67.99    8.40
   4  -2 -12   75.99    7.70
   2   4 -12   73.49    9.80
   2   4  12   90.59   10.50
   2   4  12   93.69    9.60
   4  -2  12   74.29    7.50
  -2  -4  12  101.99   12.00
  -4   4 -12   39.50    5.60
   4   4 -12   38.40   10.10
  -4   4 -12   31.20   10.70
   4   4 -12   48.00    8.30
   4   4  12   28.90    7.40
   4  -4  12   42.30    6.60
   4  -4  12   39.80    8.60
  -4   4  12   43.00   12.80
   4   4  12   50.59    7.80
   5   3 -12    2.00    5.20
   5   3 -12    3.60    3.20
  -3   5 -12    1.00    3.10
  -3   5 -12    1.10    5.60
   3  -5  12    2.10    3.40
   5   3  12    4.20    3.00
  -3   5  12   -3.60    5.10
   5   3  12    0.90    3.60
   5   1 -12    4.80    2.60
  -1   5 -12   -0.40    3.30
  -1   5 -12    4.70    4.60
  -1   5 -12    5.90    3.40
  -1   5  12    6.70    3.80
  -1   5  12    1.90    4.60
   5   1  12    5.70    3.40
   1  -5  12    7.00    5.00
  -1   5  12    2.30    3.50
  -1   5  12    4.60    3.70
   5  -1 -12    5.10    2.50
   1   5 -12    3.50    4.30
   5  -1 -12    3.90    2.00
   1   5 -12    7.20    4.00
   5  -1 -12    0.10    2.50
   1   5  12    3.40    3.10
   1   5  12    6.20    4.20
   5  -1  12    4.10    3.60
  -1  -5  12    3.60    4.10
   3   5 -12    0.40    4.50
   3   5 -12    9.20    4.30
   5  -3 -12   13.00    7.00
   5  -3 -12    6.80    3.70
  -3  -5  12    5.50    4.40
   3   5  12   -3.00    3.30
   3   5  12    2.00    3.30
   5  -3  12   -1.90    3.10
   5   5 -12   -8.20    4.70
  -5   5 -12   -1.00    8.30
  -5   5 -12    1.30    3.20
   5   5  12    2.80    4.30
  -5   5  12   -7.70    9.20
   5   5  12    0.20    3.30
   6   4 -12    7.10    7.20
  -4   6 -12    5.10    3.90
   6   4 -12    6.70    4.90
  -4   6 -12    9.30    9.50
   4  -6  12   15.60    5.10
  -4   6  12    6.70    9.40
   6   4  12    8.10    5.50
  -2   6 -12   23.70    6.10
  -6  -2 -12   23.60    4.60
  -2   6 -12   14.10    7.00
   6   2 -12   22.30    5.00
   2  -6  12   24.30    7.20
   6   2  12   21.40    6.10
  -2   6  12   29.00    6.50
   0   6 -12   24.60    6.50
   6   0 -12   24.00    3.50
   0   6 -12   26.00    8.20
   0   6  12   15.10    5.90
   0  -6  12   28.50    8.50
   0   6  12   22.80    5.70
   0   6  12   38.20    8.60
   6  -2 -12   18.40    2.70
   2   6 -12   14.80    7.20
   2   6 -12   19.70    6.60
   6  -2  12   12.80    4.70
   2   6  12   19.80    7.00
   2   6  12   20.50    5.90
  -2  -6  12   15.40    8.00
   4   6 -12    8.80    5.80
   4   6 -12   15.20    8.80
   4   6  12    8.40    6.20
   4   6  12    7.80    5.00
  -3   7 -12    9.10    7.60
  -3   7 -12    2.30    4.00
   7   3 -12   -0.70    3.40
   7   3 -12   -2.60    5.90
   3  -7  12   -3.70    4.70
   7   3  12    8.40    7.10
  -3   7  12   14.40    8.80
  -1   7 -12   -2.80    3.80
  -1   7 -12    4.40    6.40
   7   1 -12    1.50    2.50
   7   1  12   -6.90    3.60
  -1   7  12   -0.50    4.50
   1  -7  12    8.40    6.10
  -1   7  12    5.40    4.60
  -1   7  12   -6.90    8.10
   1   7 -12   -8.10    5.10
   1   7 -12   -1.60    3.80
   1   7  12   -6.10    4.00
   1   7  12    3.00    4.00
  -1  -7  12   -1.00    5.30
   3   7 -12    7.20    6.70
   3   7 -12  -10.20    4.30
   3   7  12   -4.70    3.20
   3   7  12    0.40    4.70
   1   0 -13  224.78   19.80
   0  -1 -13  238.48   17.20
   0   1 -13  233.58   17.70
   0  -1 -13  222.98   18.30
   1   0 -13  254.47   17.30
   1   0  13  238.88   17.00
   0   1  13  227.48   16.70
   0  -1  13  214.48   16.80
  -1   0  13  237.68   17.40
   0  -1  13  241.58   18.20
   0   1  13  258.57   18.50
  -1   2 -13  123.89   12.00
  -2  -1 -13  122.19    9.30
   1  -2 -13  114.79   10.10
   2   1 -13  111.99   10.30
  -1   2 -13  120.39    9.90
   1  -2 -13  140.69   12.60
  -1   2 -13  127.19   10.00
   1  -2 -13  129.29   11.90
   2   1 -13  126.79   10.50
  -2  -1 -13  119.59   10.40
  -2  -1  13  122.19   10.70
  -1   2  13   92.39   12.60
   1  -2  13  128.19   10.00
   1  -2  13  118.69    9.70
   1  -2  13  117.99   10.90
   2   1  13  121.89    9.50
  -1   2  13  119.79   11.40
  -2  -1  13  119.59   10.80
  -2   1 -13  114.49    8.90
   1   2 -13  115.29   10.20
  -1  -2 -13  119.29    9.90
   1   2 -13  118.99   10.60
   2  -1 -13  138.49   10.60
  -1  -2 -13  126.29   11.00
   2  -1 -13  122.39   14.10
   1   2  13  118.89    9.70
  -2   1  13  123.89    9.20
  -2   1  13   85.29   13.50
  -1  -2  13  113.09   11.00
   1   2  13  109.59    9.80
  -1  -2  13  115.19   10.10
   2  -1  13  117.89    7.80
  -3  -2 -13   59.99    6.40
   3   2 -13   56.89    6.90
  -2   3 -13   59.69    6.40
  -2   3 -13   63.59    7.80
   2  -3 -13   49.00    6.60
   3   2  13   61.79    7.20
  -3  -2  13   64.29    8.30
  -2   3  13   59.79    9.00
  -3  -2  13   48.30    7.00
   2  -3  13   57.59    6.40
   2  -3  13   43.50    9.90
   3   2  13   64.29    6.30
   2  -3  13   59.49    7.10
   0   3 -13   72.39    7.90
  -3   0 -13   79.79    5.50
   3   0 -13   75.99    8.00
   3   0 -13   76.69    7.50
   0   3 -13   73.79    8.00
   0  -3 -13   76.09    7.80
   0   3 -13   73.89    8.70
   0  -3 -13   66.89    8.80
   3   0 -13   78.19   15.20
   0  -3  13   75.49    7.90
   0   3  13   64.39    7.90
   0  -3  13   83.69    9.00
  -3   0  13   72.99    6.90
   0   3  13   71.29    7.50
   3   0  13   61.59    6.20
   0   3  13   72.09    8.30
  -2  -3 -13   63.39    9.40
   2   3 -13   47.30    6.80
   2   3 -13   42.90    8.70
   3  -2 -13   58.69    6.40
   3  -2 -13   56.09    7.80
  -3   2 -13   64.19    5.50
  -2  -3 -13   59.09    7.00
  -3   2 -13   52.19    8.00
   3  -2  13   64.99    6.00
   3  -2  13   50.69    5.30
   2   3  13   61.69    6.90
  -3   2  13   33.00   10.90
  -2  -3  13   48.90    8.60
   3  -2  13   56.79    5.70
   2   3  13   68.39    7.80
  -3   4 -13   20.80    7.40
   4   3 -13   21.50    8.40
  -3   4 -13   27.50    5.40
   4   3 -13   33.40    6.70
  -4  -3  13   24.90    6.60
   4   3  13   31.60    5.50
   3  -4  13   34.40    6.20
  -3   4  13   35.30   10.10
   3  -4  13   29.50    5.60
   4   3  13   27.70    6.40
  -1   4 -13   56.59    8.30
  -1   4 -13   54.09    7.40
   4   1 -13   47.20    6.10
  -4  -1 -13   50.29    4.90
  -1   4  13   51.69    8.80
   1  -4  13   47.80    8.20
   4   1  13   52.29    6.60
  -1   4  13   51.69    6.70
  -1   4  13   48.20    6.90
  -1   4  13   50.49    9.60
   1  -4  13   55.59    9.80
   1   4 -13   39.10    8.50
   4  -1 -13   51.69    8.40
   4  -1 -13   41.20    6.00
   1   4 -13   55.09    7.70
   1   4  13   53.19    7.10
  -1  -4  13   56.69    9.80
   1   4  13   43.10    7.80
   4  -1  13   53.99    5.80
   4  -3 -13   26.70    5.00
   4  -3 -13   14.90    8.10
  -4   3 -13   29.80    4.00
  -4   3 -13   10.60    7.20
   3   4 -13   36.90    9.70
   3   4 -13   38.80    7.00
  -3  -4  13   30.90    7.40
   3   4  13   33.80    7.10
   4  -3  13   22.40    4.20
   3   4  13   38.80    6.60
   4  -3  13   24.50    4.70
  -4   3  13   12.50   10.30
  -4   5 -13    7.10    3.70
   5   4 -13    9.90    4.90
  -4   5 -13   17.70    8.30
   5   4 -13    8.70    6.70
   5   4  13    8.40    3.50
   4  -5  13   13.20    5.00
   5   4  13   18.50    6.50
  -4   5  13   16.30    8.80
  -2   5 -13   18.30    6.70
   5   2 -13   21.90    4.90
  -5  -2 -13   16.00    3.70
  -2   5 -13   19.60    5.40
   2  -5  13   27.30    6.50
  -2   5  13   19.40    6.70
  -2   5  13   14.30    4.70
   5   2  13   18.30    5.30
   0   5 -13   14.10    6.30
   5   0 -13   24.20    4.10
   0   5 -13   19.70    5.40
   5   0  13   14.40    7.30
   0   5  13   24.60    5.90
   0  -5  13   22.40    6.70
   0   5  13   17.80    5.20
   5  -2 -13   21.60    5.00
   5  -2 -13   13.60    3.70
   2   5 -13   12.20    6.00
   2   5 -13   18.10    5.50
   2   5  13   23.30    5.70
  -2  -5  13   10.30    5.30
   5  -2  13   16.90    3.70
   2   5  13   15.40    5.80
   5  -4 -13   -5.10    8.20
   4   5 -13    9.80    7.60
  -5   4 -13   11.30    8.60
   4   5 -13    1.50    4.70
  -5   4 -13    7.90    2.90
   5  -4  13   14.40    4.40
  -5   4  13    1.30    9.00
   4   5  13    5.80    4.80
   4   5  13   10.50    4.70
   6   3 -13    0.30    5.80
  -3   6 -13    0.60    7.00
   6   3 -13    2.80    3.80
  -3   6 -13    9.30    4.80
  -3   6  13   11.50    7.60
   6   3  13    3.70    4.90
   3  -6  13    9.80    5.00
  -1   6 -13    7.60    4.60
   6   1 -13   22.50    4.10
  -1   6 -13   13.90    5.90
  -1   6 -13   14.60    6.50
  -1   6  13   11.10    5.30
  -1   6  13    7.80    4.50
  -1   6  13   16.50    6.50
  -1   6  13   12.10    7.20
   1  -6  13   23.40    7.60
   6   1  13   14.10    5.00
   6  -1 -13    9.50    2.30
   1   6 -13   24.50    8.00
   1   6 -13   19.80    6.70
   1   6  13   15.10    6.70
   1   6  13    9.00    4.30
  -1  -6  13   20.30    7.20
   6  -1  13    5.80    5.20
   6  -3 -13   14.40    5.60
   3   6 -13    7.90    5.00
   3   6 -13    3.50    6.60
  -3  -6  13    4.50    5.40
   3   6  13    8.40    4.60
   3   6  13   13.50    5.90
  -2   7 -13    2.60    6.60
  -2   7 -13   -0.80    4.60
   7   2 -13    3.20    3.10
  -2   7  13   -5.30    5.40
   7   2  13    0.00    4.00
   2  -7  13    5.40    5.40
   0   7 -13    5.20    4.60
   0   7 -13    6.60    6.10
   0   7  13    5.60    5.90
   7   0  13    4.40    4.10
   0   7  13    4.10    4.10
   0  -7  13   10.40    6.60
   0   7  13    1.80    5.20
   2   7 -13    7.30    6.40
   2   7 -13   -2.10    4.30
   2   7  13    4.40    5.80
   2   7  13    4.40    4.00
   0   0 -14   43.10    5.60
   0   0 -14   29.10    6.80
   0   0  14   28.50    5.90
   0   0  14   44.20    8.40
   1   1 -14   97.79    8.60
  -1   1 -14   83.89    6.50
  -1   1 -14   94.89    8.00
   1  -1 -14   87.09   10.80
  -1   1 -14   83.39    8.50
  -1  -1 -14   92.29    7.70
  -1  -1 -14   75.49    7.30
   1  -1 -14  111.29   10.90
   1   1 -14   86.09    8.20
  -1  -1  14   98.49    8.80
   1  -1  14   93.79    8.00
  -1  -1  14  100.59    8.60
   1   1  14   82.59    7.80
   1  -1  14   84.39   10.10
  -1   1  14   87.39   10.00
  -1   1  14   82.29    9.90
   0   2 -14    5.80    2.80
   0   2 -14    2.50    2.00
   0   2 -14    0.60    1.80
   2   0 -14    0.60    3.50
   2   0 -14    6.90    3.30
   0  -2 -14    2.20    2.30
   2   0 -14    4.80    2.30
   0  -2 -14    7.90    2.60
   2   0  14    5.40    1.20
  -2   0  14    6.60    2.40
   0   2  14    5.20    2.20
   0  -2  14    1.90    2.30
   0   2  14    4.00    2.60
   0  -2  14    1.40    2.00
  -2   2 -14   -6.30    2.70
  -2  -2 -14    2.50    2.20
   2  -2 -14    2.50    2.20
  -2  -2 -14    3.60    2.90
  -2   2 -14    6.90    2.70
   2  -2 -14    8.20    3.90
   2   2 -14    2.80    2.60
   2   2 -14    2.00    2.30
   2  -2 -14   11.80    5.50
  -2   2  14    3.20    2.20
  -2  -2  14    5.70    3.40
   2  -2  14    5.50    4.20
   2  -2  14    4.80    2.10
   2   2  14    7.40    2.60
   2  -2  14    7.90    2.20
  -2  -2  14    3.00    2.50
   2   2  14    3.40    2.60
  -2   2  14    3.50    3.90
   3   1 -14   14.80    3.70
  -3  -1 -14   18.50    3.00
  -1   3 -14   14.20    3.70
  -1   3 -14   19.00    4.70
   1  -3 -14   23.60    4.80
   1  -3 -14    9.30    3.90
   3   1 -14   17.20    4.30
  -1   3 -14   15.90    4.00
   1  -3  14   18.70    4.40
   1  -3  14   15.40    3.70
  -3  -1  14   11.60    3.80
  -3  -1  14   11.70    4.20
   1  -3  14   12.80    3.60
  -1   3  14   18.20    4.00
   3   1  14   12.40    3.10
  -1   3  14   12.60    4.00
  -1   3  14    8.90    5.00
  -3   1 -14   15.00    2.30
  -1  -3 -14   12.20    3.70
   1   3 -14   19.70    5.80
   3  -1 -14   25.30    8.80
   3  -1 -14   15.80    3.60
  -1  -3 -14   17.50    5.10
   1   3 -14   15.90    4.30
   1   3 -14   17.40    4.60
   1   3  14   17.20    4.40
   3  -1  14   11.90    2.30
   1   3  14   12.30    3.50
  -1  -3  14   15.40    3.80
  -1  -3  14   15.70    4.90
   3   3 -14    2.30    3.40
   3  -3 -14    1.50    5.30
  -3   3 -14   -0.60    1.70
  -3   3 -14   -0.50    3.30
   3  -3 -14    0.60    2.50
   3  -3  14   -1.20    1.90
   3   3  14    2.80    3.10
  -3  -3  14    0.90    3.30
  -3   3  14    1.20    5.80
   3  -3  14    0.30    3.10
   3  -3  14    1.10    2.10
   3   3  14    3.40    2.60
  -4  -2 -14    8.10    2.90
  -2   4 -14    5.90    5.20
  -2   4 -14   10.50    3.90
   4   2 -14   10.60    3.80
  -4  -2  14    9.40    4.30
   4   2  14    2.50    3.20
   2  -4  14    4.80    3.60
  -2   4  14   -0.50    4.00
  -4  -2  14    3.80    3.80
   2  -4  14    7.60    4.30
   4   0 -14   10.00    3.70
   0   4 -14    7.20    3.80
   0   4 -14   14.90    5.20
   4   0 -14    5.80    3.30
   0   4 -14    3.80    3.30
   0   4  14    6.90    4.10
   0  -4  14    1.20    3.60
   0   4  14    2.90    3.90
   4   0  14    8.40    4.90
   0   4  14    8.90    3.90
   4  -2 -14    3.50    3.30
  -4   2 -14    3.60    1.50
   2   4 -14    5.60    5.20
   2   4 -14    5.00    3.50
   4  -2 -14    6.80    2.90
   2   4  14    6.30    4.60
   4  -2  14    5.50    2.20
  -2  -4  14    3.50    3.90
   2   4  14    5.80    3.70
   4   4 -14    7.10    4.30
  -4   4 -14   -9.50    5.20
   4   4 -14   -2.20    4.70
  -4   4 -14   -1.70    2.70
   4   4  14    2.00    4.10
   4  -4  14   -3.40    4.90
  -4   4  14    5.00    7.10
   4   4  14    8.20    4.10
  -4  -4  14    3.00    4.40
   4  -4  14    3.40    3.10
   4  -4  14   -2.90    3.20
  -3   5 -14   -5.00    5.30
   5   3 -14    3.10    4.20
   5   3 -14    3.20    3.40
  -3   5 -14    2.90    3.10
  -3   5  14    0.20    5.10
   3  -5  14    1.50    3.40
   5   3  14   -1.70    3.20
  -1   5 -14   -3.60    3.60
  -1   5 -14    3.40    4.10
  -5  -1 -14    1.20    1.70
   5   1 -14    2.10    2.40
  -1   5 -14    1.00    3.00
   1  -5  14    4.80    4.50
  -1   5  14    5.00    5.20
  -1   5  14   -1.00    3.70
  -1   5  14    2.60    3.70
   5   1  14    0.80    2.80
  -1   5  14    1.20    2.80
   1   5 -14    1.10    4.30
   5  -1 -14    2.10    2.40
   1   5 -14   -1.30    2.80
   5  -1 -14   -3.10    1.90
   1   5  14    5.80    4.00
   1   5  14    2.90    3.50
   5  -1  14   -6.40    2.50
  -1  -5  14    0.60    3.80
   3   5 -14    3.20    4.60
   5  -3 -14    4.40    7.80
   5  -3 -14   -1.80    3.10
   3   5 -14   -0.80    2.90
  -3  -5  14    2.60    4.20
   3   5  14   -4.30    2.20
   3   5  14   -2.90    3.20
   5  -3  14   -0.40    2.90
  -5   5 -14    8.30    9.90
   5   5 -14    7.70    6.40
  -5   5 -14   -2.40    3.20
   5   5 -14    3.80    4.30
   5   5  14    0.80    3.60
   5   5  14    1.00    4.90
  -5   5  14    8.00   11.90
  -4   6 -14   -0.20    3.50
  -4   6 -14    6.40    7.90
   6   4 -14    4.70    4.30
   6   4 -14    2.60    6.70
  -4   6  14    3.30    9.60
   4  -6  14    3.50    4.40
   6   4  14   11.30    6.30
  -2   6 -14    6.00    6.00
  -6  -2 -14    3.30    3.30
   6   2 -14    5.10    3.50
  -2   6 -14    4.20    4.20
   2  -6  14    1.10    4.10
  -2   6  14    1.90    5.10
   6   2  14    2.50    4.10
   0   6 -14   -1.60    3.80
   6   0 -14    3.80    2.20
   0   6  14    2.20    3.50
   0  -6  14    1.20    4.70
   6   0  14   -0.40    3.10
   0   6  14    4.70    4.30
   6   0  14   -3.60    7.10
   0   6  14    6.70    5.40
   2   6 -14   -0.40    3.90
   2   6 -14   -6.40    4.90
   6  -2 -14    3.40    2.60
   6  -2 -14    2.70    2.10
  -2  -6  14   -4.50    6.70
   2   6  14    0.50    3.60
   2   6  14   -4.60    3.50
   6  -2  14    3.40    3.50
   4   6 -14   -1.90    4.80
   4   6 -14   -8.00    5.00
   4   6  14    3.40    3.90
   4   6  14   -0.40    4.70
  -3   7 -14   -3.50    8.40
   7   3 -14   -7.60    3.40
   7   3 -14    0.50    6.60
  -3   7 -14   -6.60    3.70
  -3   7  14   -3.90    6.10
   7   3  14   -2.40    4.60
   3  -7  14   -7.30    4.30
  -1   7 -14    4.10    4.10
  -1   7 -14    1.10    5.10
   7   1 -14   -1.10    2.30
  -1   7  14    9.20    5.60
  -1   7  14    1.10    8.30
   1  -7  14   -0.70    5.40
   7   1  14   -3.70    3.80
  -1   7  14    3.90    4.00
   1   7 -14    3.20    5.80
   1   7 -14    4.60    5.20
   1   7  14   -3.40    3.90
   1   7  14   -1.90    3.60
  -1  -7  14   -0.30    4.80
   3   7 -14    9.90    7.60
   3   7 -14   -9.90    4.20
   3   7  14   -1.00    3.90
   3   7  14    2.30    5.20
   1   0 -15  311.67   23.50
   0   1 -15  339.37   24.20
  -1   0 -15  321.87   21.00
   0   1 -15  297.27   23.10
   0  -1 -15  333.47   25.20
   0  -1 -15  353.76   23.50
   1   0 -15  300.27   25.90
   1   0  15  328.67   23.30
   0  -1  15  325.27   23.20
   1   0  15  318.27   21.60
  -1   0  15  353.36   24.30
   0   1  15  323.97   22.80
   0   1  15  354.96   25.20
   0  -1  15  362.56   25.10
   1  -2 -15  345.87   25.00
  -2  -1 -15  319.07   21.70
   1  -2 -15  326.67   22.90
  -1   2 -15  308.17   22.40
   2   1 -15  328.17   23.30
  -2  -1 -15  327.67   22.90
  -1   2 -15  337.47   25.40
  -1   2 -15  319.27   22.30
   1  -2 -15  311.47   25.60
   2   1 -15  315.67   23.20
  -2  -1  15  320.47   23.60
   1  -2  15  331.17   24.30
  -1   2  15  310.67   24.10
  -1   2  15  315.77   26.90
   2   1  15  325.97   21.60
   1  -2  15  315.57   22.50
  -2  -1  15  346.67   23.90
   1  -2  15  297.87   21.90
   1   2 -15  302.17   23.00
  -2   1 -15  327.47   21.80
   1   2 -15  311.27   23.30
   2  -1 -15  379.26   28.90
   2  -1 -15  340.47   23.70
  -1  -2 -15  313.77   22.50
  -1  -2 -15  330.97   23.70
  -1  -2  15  323.07   24.10
   2  -1  15  323.07   22.30
  -2   1  15  257.67   27.80
   1   2  15  336.97   22.60
  -1  -2  15  333.17   23.20
  -2   1  15  300.77   22.00
   2  -3 -15  140.39   12.40
  -2   3 -15  131.19   11.60
  -3  -2 -15  130.69   11.40
   3   2 -15  145.49   12.20
  -2   3 -15  155.28   12.90
   2  -3  15  128.89   11.60
  -3  -2  15  151.28   12.90
  -2   3  15  122.69   14.80
   3   2  15  141.69   12.10
  -3  -2  15  145.69   13.70
   2  -3  15  143.19   12.70
  -2   3  15  143.19   10.50
   2  -3  15  118.09   11.50
   3   0 -15  151.28   13.30
   0  -3 -15  151.88   12.70
   3   0 -15  128.69   13.20
  -3   0 -15  155.38   10.10
   0   3 -15  145.29   12.70
   3   0 -15  149.19   18.30
   0   3 -15  129.49   12.40
   0  -3 -15  143.39   13.70
   0   3 -15  154.38   13.70
  -3   0  15  133.79   11.60
   3   0  15  138.59   10.40
   0   3  15  137.89   12.70
   0  -3  15  137.09   13.40
   0  -3  15  160.88   13.00
   0   3  15  132.39   13.20
   0   3  15  145.29   12.00
   3  -2 -15  147.89   11.90
   2   3 -15  143.69   12.90
   2   3 -15  134.69   15.10
  -3   2 -15  138.39   10.50
   3  -2 -15  128.29   13.70
  -2  -3 -15  154.68   15.40
  -3   2  15   91.69   17.80
   3  -2  15  139.59   11.70
   3  -2  15  125.49   10.10
   2   3  15  156.98   12.90
   2   3  15  152.18   12.10
   3  -2  15  121.79   11.00
  -2  -3  15  153.48   14.20
  -3   4 -15   96.19   12.70
  -3   4 -15   74.79    8.70
   4   3 -15   88.19   10.00
   4   3 -15   61.79   12.50
  -3   4  15  120.09   15.20
  -4  -3  15   92.19   11.40
   3  -4  15   83.19    9.40
   4   3  15   85.59    8.90
   4   3  15   71.89    9.70
   3  -4  15   78.99    9.20
  -1   4 -15  178.38   16.20
  -1   4 -15  180.28   15.20
  -1   4 -15  183.38   15.20
   4   1 -15  168.58   14.10
  -4  -1 -15  173.48   12.50
  -4  -1  15  173.38   14.80
  -1   4  15  161.48   15.70
   1  -4  15  160.98   15.70
   4   1  15  181.08   14.10
   1  -4  15  171.88   16.20
  -1   4  15  160.18   14.50
  -1   4  15  186.78   15.00
  -1   4  15  166.38   17.70
   1   4 -15  158.38   16.80
   4  -1 -15  140.79   13.40
   1   4 -15  175.98   15.40
   4  -1 -15  159.18   15.90
   1   4  15  176.38   15.40
  -1  -4  15  192.28   17.10
   4  -1  15  170.88   12.40
   1   4  15  174.08   14.40
   4  -3 -15   73.79    8.80
  -4   3 -15   80.39    7.20
   3   4 -15   83.29   10.10
  -4   3 -15   56.79   11.20
   3   4 -15   76.29   13.20
   4  -3 -15   85.29   15.00
   3   4  15   96.69    9.70
   3   4  15   85.89   10.70
   4  -3  15   78.09    7.70
   4  -3  15   66.69    7.60
  -3  -4  15   88.29   11.90
  -4   3  15   55.49   16.80
   5   4 -15   13.10    8.20
   5   4 -15   26.60    6.50
  -4   5 -15   17.10    5.10
  -4   5 -15   39.20   11.00
   4  -5  15   28.60    6.00
   5   4  15   29.50    7.20
   5   4  15   25.90    5.60
  -4   5  15   27.40   10.90
  -2   5 -15   36.10    7.10
  -2   5 -15   26.00    7.90
   5   2 -15   54.39    6.60
  -5  -2 -15   38.00    5.70
  -2   5  15   41.50    9.40
   2  -5  15   38.00    8.20
   0   5 -15   41.80    8.00
   0   5 -15   35.40    8.50
   5   0 -15   37.00    5.20
   0  -5  15   41.60    8.80
   5   0  15   26.50    5.00
   0   5  15   29.20    6.90
   0   5  15   40.20    7.90
   0   5  15   30.90    6.50
   5   0  15   30.40    8.20
   5  -2 -15   36.50    5.30
   5  -2 -15   31.80    6.40
   2   5 -15   28.30    8.40
   2   5 -15   28.40    6.90
   2   5  15   40.30    8.00
  -2  -5  15   32.20    7.80
   2   5  15   31.90    6.30
   5  -2  15   34.30    4.70
   4   5 -15   16.50    8.20
   4   5 -15   17.90    5.80
  -5   4 -15   27.40    4.40
  -5   4 -15   21.50    9.30
   5  -4  15   11.40    4.30
   4   5  15   26.20    6.40
   4   5  15   22.30    6.60
  -5   4  15   16.90   12.40
   6   3 -15   35.60    6.50
  -3   6 -15   21.10    5.80
  -3   6 -15   20.30    8.10
   6   3 -15   39.00   10.70
   6   3  15   29.60    7.30
   3  -6  15   39.90    8.00
  -3   6  15   18.20    9.00
   6   1 -15   55.09    6.90
  -1   6 -15   58.59    9.40
  -1   6 -15   60.69   10.20
  -1   6 -15   57.89   11.40
   6   1  15   64.09    8.40
  -1   6  15   59.79    9.70
   1  -6  15   59.69   11.30
  -1   6  15   50.19   12.90
   6  -1 -15   54.29    5.40
   6  -1 -15   39.90    5.10
   1   6 -15   56.69   11.60
  -1  -6  15   41.10    9.50
   1   6  15   55.59   14.30
   6  -1  15   51.99    9.40
   6  -3 -15    9.00    6.30
   3   6 -15   34.60    9.50
   3   6 -15   22.30    7.00
   3   6  15   28.20    6.70
   3   6  15   23.20    7.20
  -3  -6  15   17.50    7.10
  -2   7 -15    3.00    6.80
  -2   7 -15    7.00    4.80
   7   2 -15    0.40    3.20
   7   2  15    7.60    4.90
  -2   7  15    7.00    7.20
   2  -7  15    2.80    5.20
   0   7 -15   13.70    7.20
   0   7 -15    1.50    4.60
   0   7  15    9.20    5.00
   0  -7  15    5.50    6.20
   7   0  15    0.30    4.30
   0   7  15    4.10    5.10
   0   7  15    9.10    6.50
   2   7 -15    8.40    5.70
   2   7 -15   -0.30    5.80
   2   7  15    4.40    5.00
  -2  -7  15    6.10    5.40
   2   7  15   -1.70    4.00
   0   0 -16 6171.98  393.66
   0   0 -16 6322.87  390.96
   0   0  16 6609.54  394.16
  -1   1 -16  306.97   24.10
  -1   1 -16  337.97   23.30
   1  -1 -16  362.46   26.30
   1  -1 -16  312.47   27.10
   1   1 -16  330.77   23.40
  -1  -1 -16  333.77   22.60
   1   1 -16  338.47   24.00
  -1   1 -16  306.37   21.20
   1  -1  16  343.27   23.40
  -1   1  16  315.97   26.00
  -1   1  16  298.27   25.70
   1  -1  16  380.86   27.20
  -1  -1  16  328.07   23.70
  -1  -1  16  332.37   24.00
   1   1  16  325.27   21.90
   2   0 -16 3475.65  215.28
   0   2 -16 3677.63  215.98
   0  -2 -16 3481.55  215.28
   2   0 -16 3402.06  221.58
   0   2 -16 3456.75  215.48
   2   0 -16 3165.48  217.48
   0  -2 -16 3638.24  216.68
   0   2  16 3614.14  216.88
  -2   0  16 3456.55  215.28
   2   0  16 3487.75  212.38
   0  -2  16 3554.24  215.38
   0  -2  16 3588.44  216.58
   0   2  16 3362.06  215.08
  -2  -2 -16 2281.67  139.39
  -2   2 -16 2259.07  136.59
   2  -2 -16 2393.26  137.79
   2   2 -16 2096.69  137.79
   2  -2 -16 2046.50  142.19
   2   2 -16 2072.69  138.19
  -2   2 -16 2128.29  136.49
  -2  -2 -16 2246.18  137.19
   2  -2 -16 2469.75  142.39
  -2  -2  16 2231.28  138.09
  -2  -2  16 2226.48  139.29
   2   2  16 2303.07  137.29
   2  -2  16 2095.99  135.69
  -2   2  16 2336.97  137.09
   2  -2  16 2042.30  136.69
  -2   2  16 2048.00  142.39
  -1   3 -16  184.88   15.80
   3   1 -16  210.88   16.10
  -1   3 -16  187.98   16.60
   3   1 -16  182.68   15.40
  -3  -1 -16  193.18   13.90
  -1   3 -16  193.38   15.40
   1  -3 -16  204.18   15.90
   1  -3  16  181.08   15.40
   1  -3  16  215.78   15.90
   1  -3  16  211.18   16.60
   3   1  16  195.78   14.30
  -1   3  16  187.88   16.60
  -1   3  16  187.68   15.20
  -1   3  16  173.68   18.80
  -3  -1  16  185.58   15.90
  -1  -3 -16  212.08   16.90
  -1  -3 -16  188.38   17.00
  -3   1 -16  190.68   13.20
   3  -1 -16  223.08   23.30
   1   3 -16  179.08   15.50
   1   3 -16  171.48   17.10
   1   3 -16  197.88   16.20
   3  -1 -16  191.08   15.20
  -3   1  16  192.38   13.30
   1   3  16  195.78   15.10
   1   3  16  196.98   15.60
   3  -1  16  175.28   12.30
  -1  -3  16  186.68   16.80
   3  -3 -16   94.49   13.80
   3   3 -16  109.49   14.40
   3   3 -16  102.69   11.60
  -3   3 -16  119.19   10.30
  -3   3 -16  110.59   12.90
   3  -3 -16  145.69   12.10
   3   3  16  134.09   11.10
   3  -3  16  121.19   10.60
   3  -3  16  111.79   10.20
   3  -3  16  125.09   12.40
  -3  -3  16  133.59   13.70
   3   3  16  126.79   12.00
  -3   3  16  117.79   17.40
   4   2 -16  709.73   46.00
  -2   4 -16  712.33   47.90
  -2   4 -16  604.84   47.60
  -4  -2 -16  702.53   45.00
  -2   4  16  650.23   46.00
  -2   4  16  694.83   49.70
  -2   4  16  744.03   44.30
  -4  -2  16  558.44   52.99
   2  -4  16  724.23   47.10
   4   2  16  687.03   46.00
   0   4 -16 1076.39   68.89
   4   0 -16 1032.20   68.99
   0   4 -16  990.00   66.99
   0   4 -16 1057.39   67.19
   4   0 -16 1025.40   65.99
  -4   0 -16 1065.09   63.19
   4   0  16  995.40   64.39
   0   4  16 1068.89   68.29
   0  -4  16 1005.20   68.29
   0   4  16 1031.60   66.39
   4   0  16  870.61   67.49
   0   4  16 1017.40   67.29
   4  -2 -16  577.24   44.30
   4  -2 -16  597.64   43.30
   2   4 -16  643.34   48.20
  -4   2 -16  690.23   41.00
   2   4 -16  710.63   45.70
  -2  -4  16  670.33   47.20
   2   4  16  698.63   44.40
   4  -2  16  590.04   41.50
   2   4  16  719.23   45.60
   4   4 -16  233.38   20.00
   4   4 -16  244.18   25.00
  -4   4 -16  235.28   17.90
  -4   4 -16  274.07   25.00
   4  -4  16  222.28   18.50
   4  -4  16  225.98   18.60
   4   4  16  266.77   21.20
   4  -4  16  237.58   18.40
  -4  -4  16  229.78   22.00
   4   4  16  245.18   19.10
  -4   4  16  186.68   26.20
  -3   5 -16   56.99   11.60
  -3   5 -16   57.09    7.90
   5   3 -16   63.99    8.20
   3  -5  16   64.59    9.20
  -3   5  16   70.49   14.50
   5   3  16   53.29    9.10
  -1   5 -16   69.69    9.30
  -5  -1 -16   62.29    5.60
  -1   5 -16   70.19   11.60
  -1   5 -16   62.29    8.60
   5   1 -16   64.29    7.50
  -1   5  16   59.49   11.60
  -1   5  16   57.19    8.90
  -1   5  16   82.29   10.60
   5   1  16   70.59    8.30
   1  -5  16   73.99   10.60
  -1   5  16   62.19    8.50
   5  -1 -16   75.29    8.10
   1   5 -16   45.00   10.10
   1   5 -16   59.39    8.50
  -1  -5  16   60.29   11.00
   1   5  16   52.69    7.90
   5  -1  16   55.89    6.60
   1   5  16   66.39    9.50
   5  -3 -16   36.50   12.80
   3   5 -16   47.90    9.00
   5  -3 -16   37.60    6.60
   3   5 -16   65.09   12.90
   3   5  16   45.10    7.70
  -3  -5  16   59.09   11.50
   3   5  16   58.39    9.80
   5  -3  16   48.30    6.30
  -5   5 -16   23.20    4.90
   5   5 -16   22.40    6.60
  -5   5 -16   34.60   12.10
   5   5 -16   14.80    9.40
   5   5  16   16.80    5.70
  -5   5  16   16.10   11.80
   5  -5  16   21.70    4.90
   5   5  16   25.10    7.30
  -4   6 -16   42.00   12.60
   6   4 -16   68.29   10.10
  -4   6 -16   48.00    8.40
   6   4 -16   57.09   13.60
   6   4  16   56.19   16.70
  -4   6  16   63.69   16.20
   4  -6  16   76.89   10.70
  -2   6 -16  155.38   18.20
  -2   6 -16  152.88   14.90
  -6  -2 -16  154.68   12.70
   2  -6  16  164.18   16.80
   6   2  16  166.78   15.20
  -2   6  16  141.19   17.90
   6   0 -16  201.78   15.30
   0   6 -16  209.38   21.30
   0   6 -16  211.28   19.10
   6   0  16  221.28   17.10
   0   6  16  211.98   18.40
   0   6  16  211.78   21.40
   6   0  16  186.68   20.70
   0  -6  16  224.88   21.40
   0   6  16  205.68   20.10
   2   6 -16  156.78   18.30
   2   6 -16  146.39   15.10
   6  -2 -16  119.69   10.60
   6  -2 -16  147.09   12.00
   6  -2  16  121.29   10.90
   2   6  16  122.59   13.50
   2   6  16  144.39   15.40
  -2  -6  16  144.69   17.30
   4   6 -16   51.79   10.00
   4   6 -16   54.89   12.80
   4   6  16   60.59    9.80
   4   6  16   60.79   10.20
   3  -7  16   -0.70    4.90
  -1   7 -16   21.40    6.40
   7   1 -16   14.60    3.60
  -1   7 -16   17.10    7.70
  -1   7  16   17.80    7.20
   7   1  16   16.20    5.30
  -1   7  16   12.70   10.20
  -1   7  16   25.60    6.50
   1  -7  16   20.50    7.70
   1   7 -16   16.10    6.10
   1   7 -16   14.00    7.10
   1   7  16   13.80    6.30
   1   7  16   11.20    5.80
  -1  -7  16    8.70    6.60
   7  -1  16   18.20    4.60
   1   0 -17 3495.85  208.88
   0  -1 -17 3534.15  208.28
   0   1 -17 3257.57  209.18
   1   0 -17 3027.40  211.08
   0  -1 -17 3334.67  210.58
  -1   0 -17 3474.15  205.58
   0  -1  17 3436.76  208.18
  -1   0  17 3528.15  209.48
   0  -1  17 3511.55  210.38
   0   1  17 3343.17  210.38
   1   0  17 3505.55  208.58
   0   1  17 3402.26  207.68
   1   0  17 2888.81  206.28
  -1   2 -17 2349.36  142.79
  -2  -1 -17 2167.18  138.29
  -1   2 -17 2196.68  138.69
   1  -2 -17 2154.28  145.19
   2   1 -17 2185.68  140.19
   1  -2 -17 2272.97  139.69
   2   1 -17 2130.19  139.79
  -1   2 -17 2183.68  139.29
   1  -2 -17 2228.18  143.29
  -2  -1 -17 2351.36  139.39
  -1   2  17 2225.98  141.39
   1  -2  17 2244.88  139.29
   1  -2  17 2277.97  141.79
  -2  -1  17 2243.78  140.49
  -1   2  17 2338.47  144.79
  -2  -1  17 2271.57  140.79
   2   1  17 2242.88  137.89
  -1  -2 -17 2187.08  137.29
   1   2 -17 2191.88  137.99
   2  -1 -17 2598.04  146.89
   1   2 -17 2185.28  137.99
   2  -1 -17 2248.28  138.89
  -2   1 -17 2172.98  136.69
  -1  -2 -17 2257.27  138.49
  -1  -2  17 2007.10  139.49
  -1  -2  17 2211.48  138.99
   1   2  17 2267.97  136.99
   2  -1  17 2202.58  137.59
  -2   1  17 2321.67  137.29
  -2   1  17 1826.62  143.59
   2  -3 -17  733.03   53.79
   3   2 -17  756.32   51.09
  -3  -2 -17  796.12   51.79
  -2   3 -17  808.22   51.19
   2  -3 -17  801.02   53.69
  -2   3 -17  745.93   50.19
   3   2  17  825.62   50.69
   2  -3  17  714.13   49.99
  -3  -2  17  810.82   52.09
   2  -3  17  729.53   50.39
   2  -3  17  789.72   51.99
  -2   3  17  732.13   57.69
  -3  -2  17  771.32   52.39
  -2   3  17  778.42   49.20
  -2   3  17  742.63   50.89
   3   0 -17 1087.19   78.49
  -3   0 -17 1092.99   67.99
   0   3 -17 1073.99   71.69
   3   0 -17 1126.89   72.19
   3   0 -17  997.00   69.99
   0  -3 -17 1114.19   72.59
   0   3 -17 1143.39   70.99
   0   3 -17 1060.59   70.59
   0  -3 -17 1137.49   73.19
   0   3  17 1139.19   71.99
   0  -3  17 1088.89   71.89
   3   0  17 1087.59   67.69
   0  -3  17 1088.59   70.69
  -3   0  17 1102.19   69.89
   0   3  17 1055.89   70.59
  -3   2 -17  677.53   47.60
  -3   2 -17  747.93   46.40
   2   3 -17  789.52   49.30
   3  -2 -17  632.74   50.19
   2   3  17  806.22   48.90
   2   3  17  752.02   47.90
   3  -2  17  754.72   47.60
  -2  -3  17  697.03   51.19
  -3   2  17  557.94   60.79
   3  -2  17  720.23   45.70
   3  -2  17  756.62   48.80
   4   3 -17  303.57   23.40
  -3   4 -17  303.07   22.40
  -3   4 -17  299.37   25.60
   4   3  17  341.07   24.10
   3  -4  17  279.37   22.70
  -3   4  17  301.57   29.10
   3  -4  17  307.57   23.40
  -4  -3  17  298.67   25.30
  -1   4 -17  743.33   50.19
  -4  -1 -17  752.22   47.00
  -1   4 -17  674.23   49.40
  -1   4 -17  784.92   51.29
   4   1 -17  760.92   49.10
  -1   4  17  726.63   50.99
   1  -4  17  759.02   51.09
   4   1  17  749.53   48.30
   1  -4  17  728.63   50.59
  -1   4  17  737.23   53.39
  -4  -1  17  741.43   49.60
  -1   4  17  714.03   54.59
   1   4 -17  763.12   48.30
   4  -1 -17  629.74   46.30
   1   4 -17  747.63   50.59
   4  -1 -17  619.54   48.90
   4  -1  17  677.43   44.00
   1   4  17  742.43   48.10
   1   4  17  705.93   46.90
  -1  -4  17  729.23   49.90
  -4   3 -17  306.27   20.30
   3   4 -17  297.37   23.30
  -4   3 -17  269.77   23.90
   3   4 -17  310.57   27.60
   4  -3 -17  257.27   27.30
  -3  -4  17  285.07   25.00
   3   4  17  314.57   22.50
  -4   3  17  245.98   31.10
   4  -3  17  256.77   20.90
   3   4  17  342.67   24.20
   4  -3  17  267.17   20.40
   4  -3  17  333.37   25.20
  -4   5 -17   84.49    9.70
  -4   5 -17   91.29   15.70
   5   4 -17   80.19   15.90
   5   4 -17   90.09   10.90
   4  -5  17  113.09   11.10
  -4   5  17   73.69   18.90
   5   4  17   77.09   10.90
  -5  -2 -17  150.78   12.10
   5   2 -17  161.48   13.40
  -2   5 -17  131.19   13.50
  -2   5 -17  153.08   16.30
   2  -5  17  162.68   15.30
  -2   5  17  139.89   16.50
   5   2  17  149.29   13.40
  -2   5  17  126.69   11.40
   5   0 -17  195.48   14.60
   0   5 -17  174.88   16.50
   0   5 -17  187.98   18.50
   0   5  17  177.68   17.10
   0  -5  17  178.78   17.80
   0   5  17  200.58   17.90
   0   5  17  153.58   15.40
   5   0  17  147.99   17.00
   5   0  17  183.78   14.10
   2   5 -17  148.19   17.30
   2   5 -17  138.59   14.40
  -2  -5  17  151.58   16.30
   5  -2  17  116.69   10.20
   2   5  17  154.78   14.50
   2   5  17  132.89   12.90
   4   5 -17   68.29   10.30
  -5   4 -17   87.59    7.90
   4   5 -17   84.49   15.10
   5  -4  17   83.49    9.50
   4   5  17   76.99    9.90
  -4  -5  17   74.89   12.80
   4   5  17   73.29   11.00
  -5   4  17   65.99   21.40
   6   3 -17   86.69   16.60
  -3   6 -17   97.89   11.10
  -3   6 -17   89.09   15.10
   6   3 -17   90.09   10.50
  -3   6  17   70.19   15.10
   6   3  17   98.19   11.80
   3  -6  17   94.09   12.30
  -1   6 -17  173.98   16.80
  -1   6 -17  183.98   17.00
  -1   6 -17  193.98   19.40
   6   1 -17  176.68   14.20
  -1   6  17  153.78   20.30
   6   1  17  173.48   15.50
   1  -6  17  200.78   19.10
  -1   6  17  161.88   19.90
  -1   6  17  174.38   16.60
   1   6 -17  186.08   19.70
   6  -1 -17  161.68   13.00
   1   6 -17  175.38   17.30
   6  -1 -17  186.58   13.30
  -1  -6  17  160.68   18.50
   1   6  17  172.08   16.30
   1   6  17  149.69   20.10
   6  -1  17  160.38   13.70
   6  -3 -17   67.79   11.50
   3   6 -17  104.39   12.60
   3   6 -17   70.09   14.30
   3   6  17   84.39   10.80
  -3  -6  17   84.09   14.50
   3   6  17   84.89   11.90
  -2   7 -17   15.00    6.10
  -2   7 -17   12.30    8.30
   7   2  17   25.60    6.60
  -2   7  17   17.50    7.90
   2  -7  17   41.70    9.30
   0   7 -17   27.30    6.90
   0   7 -17   27.50    9.10
   0   7  17   18.90    8.00
   7   0  17   35.30    6.50
   0  -7  17   41.20    9.60
   0   7  17   29.00    8.40
   0   7  17   21.20    6.70
   2   7 -17   15.10    9.10
   2   7 -17   25.20    8.20
   2   7  17   25.60    7.70
  -2  -7  17   13.50    7.00
   2   7  17   16.90    6.40
   0   0 -18 5927.11  357.86
   0   0 -18 5540.65  360.56
   0   0  18 5969.60  361.16
   1  -1 -18 1158.18   72.39
   1   1 -18 1110.29   69.89
  -1   1 -18  990.20   66.49
   1   1 -18 1058.19   68.89
   1  -1 -18 1115.59   74.09
  -1   1 -18 1042.30   68.89
  -1  -1 -18 1118.19   67.99
  -1  -1  18 1081.29   69.59
  -1   1  18  966.40   71.89
   1   1  18 1051.39   66.99
  -1   1  18  975.00   71.69
   1  -1  18 1178.28   73.29
   1   1  18 1091.69   69.19
  -1  -1  18 1086.59   69.89
   0   2 -18 2570.54  149.49
   0   2 -18 2353.66  148.59
   2   0 -18 2424.46  148.49
   0  -2 -18 2491.15  149.79
   0  -2 -18 2349.17  148.59
   0   2 -18 2361.06  148.99
   2   0 -18 2353.36  155.08
   2   0 -18 2057.29  150.68
   0   2  18 2361.36  148.19
   0  -2  18 2488.55  148.59
   0   2  18 2366.76  149.99
  -2   0  18 2380.56  148.59
   2  -2 -18 1497.75   90.59
   2  -2 -18 1502.25   86.69
  -2  -2 -18 1420.66   87.39
   2  -2 -18 1304.37   90.89
  -2   2 -18 1284.07   84.59
   2   2 -18 1326.27   86.19
  -2   2 -18 1377.96   84.19
  -2   2  18 1205.28   90.29
   2  -2  18 1272.67   84.99
  -2  -2  18 1353.26   86.19
   2   2  18 1392.56   84.99
   2  -2  18 1184.08   83.29
   2  -2  18 1364.06   88.99
  -2  -2  18 1291.87   87.19
  -2   2  18 1416.16   85.89
  -1   3 -18  338.37   25.10
   3   1 -18  339.67   25.00
  -1   3 -18  297.67   25.80
  -3  -1 -18  344.17   23.10
  -1   3 -18  336.07   24.70
   1  -3  18  358.76   25.00
  -1   3  18  349.27   26.30
  -3  -1  18  338.47   25.40
  -1   3  18  344.87   29.40
   3   1  18  355.26   23.20
   1  -3  18  342.87   26.00
   1   3 -18  344.57   27.70
  -1  -3 -18  373.96   27.60
   1   3 -18  330.57   25.60
  -3   1 -18  358.36   23.30
  -3   1  18  327.77   23.40
  -1  -3  18  360.46   27.40
   1   3  18  349.77   25.30
   3   3 -18  156.48   14.30
  -3   3 -18  155.88   12.50
  -3   3 -18  152.68   14.90
  -3   3  18  167.58   20.40
   3  -3  18  163.78   15.20
   3  -3  18  111.39   16.20
   3  -3  18  136.89   11.90
   3   3  18  166.88   14.00
  -3  -3  18  182.18   16.50
   4   2 -18  352.26   26.00
  -4  -2 -18  347.17   25.20
  -2   4 -18  347.67   26.20
  -2   4 -18  378.26   27.70
  -2   4  18  367.86   29.70
  -2   4  18  382.06   24.60
   2  -4  18  363.26   27.20
   2  -4  18  299.87   25.70
  -2   4  18  322.27   26.80
  -4  -2  18  350.96   27.40
   4   2  18  365.16   25.70
  -4   0 -18  622.44   37.90
   0   4 -18  615.54   41.00
   4   0 -18  590.04   40.40
  -4   0 -18  556.64   38.20
   0   4 -18  572.74   40.50
   0   4 -18  585.34   42.30
   4   0  18  584.44   37.70
   0   4  18  595.84   40.20
   0   4  18  600.34   42.00
   4   0  18  492.85   40.10
  -4   0  18  581.74   38.70
   0   4  18  603.64   41.10
   0  -4  18  599.14   42.40
   2   4 -18  341.07   26.30
   4  -2 -18  327.47   24.70
   4  -2 -18  333.27   26.30
  -4   2 -18  352.66   22.80
   2   4 -18  397.06   30.60
   4  -2  18  373.66   24.80
   2   4  18  347.37   26.30
  -2  -4  18  347.87   28.50
   2   4  18  351.46   25.50
   4  -2  18  292.97   22.30
   4   4 -18  106.59   12.70
  -4   4 -18  119.49   10.60
  -4   4 -18  130.19   16.70
   4   4 -18  113.69   16.50
  -4  -4  18  116.39   14.70
   4   4  18  125.69   11.90
   4   4  18  126.39   13.20
   4  -4  18   96.69   11.00
   4  -4  18  130.39   17.00
  -4   4  18  105.99   21.50
   4  -4  18  138.59   12.10
   5   3 -18   56.29    8.60
  -3   5 -18   42.60    9.70
  -3   5 -18   43.90    7.50
   3  -5  18   64.69   10.10
   5   3  18   55.99    8.30
  -3   5  18   50.19   12.80
  -5  -1 -18   88.29    7.10
  -1   5 -18   97.89   11.40
  -1   5 -18   73.39   10.00
  -1   5 -18   87.19   11.70
   5   1 -18   83.59    8.80
  -1   5  18   87.19   10.30
   1  -5  18   75.29   12.20
  -1   5  18   71.59   12.10
  -1   5  18   92.99   14.90
   5   1  18   94.89    9.00
   1   5 -18   66.59   10.00
   1   5 -18   77.89   13.50
   5  -1 -18   87.39    9.90
   5  -1  18   81.59    7.10
   1   5  18   80.79    9.50
  -1  -5  18   75.29   11.60
   1   5  18   76.69   10.40
   3   5 -18   38.00    8.40
   3   5 -18   50.59   11.60
   5  -3  18   43.10    5.90
   3   5  18   60.39   10.00
  -3  -5  18   49.50   10.30
   3   5  18   45.80    7.80
   5   5 -18   19.50    8.70
   5   5 -18   20.80    6.70
  -5   5 -18   11.50   10.20
  -5   5 -18   14.00    4.40
   5   5  18   21.10    6.90
  -5   5  18   11.50   12.60
   5  -5  18   20.70    5.70
  -4   6 -18   28.20    6.80
   6   4 -18   21.90    6.30
   6   4 -18   30.90   10.60
  -4   6 -18    6.70    9.50
  -4   6  18    6.10   10.20
   4  -6  18   28.10    8.70
   6   2 -18   64.99    9.00
  -2   6 -18   65.49   12.80
  -2   6 -18   81.49   10.70
  -6  -2 -18   68.49    7.90
   2  -6  18   98.39   12.10
   6   2  18   81.49    9.80
  -2   6  18   63.19   12.20
   0   6 -18  120.89   15.60
   6   0 -18  120.29    9.90
   0   6 -18  107.89   12.90
   6   0  18  103.59   10.30
   6   0  18   73.59   15.20
   0   6  18  116.89   21.90
   0   6  18  110.29   14.60
   0  -6  18  105.19   14.70
   6  -2 -18   48.10    7.00
   2   6 -18   81.49   10.50
   2   6 -18   85.89   14.50
   6  -2 -18   60.99    8.70
   2   6  18   81.79   10.90
   2   6  18   75.29   10.10
  -2  -6  18   65.69   12.00
   6  -2  18   61.49    6.60
   4   6 -18   25.20    7.40
   4   6 -18   36.40   10.30
   4   6  18   30.00    6.90
   4   6  18   28.70    7.70
   7   1 -18   20.10    4.10
  -1   7 -18   18.70    6.30
  -1   7 -18   10.30    7.20
   7   1  18   10.50    4.80
  -1   7  18   16.70   10.50
  -1   7  18    6.70    6.40
   1   7 -18   18.80    8.10
   1   7 -18    7.40    5.60
   7  -1  18    8.90    4.00
  -1  -7  18   14.00    7.50
   1   7  18   12.10    6.30
   1   7  18   13.50    6.90
   1   7  18   19.20    6.30
   0   1 -19  226.18   18.70
  -1   0 -19  238.78   16.00
   0  -1 -19  214.98   20.30
   0  -1 -19  251.77   18.60
   0   1 -19  227.58   19.50
   1   0 -19  237.28   19.00
   1   0 -19  218.68   20.80
   0  -1  19  237.88   20.40
   0  -1  19  229.28   18.10
   1   0  19  221.18   17.00
  -1   0  19  240.98   19.90
   1   0  19  254.97   19.20
   0   1  19  227.88   17.90
   0   1  19  243.18   20.90
   1  -2 -19  207.88   17.60
  -1   2 -19  198.28   18.30
  -2  -1 -19  184.08   14.70
   2   1 -19  188.68   15.50
  -1   2 -19  178.98   14.30
   1  -2 -19  202.98   15.60
   1  -2 -19  171.58   30.00
   2   1 -19  191.98   16.20
  -2  -1 -19  182.28   14.20
  -1   2 -19  173.08   14.90
   1  -2  19  186.18   17.40
  -1   2  19  184.68   19.40
   1  -2  19  186.88   15.00
   2   1  19  199.18   13.50
  -1   2  19  186.58   16.90
  -2  -1  19  183.18   16.10
  -1  -2 -19  193.18   15.50
  -1  -2 -19  193.38   15.80
   1   2 -19  188.18   15.50
  -2   1 -19  183.28   14.50
   1   2 -19  170.38   15.00
   2  -1 -19  175.88   16.00
   2  -1  19  176.48   15.20
   1   2  19  176.68   14.00
  -1  -2  19  174.08   16.10
  -2   1  19  198.88   15.50
  -2   1  19  126.39   18.70
  -1  -2  19  201.48   15.40
  -3  -2 -19   57.89    6.60
  -2   3 -19   56.99    7.00
   3   2 -19   55.59    7.60
  -2   3 -19   54.99    7.40
   2  -3 -19   53.89    9.90
   2  -3  19   63.09    7.40
  -2   3  19   57.09    9.40
   2  -3  19   56.99    9.50
  -3  -2  19   49.60    8.70
  -2   3  19   58.19   11.30
   3   2  19   60.29    6.80
  -2   3  19   62.69    6.40
   2  -3  19   48.30    6.30
   3   0 -19   63.99    9.60
   0   3 -19   59.09    9.10
   3   0 -19   81.09    8.40
   0   3 -19   64.69    8.40
   0   3 -19   60.89    8.70
   3   0  19   74.59    5.50
   0   3  19   85.19   10.20
  -3   0  19   72.29    8.10
   0   3  19   75.49    8.50
   0  -3  19   80.19   10.00
  -3   2 -19   57.69    6.10
   3  -2 -19   58.49    7.20
   2   3 -19   65.99    8.30
   2   3 -19   55.69   10.40
   3  -2 -19   33.80    8.60
  -3   2  19   43.00   11.90
   2   3  19   65.49    7.90
   3  -2  19   61.39    9.70
  -2  -3  19   57.99    9.80
   4   3 -19   27.30    6.50
  -3   4 -19   28.00    7.00
  -3   4 -19   16.20    4.60
  -3   4  19   31.40    9.90
   3  -4  19   21.30    4.90
  -4  -3  19   19.30    6.30
   4   3  19   19.50    5.30
   3  -4  19   22.00    5.70
  -1   4 -19   53.59    8.90
  -1   4 -19   62.89    9.10
  -1   4 -19   49.00    8.20
   4   1 -19   48.70    7.80
  -4  -1 -19   51.09    5.50
   4   1  19   52.79    6.10
  -4  -1  19   57.59    7.90
   1  -4  19   61.09   10.00
  -1   4  19   52.49   11.30
  -1   4  19   54.49    9.50
  -1   4  19   49.20    7.50
  -4   1 -19   53.29    4.50
   1   4 -19   49.99    8.20
   1   4 -19   47.00    9.90
   4  -1 -19   58.09    7.80
   4  -1 -19   42.60    9.50
   4  -1  19   55.09    4.20
   1   4  19   53.39    8.10
  -1  -4  19   44.90    9.40
   1   4  19   50.69    6.90
   3   4 -19   13.90    7.40
   3   4 -19   24.10    6.20
  -4   3 -19   17.40    5.60
  -4   3 -19   23.50    4.10
  -4   3  19    1.60    7.10
   4  -3  19   15.20    4.50
   4  -3  19   25.60    6.30
   3   4  19   20.20    5.50
  -3  -4  19   15.20    6.40
   3   4  19   27.70    5.80
   4  -3  19   19.80    3.80
   5   4 -19    3.10    4.60
   5   4 -19    6.80    6.90
  -4   5 -19    6.30    4.00
  -4   5 -19   -4.80    7.20
  -4   5  19    2.50    7.90
   4  -5  19    4.70    4.50
   5   4  19    8.20    4.20
   5   2 -19   15.50    4.80
  -2   5 -19   19.20    6.70
  -2   5 -19   11.30    4.80
  -2   5  19    6.10    5.60
  -2   5  19   15.00    3.90
   2  -5  19   16.70    5.50
   5   2  19   17.20    4.50
  -2   5  19    2.30    5.40
   0   5 -19    4.40    5.20
   5   0 -19   13.50    4.10
   0   5 -19   15.00    5.60
   5   0  19   16.80    3.40
   0   5  19   13.70    5.10
   0   5  19    4.90    5.20
   0  -5  19    8.90    5.60
   5   0  19   16.30    5.50
   0   5  19   16.40    5.00
   5  -2 -19    6.40    3.60
   2   5 -19    5.90    4.80
   2   5 -19    7.20    6.40
  -2  -5  19   17.30    6.70
   5  -2  19    9.90    2.40
   2   5  19    9.20    5.00
   2   5  19   11.00    4.40
  -5   4 -19    6.30    3.00
   4   5 -19    7.90    7.60
  -5   4  19    4.20   10.40
  -4  -5  19    1.00    4.70
   4   5  19    6.40    4.00
   4   5  19    6.70    5.40
   5  -4  19    4.10    3.80
  -3   6 -19    5.10    6.00
   6   3 -19   10.90    4.50
  -3   6 -19    4.40    4.60
   3  -6  19   10.30    6.00
  -3   6  19    1.10    7.10
   6   3  19    0.30    4.00
  -1   6 -19   -5.10    6.60
   6   1 -19    8.80    3.60
  -1   6 -19   11.40    5.60
  -1   6 -19   17.40    7.60
  -1   6  19    3.50    8.40
  -1   6  19   20.20    6.80
   1  -6  19   10.60    5.80
   6   1  19   19.60    4.80
   6  -1 -19   13.10    3.80
   1   6 -19   16.00    6.00
   6  -1 -19   12.30    3.60
   1   6 -19   -0.90    5.60
   6  -1  19    6.80    3.20
  -1  -6  19    2.40    5.50
   1   6  19    6.60    5.10
   1   6  19   16.60    5.50
   6  -1  19    6.00    2.90
   6  -3 -19   -6.80    5.70
   3   6 -19    6.30    5.70
   3   6 -19   11.80    6.60
   3   6  19    3.70    4.00
   3   6  19    4.00    4.60
  -3  -6  19   -3.10    4.30
   7   2 -19   -4.40    3.20
  -2   7 -19    5.40    4.40
  -2   7 -19    4.70    7.00
   7   2  19   -1.60    3.70
   2  -7  19    7.40    6.10
  -2   7  19   -1.60    6.10
   7   0 -19    7.00    2.60
   0   7 -19    3.50    4.80
   0   7 -19    1.40    5.60
   0   7  19    9.10    6.30
   7   0  19   -0.40    3.10
   0  -7  19    1.40    5.50
   0   7  19    1.50    4.60
   0   7  19    1.00    4.20
   2   7 -19    9.30    5.80
   2   7 -19   -0.30    7.20
   2   7  19   -1.60    4.70
   2   7  19    9.40    5.10
  -2  -7  19   -0.90    5.50
   0   0 -20  242.38   22.80
   0   0 -20  252.87   20.40
   0   0  20  264.37   23.40
  -1   1 -20   17.90    4.60
  -1   1 -20   10.60    4.50
   1  -1 -20   16.80    6.40
   1   1 -20   13.20    4.30
   1   1 -20   13.80    3.70
  -1  -1 -20   15.10    3.40
   1  -1 -20   20.30    6.10
   1   1  20   15.90    4.00
   1  -1  20   26.00    7.10
  -1   1  20   19.10    5.90
   1   1  20   12.70    2.80
  -1   1  20   12.60    5.20
  -1  -1  20   23.50    5.20
  -1  -1  20   14.70    3.90
   0   2 -20   86.29    9.50
   2   0 -20   98.09   13.40
   2   0 -20   87.79   11.40
   0   2 -20   65.19    8.90
   0   2 -20   90.39   10.10
   0  -2 -20  104.89   10.60
   0  -2 -20   92.09    9.10
   0  -2  20   98.69   11.10
   0   2  20   86.69    9.00
  -2   0  20   95.69    9.80
   0   2  20   88.89   10.50
   0  -2  20   98.29    9.60
   2  -2 -20   63.69    7.70
  -2   2 -20   51.59    6.60
   2  -2 -20   70.59   12.60
  -2  -2 -20   50.59    6.40
  -2  -2 -20   47.90    7.40
  -2   2 -20   60.09    5.90
   2   2 -20   58.99    7.70
   2  -2  20   67.39   11.10
   2   2  20   55.59    6.30
  -2   2  20   45.00   10.70
  -2  -2  20   46.80    6.80
  -2   2  20   50.29    7.70
   2  -2  20   62.29    6.90
  -2  -2  20   54.79    8.50
   3   1 -20    1.80    2.90
  -3  -1 -20    1.40    1.80
  -1   3 -20    8.90    4.00
  -1   3 -20    4.40    3.20
  -1   3 -20    1.70    2.50
   3   1  20    1.40    1.60
  -1   3  20   -0.40    2.40
  -1   3  20   -0.30    4.50
   1  -3  20    1.00    3.10
  -3  -1  20    3.90    3.20
   1  -3  20    4.30    2.80
   1   3 -20    4.90    3.40
  -1  -3 -20    1.50    3.50
  -3   1 -20    2.20    1.90
   1   3 -20    1.40    3.30
   3  -1 -20    2.90    3.10
   1   3  20    1.70    2.50
   3  -1  20    6.30    2.60
  -3   1  20    3.70    2.30
  -1  -3  20   -1.70    2.80
  -3   3 -20    0.50    2.30
   3  -3 -20    3.50    6.70
   3   3 -20    3.80    3.10
  -3   3 -20    0.90    3.40
   3  -3  20    0.30    4.30
  -3  -3  20   -2.00    3.10
   3  -3  20    1.30    1.70
  -3   3  20   -1.50    5.10
   3  -3  20   -1.00    2.50
   3   3  20    0.20    2.60
  -2   4 -20   13.50    4.80
   4   2 -20   20.70    5.40
  -4  -2 -20   21.70    4.20
  -2   4 -20   20.00    6.10
  -2   4  20    4.20    5.20
   2  -4  20   14.20    5.30
   2  -4  20   20.70    4.60
  -2   4  20   13.20    5.80
  -2   4  20   20.40    4.40
   4   2  20   19.10    4.60
  -4  -2  20   13.20    5.60
   0   4 -20   23.80    6.00
   0   4 -20   15.90    6.40
   0   4 -20   34.90    6.80
  -4   0 -20   11.90    5.00
   4   0 -20   16.00    5.70
  -4   0 -20   25.40    3.10
   0   4  20   21.60    5.90
   0  -4  20   15.20    6.50
   0   4  20   33.10    7.90
  -4   0  20   25.50    4.90
   4   0  20   21.10    3.40
   4   0  20   42.40    6.00
   4  -2 -20   16.70    4.30
  -4   2 -20   17.00    3.00
   2   4 -20   12.20    6.60
   4  -2 -20   16.40    5.80
   2   4 -20    9.20    4.80
   4  -2  20   20.30    4.80
  -2  -4  20    9.80    6.00
   2   4  20   12.40    4.80
   2   4  20   22.10    5.40
   4   4 -20   11.30    7.00
  -4   4 -20   14.30    7.90
  -4   4 -20    7.50    3.50
   4   4 -20   12.80    5.40
   4   4  20   11.00    5.00
   4  -4  20   10.10    4.60
   4  -4  20    9.70    4.10
  -4  -4  20    7.80    5.60
  -4   4  20    8.80    8.20
   5   3 -20    2.70    4.00
  -3   5 -20   -3.70    2.60
  -3   5 -20    6.90    6.00
   3  -5  20   10.10    5.20
  -5  -3  20    4.50    4.50
  -3   5  20   -3.20    5.60
   5   3  20   -1.60    3.20
  -5  -1 -20   -3.10    1.50
  -1   5 -20   -1.90    4.70
   5   1 -20    1.40    2.70
  -1   5 -20    2.40    3.90
  -1   5 -20    1.50    4.70
  -1   5  20    1.70    6.00
  -1   5  20    3.50    3.90
   5   1  20    0.20    2.20
   1  -5  20    0.00    3.90
   5  -1 -20    6.10    4.30
   1   5 -20    4.00    5.20
   1   5 -20    6.60    4.60
   1   5  20    1.30    3.10
   1   5  20    1.10    3.60
   5  -1  20    1.30    1.40
  -1  -5  20    0.80    4.10
   3   5 -20   -7.80    5.10
   3   5 -20   -2.00    2.60
   5  -3  20    0.50    2.30
   3   5  20    3.00    3.70
   5  -3  20    1.80    5.40
   3   5  20    3.80    3.40
  -3  -5  20    2.50    4.30
   5   5 -20   -4.00    3.90
   5   5 -20   11.40    7.80
  -5   5 -20   22.00    9.20
  -5   5 -20   -4.20    3.10
   5  -5  20   -3.50    3.60
  -5   5  20    3.50   10.70
   5   5  20    3.40    5.00
   6   4 -20    0.80    4.50
   6   4 -20   -8.70    5.10
  -4   6 -20    9.20    4.90
  -4   6 -20    4.80    9.40
   4  -6  20    7.10    5.10
  -4   6  20   10.30    8.70
  -2   6 -20    7.00    6.50
  -6  -2 -20    7.20    3.70
  -2   6 -20    5.20    4.30
   6   2 -20   10.60    4.40
   6   2  20   -0.60    3.30
   2  -6  20    8.00    5.60
  -2   6  20    2.40    5.50
   0   6 -20   -5.70    4.60
   6   0 -20    9.30    3.70
   0   6 -20    4.90    6.10
   0   6  20   -1.00    5.10
   0  -6  20   12.90    6.10
   0   6  20    3.90    3.60
   6   0  20    0.10    5.30
   6   0  20    3.90    2.80
   0   6  20    6.80    5.10
   2   6 -20   -1.20    6.40
   6  -2 -20   12.70    4.20
   6  -2 -20    1.90    4.90
   2   6 -20    2.70    4.40
   2   6  20    8.80    5.40
  -2  -6  20    2.10    5.10
   6  -2  20    6.40    2.50
   2   6  20    5.50    4.60
   4   6 -20    4.50    6.30
   4   6 -20    8.20    5.90
  -4  -6  20    2.00    5.50
   4   6  20   -0.30    4.30
  -1   7 -20    2.60    6.60
  -1   7 -20   -7.60    3.70
   7   1 -20   -4.70    2.70
  -1   7  20    3.90    5.60
   7   1  20    6.10    4.00
  -1   7  20    9.80    9.60
   1  -7  20   -3.20    5.60
   1   7 -20   -2.40    4.80
   1   7 -20    9.40    7.40
   1   7  20    7.50    6.10
   1   7  20    0.90    5.20
   7  -1  20   -0.30    2.90
   1   7  20   -3.30    3.70
  -1  -7  20   -4.70    4.80
   1   0 -21  176.68   16.30
   0  -1 -21  155.88   17.30
   0  -1 -21  209.18   16.00
   0   1 -21  168.58   16.50
   1   0 -21  189.48   18.20
   0   1 -21  183.98   16.20
   0  -1  21  195.48   18.20
   1   0  21  201.18   16.90
   1   0  21  176.48   14.50
   0   1  21  183.18   18.20
  -1   0  21  188.38   17.60
   0   1  21  167.68   14.90
  -1   2 -21  138.49   11.40
   2   1 -21  127.99   13.20
   1  -2 -21   94.29   14.60
  -1   2 -21  163.28   15.60
   1  -2 -21  150.68   12.90
   2   1 -21  120.49   12.20
  -2  -1 -21  135.79   11.50
  -2  -1 -21  139.19   11.40
  -1   2 -21  147.29   12.40
   1  -2 -21  118.19   13.60
  -1   2  21  159.08   17.30
  -1   2  21  125.59   13.40
   2   1  21  145.79   10.30
   1  -2  21  149.79   12.40
   1  -2  21  122.59   14.20
  -2  -1  21  136.89   13.20
  -1  -2 -21  148.29   12.90
   2  -1 -21  111.19   14.60
  -1  -2 -21  129.79   11.70
   2  -1 -21  172.28   17.30
   1   2 -21  123.59   12.20
  -2   1 -21  131.29   11.90
   1   2 -21  131.39   12.50
   1   2  21  136.29   11.20
  -1  -2  21  143.09   13.70
   2  -1  21  127.99   12.80
  -2   1  21   97.49   17.90
  -2   1  21  139.89   12.90
   1   2  21  148.69   13.10
  -1  -2  21  124.49   12.10
  -3  -2 -21   48.90    6.20
   3   2 -21   50.09    8.20
  -2   3 -21   42.70    6.80
  -2   3 -21   46.80    6.70
  -2   3  21   38.20    9.10
   2  -3  21   53.69    9.40
   3   2  21   51.09    6.30
   2  -3  21   59.39    7.10
  -2   3  21   33.50    7.90
  -3  -2  21   40.40    8.20
   0   3 -21   72.69    9.60
   3   0 -21   70.59    8.40
   0   3 -21   69.39    8.90
   3   0 -21   71.69   10.30
   0   3 -21   61.59    8.00
   0   3  21   77.29    8.60
   0  -3  21   74.89    9.80
  -3   0  21   73.09    8.40
   0   3  21   77.79   10.20
   3  -2 -21   39.00    9.50
   3  -2 -21   54.99    7.30
   2   3 -21   49.00   10.60
  -3   2 -21   48.00    5.70
   2   3 -21   42.90    8.00
   2   3  21   51.99    6.80
  -2  -3  21   66.89    9.60
  -3   2  21   54.89   14.10
   3  -2  21   46.20    9.40
  -3   4 -21   20.50    6.10
  -3   4 -21   29.80    6.90
   4   3 -21   16.60    5.40
  -4  -3  21   17.40    6.30
   4   3  21   22.00    5.70
  -3   4  21   16.60    8.00
   3  -4  21   20.50    4.50
   3  -4  21   13.90    5.60
   4   1 -21   38.20    7.00
  -1   4 -21   40.80    7.40
  -4  -1 -21   40.80    4.70
  -1   4 -21   51.49    8.90
  -1   4 -21   43.30    8.20
   4   1  21   40.50    5.00
   1  -4  21   43.70    8.80
  -1   4  21   27.50    9.50
  -1   4  21   26.00    6.80
  -1   4  21   39.00    6.90
  -4  -1  21   29.00    6.90
  -4   1 -21   32.80    3.70
   1   4 -21   30.90    6.60
   1   4 -21   33.60    8.30
   4  -1 -21   15.50    6.90
   1   4  21   35.20    6.80
  -1  -4  21   28.40    7.30
   3   4 -21   19.30    5.80
   3   4 -21   21.90    8.30
  -4   3 -21   19.70    3.90
   4  -3  21   30.00    7.50
  -4   3  21   25.50   12.50
   4  -3  21   19.30    3.40
   3   4  21    9.60    4.90
  -3  -4  21   18.50    6.70
   5   4 -21    6.90    4.80
  -4   5 -21    8.50    7.70
   5   4 -21    7.40    6.20
  -4   5 -21    5.40    3.60
   4  -5  21   15.80    5.30
  -5  -4  21   -1.00    5.80
   5   4  21    4.10    4.00
  -4   5  21    8.00    8.30
  -5  -2 -21   15.80    3.80
  -2   5 -21   19.10    5.30
   5   2 -21   11.00    4.20
  -2   5 -21   17.20    6.70
  -2   5  21    6.40    5.60
  -2   5  21    5.50    5.50
  -5  -2  21   13.30    5.00
  -2   5  21   15.30    4.40
   5   2  21   16.10    4.30
   0   5 -21   20.30    6.20
   0   5 -21   26.60    7.00
   5   0 -21   12.80    4.10
   5   0  21   18.80    3.40
   0   5  21   25.10    7.10
   0  -5  21   30.40    8.20
   0   5  21    8.20    4.70
   5   0  21   19.80    5.20
   2   5 -21   14.10    5.80
   5  -2 -21    9.80    4.60
   2   5 -21   19.00    7.90
   2   5  21   12.70    5.30
   5  -2  21   17.10    4.40
   2   5  21   10.40    4.10
  -2  -5  21   13.00    6.70
  -5   4 -21    6.30    3.20
   4   5 -21    3.50    4.70
   4   5 -21   15.10    8.20
  -5   4  21   12.80   10.80
   5  -4  21   -0.60    4.50
  -4  -5  21    0.10    4.20
   4   5  21    5.70    4.60
  -3   6 -21    6.20    3.90
  -3   6 -21    7.30    7.00
   6   3 -21    5.50    4.40
   3  -6  21   15.50    6.80
   6   3  21    7.30    4.20
  -3   6  21    4.00    7.40
   6   1 -21    6.80    3.60
  -1   6 -21   11.80    5.20
  -1   6 -21    0.00    5.70
   6   1  21    5.40    3.40
  -1   6  21   11.40    5.80
   1  -6  21   11.20    5.90
  -1   6  21   15.10    9.20
   1   6 -21    1.50    6.40
   6  -1 -21    7.60    4.20
   1   6 -21    4.30    4.60
   6  -1 -21   11.00    4.10
   1   6  21   13.40    5.20
   6  -1  21   14.30    2.60
   6  -1  21   10.80    2.60
   1   6  21   12.00    6.30
  -1  -6  21    5.70    6.40
   1   6  21   12.50    5.80
   3   6 -21    5.30    5.50
   3   6 -21    3.90    7.20
   6  -3 -21   14.60    7.50
   3   6  21    4.00    4.00
   3   6  21   10.70    5.50
  -3  -6  21    4.80    5.90
   7   2 -21    8.60    4.30
  -2   7 -21    5.30    7.30
  -2   7 -21   -5.20    4.00
   2  -7  21   -5.80    5.00
   7   2  21    7.70    4.30
  -2   7  21    6.80    6.00
   0   7 -21    5.80    7.70
   7   0 -21    1.30    2.80
   0   7 -21   11.60    5.60
   0   7  21   -1.40    6.10
   7   0  21    6.20    3.20
   0   7  21    1.40    4.80
   0  -7  21   -1.50    4.90
   2   7 -21    7.10    7.60
   2   7 -21    3.80    5.00
   2   7  21    2.90    4.60
  -2  -7  21    3.50    6.20
   2   7  21    9.70    4.80
   0   0 -22    7.50    3.90
   0   0 -22    3.30    4.20
   0   0  22    3.80    4.60
   1  -1 -22   51.89    9.60
  -1   1 -22   48.90    9.20
  -1  -1 -22   54.29    6.20
   1   1 -22   60.19    8.30
  -1   1 -22   55.19    7.70
   1   1 -22   39.90    7.00
  -1   1  22   31.50    7.90
   1  -1  22   67.49   11.90
   1   1  22   54.39    7.40
  -1  -1  22   57.09    8.50
   1   1  22   51.49    5.40
  -1   1  22   41.00    9.10
   0   2 -22   -2.10    2.50
   2   0 -22    6.30    3.30
   0   2 -22    3.10    3.30
   2   0 -22   11.80    5.40
   2   0 -22    4.30    5.00
   0  -2 -22    6.70    3.00
   0   2 -22    3.60    2.60
   0  -2  22    4.00    3.60
   0   2  22    3.20    2.90
   2   0  22    4.00    3.00
   0   2  22   -1.40    2.90
   0  -2  22    2.70    2.80
  -2   0  22    4.90    3.50
  -2   2 -22    3.70    2.10
  -2   2 -22    3.30    2.60
   2  -2 -22    1.60    4.50
  -2  -2 -22    2.60    3.30
   2   2 -22    3.20    3.20
  -2   2  22   -1.50    3.20
   2  -2  22    9.50    5.60
  -2   2  22    3.00    3.50
   2  -2  22    2.10    2.60
  -2  -2  22    0.00    3.40
   2   2  22    1.70    2.00
  -1   3 -22   28.10    5.80
  -1   3 -22   29.50    6.10
   3   1 -22   34.80    6.90
  -3  -1 -22   29.20    4.80
  -1   3 -22   36.60    7.90
   3   1  22   32.20    4.00
  -1   3  22   29.00    9.10
  -3  -1  22   27.00    6.40
   1  -3  22   27.70    6.90
   3  -1 -22   25.60    5.70
   1   3 -22   20.20    6.30
   1   3 -22   30.80    7.60
  -3   1 -22   28.30    4.90
   1   3  22   30.30    5.70
  -3   1  22   26.70    5.00
   3  -1  22   36.60    6.40
  -1  -3  22   34.00    7.70
   3   3 -22   16.10    5.20
  -3   3 -22   17.00    4.30
  -3   3 -22   13.80    5.10
   3   3  22   14.90    4.30
   3  -3  22    6.60    3.20
   3  -3  22    7.80    5.50
  -3  -3  22   11.50    5.20
  -3   3  22   26.10    9.20
   3  -3  22    9.20    2.60
  -4  -2 -22   -1.80    2.90
   4   2 -22    5.80    4.00
  -2   4 -22    1.00    3.40
  -2   4 -22    0.30    4.00
  -2   4  22    1.40    4.40
  -4  -2  22    2.10    3.90
  -2   4  22   -2.80    3.70
  -2   4  22    2.90    2.90
   2  -4  22    3.30    4.30
   4   2  22    2.90    2.60
  -4   0 -22    2.80    2.90
   4   0 -22    4.80    4.20
  -4   0 -22   -0.50    1.50
   0   4 -22    5.90    4.20
   0   4 -22    0.90    3.60
   4   0  22    4.60    1.50
  -4   0  22    4.80    3.00
   0  -4  22    3.70    4.30
   0   4  22    1.40    4.00
   4   0  22   -2.90    4.00
   0   4  22   -0.50    3.00
   4  -2 -22   -0.90    3.40
   2   4 -22    2.50    4.10
   2   4 -22    3.90    5.40
  -4   2 -22    1.60    2.10
   4  -2  22    2.00    3.00
  -2  -4  22    1.90    4.30
   2   4  22    1.50    3.30
   4   4 -22   -3.40    3.40
  -4   4 -22   -2.20    5.50
   4   4 -22    3.40    5.90
  -4   4 -22   -4.30    2.50
   4  -4  22   -0.90    3.50
   4   4  22   -0.10    3.40
  -4  -4  22   -0.40    4.20
  -4   4  22   -0.30    7.40
  -3   5 -22    0.20    3.10
  -3   5 -22   -4.10    5.00
   5   3 -22    5.00    3.80
   3  -5  22   -0.60    4.00
  -5  -3  22    6.90    4.80
   5   3  22    2.70    3.30
  -3   5  22    0.70    5.70
  -5  -1 -22    9.70    2.60
  -1   5 -22    8.30    5.10
   5   1 -22   13.60    4.50
  -1   5 -22    0.30    5.10
  -1   5 -22    0.40    3.20
  -1   5  22    3.70    4.00
   1  -5  22   13.10    5.90
   5   1  22    7.40    3.10
  -5  -1  22    6.10    3.40
  -1   5  22    3.70   11.60
   5  -1 -22    7.10    4.90
   1   5 -22    0.30    2.90
   1   5 -22    8.90    6.00
   1   5  22    8.50    4.90
  -1  -5  22    9.40    5.50
   3   5 -22   -2.00    4.20
  -5   3 -22    8.10    2.20
   5  -3  22   -0.90    5.30
   5  -3  22    4.50    2.10
   3   5  22    3.90    4.60
  -3  -5  22    6.60    4.90
  -5   5 -22   -9.20    7.70
  -5   5 -22    1.30    3.50
   5   5 -22   -2.00    6.50
   5   5 -22   -2.10    4.20
  -5   5  22    1.60   10.00
   5   5  22    7.60    4.60
   5  -5  22    2.70    5.50
   6   4 -22    4.70    8.60
  -4   6 -22   -5.40    7.90
   4  -6  22    0.90    5.90
  -4   6  22    0.60    7.70
   6   4  22   -4.40    3.90
  -2   6 -22   -1.30    6.00
   6   2 -22   -1.20    3.40
  -6  -2 -22   -1.00    3.60
  -2   6 -22   -0.60    4.20
   2  -6  22    7.00    5.40
   6   2  22    2.60    3.40
  -2   6  22    1.10    6.00
   0   6 -22    4.10    5.90
   0   6 -22    7.30    4.80
   0   6  22    1.10    4.00
   6   0  22   -1.00    2.20
   6   0  22   -4.80    3.80
   0  -6  22   -4.70    4.70
   0   6  22    0.70    5.10
   2   6 -22   -3.10    5.90
   6  -2 -22    5.50    4.30
   6  -2 -22   -2.30    4.50
   2   6 -22    2.40    4.70
  -2  -6  22    6.40    5.40
   2   6  22   -0.20    3.40
   2   6  22    1.20    3.80
   6  -2  22    6.60    4.10
   4   6 -22    3.10    5.30
   4   6 -22    1.40    6.90
  -4  -6  22   10.60    5.90
   4   6  22    0.50    4.50
  -1   7 -22   -9.50    4.30
   7   1 -22   -4.90    3.10
  -1   7 -22    0.90    6.60
   1  -7  22   -7.40    4.90
  -1   7  22    4.70    9.70
   7   1  22    0.20    3.20
  -1   7  22   -3.70    5.20
   1   7 -22    0.70    5.00
   1   7 -22   -4.70    6.00
   7  -1 -22    4.30    3.00
  -1  -7  22    6.80    5.90
   1   7  22   -6.70    3.90
   1   7  22   -1.00    5.40
   1   0 -23  214.08   19.40
   0  -1 -23  159.18   20.70
   0   1 -23  164.78   17.70
   0   1 -23  212.88   18.20
  -1   0 -23  199.18   14.40
   1   0 -23  200.58   23.80
   0  -1 -23  205.38   16.80
  -1   0  23  191.78   18.90
   0  -1  23  180.78   19.00
   0   1  23  191.18   16.60
   0   1  23  184.18   19.30
   1   0  23  202.38   18.40
   1   0  23  204.78   16.00
  -1   2 -23  133.09   11.60
   2   1 -23  133.29   12.80
   1  -2 -23  131.59   15.90
  -1   2 -23  140.39   12.80
  -2  -1 -23  138.19   11.90
   2   1 -23  138.99   14.00
   1  -2 -23  152.48   15.30
  -1   2 -23  178.08   16.70
  -1   2  23  156.98   17.60
  -2  -1  23  123.89   13.50
   1  -2  23  148.69   12.70
  -1   2  23  141.39   14.30
   2   1  23  136.69   10.40
   1  -2  23  111.59   14.80
  -2   1 -23  152.88   13.10
   2  -1 -23  141.29   14.50
  -1  -2 -23  146.69   12.40
   1   2 -23  135.29   12.90
  -1  -2 -23  148.89   13.30
   1   2 -23  139.19   13.60
  -1  -2  23  142.09   13.10
  -2   1  23  138.19   13.60
   1   2  23  134.29   13.40
   1   2  23  123.29   11.30
  -2   1  23  149.09   18.30
  -1  -2  23  122.29   13.90
   2  -1  23  129.79   14.40
  -3  -2 -23   35.10    5.90
  -2   3 -23   47.00    6.50
   3   2 -23   38.80    7.50
  -2   3 -23   48.10    7.40
  -3  -2 -23   54.29   10.60
  -3  -2  23   41.90    8.60
  -2   3  23   28.60    7.80
   3   2  23   40.10    5.80
   2  -3  23   40.40    6.80
  -2   3  23   40.10    9.70
   2  -3  23   54.29   10.20
   0   3 -23   52.49    8.10
   0   3 -23   49.00    8.80
   3   0 -23   44.20    9.70
   0   3 -23   48.20    8.20
   0   3  23   57.19    7.40
  -3   0  23   51.79    7.50
   0  -3  23   53.89   10.00
   0   3  23   46.00    9.40
   2   3 -23   38.40    9.00
  -3   2 -23   39.60    5.50
   3  -2 -23   49.99   13.40
   2   3 -23   42.40    7.80
  -2  -3  23   44.70    9.30
   2   3  23   37.30    6.50
  -3   2  23   44.70    5.40
  -3   2  23   31.30   10.80
   3  -2  23   29.70    8.20
   4   3 -23   22.30    6.20
  -3   4 -23   16.90    4.40
  -3   4 -23    7.20    5.40
   4   3  23   20.00    5.20
  -4  -3  23   17.30    6.30
   3  -4  23    8.10    5.50
  -3   4  23   34.30    9.30
  -1   4 -23   29.40    8.00
  -1   4 -23   58.39    9.70
  -1   4 -23   50.99    8.60
   4   1 -23   49.10    8.30
  -4  -1 -23   42.30    5.20
   4   1  23   45.00    5.20
  -1   4  23   41.70    7.50
  -1   4  23   65.59   12.90
  -1   4  23   40.20    8.30
  -4  -1  23   38.20    7.80
   1  -4  23   42.50    8.90
   1   4 -23   52.49   10.60
  -4   1 -23   38.00    4.60
   4  -1 -23   21.00    8.10
   1   4 -23   37.70    7.60
   1   4  23   42.30    7.50
  -4   1  23   36.80    4.90
  -1  -4  23   43.20    9.10
   3   4 -23    5.80    6.40
   3   4 -23   18.10    5.90
  -4   3 -23   22.00    4.20
  -3  -4  23    4.30    5.10
  -4   3  23   14.90    9.60
   3   4  23   20.00    5.50
   4  -3  23   17.00    6.90
   4  -3  23   12.40    2.70
   5   4 -23   10.80    5.60
  -4   5 -23   -3.50    7.50
  -4   5 -23    6.80    3.70
   5   4 -23   16.10    7.70
   5   4  23    4.30    4.10
  -5  -4  23    7.20    5.20
  -4   5  23    6.60    8.80
   4  -5  23   11.80    5.80
  -2   5 -23    5.10    5.40
  -5  -2 -23    6.10    3.60
   5   2 -23   11.70    4.40
  -2   5 -23    2.50    4.10
  -2   5  23    8.00    6.30
  -5  -2  23    5.50    4.80
  -2   5  23   11.20    4.40
   2  -5  23    2.80    4.80
   5   2  23    4.80    3.00
  -2   5  23   -2.40    4.30
   5   0 -23    4.70    3.90
   0   5 -23    3.70    4.30
   0   5 -23    7.90    5.30
   0   5  23    9.60    6.40
   0   5  23   12.50    5.40
   5   0  23    7.90    2.10
   5   0  23    5.10    3.00
   0  -5  23    6.00    4.70
   2   5 -23   -0.60    5.50
   2   5 -23    4.90    4.40
  -2  -5  23    5.40    5.10
   2   5  23    3.10    4.20
   5  -2  23    1.10    3.70
  -5   4 -23   12.90    3.60
   4   5 -23    2.90    5.10
   4   5 -23    1.90    6.20
   4   5  23   12.00    5.50
  -5   4  23    2.60    9.50
  -4  -5  23   12.60    6.30
   5  -4  23   12.90    5.90
  -3   6 -23    9.20    5.30
  -3   6 -23   23.20    8.00
   6   3 -23    7.40    5.30
   3  -6  23    9.60    6.50
   6   3  23    8.00    4.40
  -3   6  23    3.20    7.00
   6   1 -23   16.30    5.60
  -1   6 -23   17.10    6.90
  -1   6  23   23.60   10.60
   6   1  23   -3.50    7.50
  -1   6  23    1.80    4.60
   6   1  23   15.70    3.90
   1  -6  23   22.40    8.10
   1   6 -23    8.90    5.70
   6  -1 -23   -3.70    3.70
   1   6 -23   17.90    8.00
   6  -1 -23   16.80    5.20
   1   6  23   16.30    7.00
  -1  -6  23    8.60    6.00
   1   6  23    3.80    5.10
   3   6 -23   15.00    6.10
   3   6 -23    2.90    6.30
   6  -3 -23   -2.40    6.70
   6  -3  23   -6.40    6.30
  -3  -6  23   -7.10    4.30
   3   6  23    4.00    4.90
  -2   7 -23   13.00    7.60
   7   2 -23   -4.50    3.40
  -2   7 -23    2.00    4.60
  -2   7  23    0.40    6.50
   7   2  23   -1.30    3.30
   2  -7  23   -0.70    5.80
   0   7 -23    2.20    4.70
   7   0 -23    5.10    3.20
   0   7 -23   -2.60    6.40
   0   7  23   -2.20    4.40
   7   0  23    4.30    2.70
   0  -7  23   -1.40    5.80
   0   7  23    7.70    6.50
   2   7 -23   -2.80    7.10
   2   7 -23    7.90    5.30
  -2  -7  23    0.30    6.00
   7  -2  23    9.70    5.00
   2   7  23   -9.30    4.10
   0   0 -24 2486.45  150.18
   0   0 -24 2257.37  152.98
   0   0  24 2361.36  153.98
  -1   1 -24   86.49   11.10
   1  -1 -24  112.09   22.60
  -1   1 -24   93.79   12.10
  -1   1 -24   96.09    9.30
  -1  -1 -24  102.99   10.00
   1  -1 -24  126.89   15.40
   1   1 -24  105.99   11.30
   1   1 -24  120.89   12.80
   1  -1  24  141.29   15.60
  -1   1  24  143.29   15.70
   1   1  24   96.49   11.40
  -1  -1  24  120.49   13.10
   1   1  24  118.09    9.60
   2   0 -24 1238.88   77.49
   0  -2 -24 1238.58   76.89
   2   0 -24  972.30   79.29
   0  -2 -24 1254.47   78.29
   0   2 -24 1193.38   77.19
   0   2 -24 1094.29   77.49
   0  -2  24 1233.68   79.69
   2   0  24 1180.38   76.69
  -2   0  24 1230.38   77.99
   0   2  24 1148.69   79.09
   0   2  24 1190.18   76.39
   0  -2  24 1200.48   76.79
   2   0  24 1145.29   73.49
   2  -2 -24  895.31   58.09
   2   2 -24  755.32   51.69
  -2   2 -24  747.93   49.99
  -2  -2 -24  767.52   50.09
  -2  -2 -24  749.03   51.59
  -2   2 -24  770.32   47.80
  -2   2  24  708.93   52.49
  -2   2  24  611.64   54.59
  -2  -2  24  727.63   52.59
   2   2  24  797.62   49.10
  -3  -1 -24   68.49    7.60
  -1   3 -24   74.89    9.00
  -1   3 -24   72.19    9.00
  -1   3 -24  100.19   11.90
   3   1 -24   71.69    9.70
  -3  -1  24   82.89   10.20
   3   1  24   74.79    6.70
  -1   3  24   88.19   10.70
   1  -3  24   61.49   11.40
  -1   3  24   87.29   15.40
   1   3 -24   77.19    9.60
   1   3 -24   61.89   11.20
  -3   1 -24   69.39    8.00
  -1  -3  24   62.49   12.30
  -3   1  24   82.19    8.70
   1   3  24   71.09    8.20
   3  -1  24   74.69    8.90
   3   3 -24   54.09    9.50
  -3   3 -24   63.29    8.00
  -3   3 -24   52.39    7.00
  -3   3  24   57.49   13.70
   3   3  24   59.59    7.50
   3  -3  24   41.70    7.40
  -3  -3  24   39.70    9.10
   3  -3  24   46.10   10.50
   4   2 -24  271.27   21.90
  -4  -2 -24  266.87   20.00
  -2   4 -24  269.07   21.40
  -2   4 -24  281.17   22.40
   4   2  24  276.87   19.80
  -2   4  24  255.47   24.30
   2  -4  24  274.57   23.50
  -2   4  24  239.58   23.80
  -2   4  24  275.27   20.20
  -4  -2  24  236.48   22.60
  -4   0 -24  379.46   24.90
   4   0 -24  371.76   29.80
  -4   0 -24  352.96   27.00
   0   4 -24  336.87   28.10
   0  -4  24  398.36   31.00
   0   4  24  402.86   30.70
   0   4  24  395.86   28.70
  -4   0  24  355.56   27.00
   2   4 -24  253.37   21.50
  -4   2 -24  252.47   17.70
   2   4 -24  256.87   25.10
   4  -2  24  272.87   21.30
  -2  -4  24  214.38   22.60
   2   4  24  245.08   20.50
  -4   4 -24  116.29   13.20
  -4   4 -24  104.59   10.10
   4   4 -24   69.69   23.80
   4   4 -24   85.09   11.50
   4  -4  24  119.69   13.40
  -4  -4  24   73.49   13.60
   4  -4  24   78.89    9.00
   4   4  24  126.79   12.20
  -4   4  24   74.49   17.80
  -3   5 -24   24.20    6.00
   5   3 -24   20.00    5.50
   3  -5  24   39.90    9.00
  -5  -3  24    9.90    5.60
   5   3  24   28.60    6.00
  -3   5  24   21.30    9.10
  -5  -1 -24   31.50    4.50
  -1   5 -24   28.80    7.90
   5   1 -24   34.50   11.10
  -1   5 -24   31.90    7.40
  -1   5  24   30.00   10.20
   5   1  24   46.60    5.30
   1  -5  24   41.10    9.80
  -5  -1  24   36.00    6.90
  -1   5  24   29.30    7.80
   1   5 -24   32.50    7.90
   5  -1 -24   29.60    8.00
   1   5 -24   27.40    8.50
  -1  -5  24   41.90    9.10
   1   5  24   37.50    8.00
   1   5  24   28.30    7.40
   3   5 -24   25.10    8.60
   3   5 -24   21.70    9.10
  -5   3 -24   28.30    4.00
   5  -3  24   29.20    8.70
   3   5  24   17.40    5.90
   5   5 -24   13.60    9.00
  -5   5 -24   21.10    5.30
  -5   5 -24    1.30    8.10
   5   5 -24   13.50    6.70
   5   5  24    9.10    5.40
  -5   5  24   11.80   12.90
   5  -5  24   18.40    6.70
   6   4 -24   41.50   13.00
  -4   6 -24   35.00   11.80
   6   4 -24   20.40    6.30
  -4   6 -24   20.30    6.00
  -4   6  24   13.30   12.30
   6   4  24   25.70    6.70
   4  -6  24   42.70    9.70
  -2   6 -24   74.09   12.60
   6   2 -24   60.09    8.90
  -2   6 -24   60.59   11.70
  -2   6  24   48.60   11.40
   6   2  24   72.49    8.40
   2  -6  24   86.79   14.20
   6   0 -24   85.69    9.70
   0   6 -24   77.39   12.40
   0   6 -24   65.59   13.50
   6   0  24   85.69    7.10
   0  -6  24  104.39   14.60
   6   0  24   67.19    8.10
   0   6  24   96.79   13.70
   0   6  24   80.29   11.60
   2   6 -24   61.39   13.80
   6  -2 -24   33.90    8.90
   2   6 -24   50.59    9.80
   6  -2  24   84.19    9.80
  -2  -6  24   65.79   13.40
   2   6  24   66.79   10.90
   4   6 -24   28.10    7.70
   4   6 -24    0.80    7.00
   4   6  24   19.40    7.00
  -4  -6  24   13.80    7.80
  -1   7 -24    8.50    5.60
  -1   7 -24    6.80    6.80
   7   1 -24   16.20    4.70
   7   1  24   13.70    3.80
   1  -7  24    6.30    6.30
  -1   7  24    5.50    6.40
  -1   7  24   28.30   10.80
   1   7 -24    3.00    7.00
   1   7 -24    3.70    5.20
   7  -1 -24    9.50    4.20
  -1  -7  24   14.60    7.40
   1   7  24    7.40    5.40
   1   7  24    4.00    5.70
   1   0 -25  386.26   32.00
   1   0 -25  516.05   34.80
  -1   0 -25  440.66   28.40
   0  -1 -25  346.47   33.00
   0  -1 -25  468.25   31.40
   0   1 -25  426.26   32.30
   0   1  25  422.66   30.90
   0  -1  25  394.16   33.90
   0   1  25  331.37   33.00
  -1   0  25  407.66   33.50
   1   0  25  437.76   33.50
  -1   2 -25  424.76   28.90
   2   1 -25  400.66   32.00
  -2  -1 -25  406.66   28.90
   1  -2 -25  413.56   32.70
   1  -2 -25  321.17   36.70
  -1   2 -25  426.16   30.50
  -1   2 -25  479.55   34.10
   2   1  25  438.26   30.90
  -1   2  25  509.55   36.80
   2   1  25  406.36   27.30
   1  -2  25  342.57   32.70
   1  -2  25  427.26   30.30
  -1   2  25  383.56   31.80
  -2  -1  25  430.56   31.90
   1   2 -25  396.66   30.10
  -1  -2 -25  404.46   28.80
  -2   1 -25  389.96   29.50
   2  -1 -25  339.67   30.90
  -1  -2 -25  419.66   30.50
  -1  -2  25  407.26   31.30
   1   2  25  399.96   27.70
  -2   1  25  409.16   31.10
   1   2  25  397.26   30.10
   2  -1  25  404.96   31.80
  -2   1  25  402.66   36.00
  -3  -2 -25  232.68   17.60
   3   2 -25  228.68   19.60
  -2   3 -25  238.78   18.50
  -2   3 -25  219.78   17.50
   2  -3  25  228.98   22.10
  -2   3  25  214.98   21.90
  -2   3  25  163.88   19.90
  -3  -2  25  226.38   20.50
   3   2  25  239.38   17.10
   0   3 -25  235.28   20.60
   3   0 -25  226.78   22.40
   0   3 -25  240.08   21.90
   0   3 -25  233.88   20.60
   0  -3  25  256.77   22.10
  -3   0  25  259.27   20.30
   0   3  25  238.78   21.50
   0   3  25  236.28   19.60
  -3   2 -25  239.68   17.90
   2   3 -25  245.88   20.50
  -3   2  25  239.68   17.90
   2   3  25  260.37   18.70
  -2  -3  25  201.18   20.80
   3  -2  25  205.48   21.40
  -3   2  25  218.58   26.30
   4   3 -25  157.88   15.50
  -3   4 -25  158.08   14.30
  -3   4 -25  141.29   15.30
  -3   4  25  121.29   18.50
  -4  -3  25  161.08   17.40
   3  -4  25  188.18   17.50
   4   3  25  162.98   14.00
  -1   4 -25  211.18   23.20
  -1   4 -25  290.67   23.50
   4   1 -25  289.07   23.30
  -4  -1 -25  268.77   19.90
  -1   4 -25  303.07   23.10
   1  -4  25  319.87   25.50
  -1   4  25  271.17   27.10
  -4  -1  25  258.27   22.60
  -1   4  25  273.67   23.70
   4   1  25  303.57   19.40
   1   4 -25  278.07   23.50
  -4   1 -25  282.27   20.00
   1   4 -25  312.47   26.50
   4  -1 -25  240.58   26.20
  -4   1  25  289.37   20.40
   1   4  25  295.77   24.90
   4  -1  25  302.97   22.40
   1   4  25  310.07   23.10
  -1  -4  25  247.98   24.90
   3   4 -25  148.99   19.80
  -4   3 -25  175.38   13.50
   3   4 -25  155.88   16.20
   3   4  25  154.98   14.90
  -3  -4  25  164.88   18.30
   4  -3  25  216.88   19.70
  -4   3  25  111.89   22.70
  -4   5 -25   54.29   11.80
   5   4 -25   49.60   12.60
   5   4 -25   30.20    7.80
  -4   5 -25   42.80    7.30
  -4   5  25   26.80   13.00
  -5  -4  25   39.40    9.50
   5   4  25   57.59    9.00
   4  -5  25   57.39   10.10
   5   2 -25   89.59   10.50
  -2   5 -25   72.39   10.20
  -2   5 -25   77.19   12.20
  -5  -2 -25   80.59    8.80
  -2   5  25   76.19    9.50
   2  -5  25   81.29   13.30
   5   2  25   79.59    8.50
  -2   5  25   88.09   13.80
  -5  -2  25   83.99   11.20
  -2   5  25   89.09   13.20
   0   5 -25   81.49   14.10
   5   0 -25   96.29   10.90
  -5   0 -25   82.79    7.70
   0   5 -25   86.09   11.10
   0   5  25   76.69   11.00
   0  -5  25   75.29   13.60
   0   5  25  116.09   13.80
   2   5 -25  106.39   15.40
   2   5 -25   61.29   11.00
   5  -2  25   87.89   10.40
  -2  -5  25   78.29   13.90
   2   5  25   85.79   10.60
  -5   4 -25   46.70    6.80
   4   5 -25   53.79   13.90
   4   5 -25   48.70    9.50
   4   5  25   60.19   10.20
  -5   4  25   41.60   16.40
   5  -4  25   49.20   10.60
  -4  -5  25   57.69   12.40
  -3   6 -25   47.70   11.00
  -3   6 -25   56.79    9.40
   6   3 -25   52.79    9.40
   6   3  25   60.29    8.10
  -3   6  25   39.60   11.30
   3  -6  25   43.60   10.40
  -1   6 -25  116.29   15.20
  -1   6 -25  111.69   12.90
   6   1 -25  111.69   11.40
  -1   6 -25  125.29   17.00
   1  -6  25  118.59   15.50
  -1   6  25   86.29   14.50
   6   1  25   81.59    8.80
  -1   6  25  103.19   18.80
   6  -1 -25   88.79   11.00
   1   6 -25  110.69   13.40
   1   6  25   90.49   14.80
   1   6  25  100.29   12.60
  -1  -6  25   70.59   15.50
   3   6 -25   60.79   12.80
   6  -3 -25   43.00   11.30
   3   6 -25   37.10    9.00
   3   6  25   59.99   10.60
  -3  -6  25   48.30   11.90
   6  -3  25   69.89   11.70
  -2   7 -25   16.80    6.60
  -2   7 -25   16.70    8.80
   7   2 -25   16.40    5.60
  -2   7  25   13.60    7.90
   7   2  25   10.20    4.50
   2  -7  25   14.30    8.80
   0   7 -25    9.00    7.90
   0   7 -25   24.50    7.20
   7   0 -25   17.30    4.40
   0   7  25   29.10    9.50
   0   7  25   23.20    7.40
   0  -7  25   28.40    9.40
   2   7 -25   24.10    9.70
   2   7 -25   19.60    7.80
   2   7  25   11.10    7.50
  -2  -7  25   18.30    8.30
   2   7  25   12.30    7.10
   7  -2  25   29.70    7.80
   0   0 -26  493.25   34.50
   0   0 -26  416.16   36.50
   0   0  26  479.45   38.20
   1   1 -26   10.90    4.50
  -1  -1 -26   14.40    4.20
  -1   1 -26   11.40    3.40
   1  -1 -26   13.00    5.60
  -1   1 -26   19.20    6.30
   1  -1 -26   28.90    8.60
  -1   1 -26   19.80    5.80
   1   1 -26   12.60    5.40
   1   1  26    9.40    4.30
  -1  -1  26    0.90    3.60
   1   1  26   12.10    3.20
  -1   1  26   14.90    5.50
   1  -1  26   20.50    7.00
  -1   1  26   12.60    7.00
  -2   0 -26  390.36   25.00
   2   0 -26  332.07   36.40
   0  -2 -26  430.56   30.50
   0   2 -26  364.66   29.80
   2   0 -26  363.26   33.00
   2   0 -26  342.87   31.80
   0   2 -26  404.66   29.70
   0  -2 -26  408.46   35.90
   0  -2  26  392.86   31.90
   0   2  26  379.26   28.40
   0   2  26  363.86   31.50
  -2   0  26  415.36   30.80
   2   0  26  408.16   29.40
   0  -2  26  406.06   29.10
   2   2 -26  334.17   28.00
  -2   2 -26  354.06   26.10
  -2   2 -26  349.47   23.20
  -2  -2 -26  362.56   27.40
  -2  -2 -26  342.57   25.90
   2  -2  26  446.36   32.50
  -2   2  26  293.67   30.20
  -2  -2  26  361.06   29.20
   2   2  26  364.26   24.70
  -2   2  26  309.27   28.40
  -1   3 -26   70.19    8.50
  -1   3 -26   77.79   11.70
   3   1 -26   59.49   10.60
  -1   3 -26   69.79    9.00
   3   1  26   65.79    6.00
   1  -3  26   73.49   12.60
  -3  -1  26   64.59   10.60
  -1   3  26   49.70   12.10
  -1   3  26   55.49   10.20
   1   3 -26   76.39   11.20
  -3   1 -26   66.19    8.20
   1   3 -26   65.79    9.20
   1   3  26   71.89    8.20
   3  -1  26   58.59    9.00
  -3   1  26   69.19    8.70
   1   3  26   65.19    9.90
  -1  -3  26   65.19   11.80
  -3   3 -26   86.49    9.10
  -3   3 -26  106.09   13.40
   3   3 -26   73.99   10.60
   3  -3  26   80.49   14.10
  -3   3  26   85.69    8.30
  -3   3  26   80.19    7.60
   3   3  26   86.49    9.20
  -3  -3  26   87.99   12.40
   3  -3  26   82.19   10.00
  -3   3  26   61.09   15.10
  -2   4 -26  190.78   16.70
  -2   4 -26  185.58   17.10
   4   2 -26  192.38   17.50
  -4  -2 -26  178.08   15.20
  -2   4  26  183.18   20.40
   2  -4  26  211.48   19.90
  -2   4  26  179.78   16.10
   4   2  26  186.58   14.70
  -2   4  26  156.28   19.00
  -4  -2  26  198.08   18.60
  -4   0 -26  234.18   16.50
   0   4 -26  199.08   21.30
  -4   0 -26  222.38   18.80
   0   4 -26  253.97   20.50
   4   0 -26  214.08   21.40
   0   4  26  241.88   19.90
   0   4  26  211.48   21.30
  -4   0  26  221.08   18.60
   0  -4  26  224.58   21.90
  -4   2 -26  182.48   14.20
   2   4 -26  166.88   17.40
   2   4 -26  189.38   21.30
   2   4  26  203.18   17.00
   4  -2  26  171.58   17.80
  -2  -4  26  225.18   20.70
  -4   4 -26   85.69   10.80
   4   4 -26   91.09   11.60
  -4   4 -26   75.79   10.90
   4   4 -26   77.89   16.40
  -4  -4  26   66.99   13.10
   4   4  26   88.99   10.60
  -4   4  26   76.39   27.00
   4  -4  26   86.99   13.10
  -3   5 -26   47.30    9.90
   5   3 -26   50.09    8.80
  -3   5 -26   47.90    8.10
  -3   5  26   48.90   12.50
   5   3  26   56.69    7.70
  -5  -3  26   35.60    8.90
   3  -5  26   44.00   10.40
  -5  -1 -26   59.59    6.20
  -1   5 -26   65.79    9.40
   5   1 -26   63.19    8.80
  -1   5 -26   41.90    9.80
  -1   5 -26   67.49   11.60
   1  -5  26   62.39   11.80
  -1   5  26   54.69   13.20
   5   1  26   48.90    5.90
  -5  -1  26   50.79   11.00
  -1   5  26   55.09   10.80
   1   5 -26   29.70   10.00
   1   5 -26   68.79   11.10
  -1  -5  26   72.29   12.70
   1   5  26   63.49   10.40
   1   5  26   50.39   10.10
   3   5 -26   41.80   11.80
   3   5 -26   58.49   11.00
  -5   3 -26   46.50    5.40
   5  -3  26   62.69   11.80
   3   5  26   55.99    9.50
  -3  -5  26   44.10   10.70
   5   5 -26   25.40   11.30
  -5   5 -26   17.20    5.50
   5   5 -26   27.40    7.60
  -5   5  26   -4.40   11.00
   5  -5  26   16.40    7.30
   5   5  26   18.20    6.30
  -5  -5  26    9.30    7.00
  -4   6 -26   22.00   10.60
  -4   6 -26   12.60    5.90
   6   4 -26   22.50   11.40
   6   4 -26   18.50    6.80
   4  -6  26   21.80    7.30
  -4   6  26   11.90    9.70
   6   4  26   24.30    6.00
  -2   6 -26   63.89   11.60
  -2   6 -26   36.30    9.70
   6   2 -26   58.19    9.00
   2  -6  26   60.69   12.40
  -2   6  26   43.10   10.10
  -2   6  26   57.29   12.20
   0   6 -26   60.49   10.90
   0   6 -26   68.79   13.20
   0   6  26   54.19   10.50
   0  -6  26   71.19   13.50
   0   6  26   75.49   13.20
   6  -2 -26   37.20   12.50
   2   6 -26   57.59   10.70
   2   6 -26   58.89   13.20
   2   6  26   51.49   10.20
  -2  -6  26   42.20   11.50
   6  -2  26   60.99    9.60
   4   6 -26    3.60    7.70
   4   6 -26   20.30    7.30
   4   6  26   26.30    7.40
  -4  -6  26   15.70    7.50
  -1   7 -26    5.70    7.60
  -1   7 -26   19.20    7.00
   7   1 -26   10.50    4.70
   1  -7  26   12.60    7.20
  -1   7  26   29.40   11.20
  -1   7  26    7.00    6.90
   7   1  26   16.20    3.90
   1   7 -26   18.90    9.40
   7  -1 -26   17.20    4.90
   1   7 -26   17.00    7.20
   1   7  26    5.40    5.50
  -1  -7  26    2.10    6.90
   1   7  26   14.50    7.20
   1   0 -27    2.30    3.40
   0   1 -27    8.20    5.10
   1   0 -27    1.50    4.20
   0  -1 -27    6.00    3.20
  -1   0 -27    9.00    2.80
   0  -1 -27    1.60    4.20
   0   1 -27    9.80    5.30
   0  -1  27   -0.20    3.80
   0   1  27   -3.10    4.60
  -1   0  27    2.40    4.20
   1   0  27   -4.70    2.80
   0   1  27    4.20    3.30
  -1   2 -27   31.00    8.50
  -1   2 -27   25.80    6.50
  -2  -1 -27   19.40    4.70
   2   1 -27   28.80    7.80
  -1   2 -27   26.40    5.00
   2   1  27   21.90    5.60
  -1   2  27   26.80    9.70
  -2  -1  27   29.70    7.40
   2   1  27   20.60    3.70
   1  -2  27   33.40    6.40
   1  -2  27   17.00    7.30
  -1   2  27   23.00    6.70
  -2   1 -27   33.50    7.00
   1   2 -27   33.30    7.30
  -1  -2 -27   20.40    5.50
   2  -1  27   16.20    6.70
  -2   1  27   16.90    6.40
  -1  -2  27   18.90    6.80
   1   2  27   19.80    5.80
   1   2  27   18.10    4.30
  -2   1  27   20.90    8.80
   3   2 -27   31.60    7.90
  -2   3 -27   27.40    5.50
  -2   3 -27   27.20    6.20
   3   2  27   28.30    5.10
   2  -3  27   41.50    9.50
  -2   3  27   24.40    7.90
  -2   3  27   23.40    8.10
  -3  -2  27   29.00    7.70
   3   0 -27   13.90    6.20
   0   3 -27   26.70    6.60
   0   3 -27   13.70    7.10
   0   3 -27   23.20    6.40
   0  -3  27   18.10    6.70
   0   3  27   18.30    8.00
  -3   0  27   28.40    6.80
   3   0  27   28.40    6.30
   0   3  27   13.30    6.20
   2   3 -27   26.60    7.00
  -3   2 -27   28.60    5.80
   2   3  27   30.10    5.60
  -2  -3  27   33.80    9.00
  -3   2  27   19.30    5.20
  -3   2  27   36.50   12.40
   3  -2  27   20.00    7.90
  -3   4 -27   27.40    6.40
   4   3 -27   37.10    7.90
  -3   4 -27   25.00    6.10
   4   3  27   34.20    6.00
  -4  -3  27   32.70    8.60
   3  -4  27   25.10    7.70
  -3   4  27   29.00   10.30
  -4  -1 -27   51.19    6.30
  -1   4 -27   51.49    8.80
  -1   4 -27   29.40   11.10
  -1   4 -27   28.10    7.80
   4   1 -27   44.10    8.90
   1  -4  27   54.69   10.90
  -1   4  27   37.10    8.50
  -1   4  27   42.90   18.60
   4   1  27   56.29    5.20
  -4  -1  27   44.80    9.10
   1   4 -27   32.30    9.60
   1   4 -27   48.00    9.00
   4  -1 -27   44.00   11.40
  -4   1 -27   49.50    6.20
   1   4  27   49.00    9.60
  -1  -4  27   64.29   11.80
   1   4  27   48.20    8.50
   4  -1  27   53.29    8.00
  -4   1  27   43.50    6.70
   3   4 -27   22.50    9.00
   3   4 -27   25.20    7.50
  -4   3 -27   24.40    5.20
  -3  -4  27   21.30    8.00
  -4   3  27   26.20   13.10
   4  -3  27   36.20    9.10
   3   4  27   26.80    6.60
  -4   5 -27    6.80    4.70
   5   4 -27   -0.30    7.20
   5   4 -27    6.30    8.80
  -4   5 -27   29.80    9.40
  -4   5  27   -1.40    8.30
  -5  -4  27   14.00    6.70
   5   4  27    2.40    3.90
   4  -5  27   17.10    7.00
   5   2 -27   15.80    5.70
  -2   5 -27   18.80    6.00
  -5  -2 -27   18.50    4.70
  -2   5 -27   18.70    7.10
  -2   5  27   16.20    7.70
  -5  -2  27   11.80    5.20
  -2   5  27   12.20    6.30
   5   2  27   18.10    4.20
   2  -5  27   12.20    7.00
  -2   5  27    7.60    8.20
  -5   0 -27   15.80    4.10
   5   0 -27    7.40    5.10
   0   5 -27   17.20    5.70
  -5   0 -27   18.80    3.00
   0   5 -27   20.20    6.90
   0  -5  27   15.90    6.80
   0   5  27   17.30    6.30
   0   5  27    7.80    6.20
  -5   0  27   18.60    4.50
   2   5 -27    4.10    7.30
   2   5 -27    8.90    6.10
  -2  -5  27    8.20    6.50
   2   5  27    4.40    4.50
   5  -2  27   13.00    5.80
  -5   4 -27    9.80    3.70
   4   5 -27   16.80    8.60
   4   5 -27   18.10    6.70
  -5   4  27   -5.00    9.50
  -4  -5  27    9.40    6.90
   4   5  27   13.60    8.00
   5  -4  27   16.60    8.30
  -3   6 -27    1.30    6.80
   6   3 -27    5.70    5.40
   6   3  27    9.70    4.30
  -3   6  27   21.70    9.80
   3  -6  27    2.80    6.70
  -1   6 -27   12.50    6.20
  -1   6 -27   19.50    7.40
   6   1 -27   11.70    5.00
   6   1  27   21.20    8.40
   6   1  27   12.90    3.30
   1  -6  27    2.90    6.60
  -1   6  27   17.70    7.60
  -1   6  27    8.30    9.60
   6  -1 -27    7.10    8.80
   1   6 -27   18.70    7.20
   1   6 -27   31.60   10.90
   1   6  27   21.20    7.80
  -1  -6  27   19.70    7.50
   1   6  27   14.70    5.80
   3   6 -27   22.00    7.60
   6  -3 -27    5.10    8.50
   3   6 -27   -5.10    6.40
  -3  -6  27    6.50    6.50
   6  -3  27    5.20    7.90
   3   6  27    8.50    5.20
   0   7 -27    4.80    5.30
   0   7 -27    0.50    6.50
   0   7  27  -14.20   10.30
   0  -7  27    5.30    6.60
   0   7  27    1.60    5.60
   0   0 -28   10.10    4.70
   0   0 -28   -1.10    4.30
   0   0  28   15.60    6.70
  -1   1 -28    4.80    5.40
   1  -1 -28   10.00    5.50
  -1  -1 -28    9.10    3.70
   1  -1 -28    0.90    7.50
  -1   1 -28   11.30    3.40
   1   1 -28   11.40    5.40
  -1   1 -28    6.70    4.60
   1   1  28   16.30    5.30
  -1   1  28    8.30    5.30
  -1  -1  28    9.10    5.40
   1  -1  28   18.60    7.50
  -1   1  28    3.30    4.90
   1   1  28   10.00    3.50
   2   0 -28   -1.10    4.30
   0  -2 -28    8.60    4.80
   0   2 -28   15.00    5.60
   0   2 -28    7.20    4.50
  -2   0 -28    8.10    2.10
   0  -2  28    1.00    4.30
   2   0  28   12.70    5.00
   0   2  28    1.80    2.90
   0   2  28    3.30    4.40
  -2   0  28    9.80    4.80
  -2  -2 -28   -0.70    5.20
  -2   2 -28    6.40    2.20
   2   2 -28   12.70    4.90
  -2   2 -28    8.80    4.10
  -2  -2  28    4.50    3.90
   2  -2  28   -0.20    5.60
   2   2  28    2.40    4.10
  -2   2  28    7.70    6.20
   2   2  28    4.70    2.80
  -2   2  28    4.30    4.70
  -1   3 -28    3.70    3.50
  -1   3 -28    8.40    7.60
  -3  -1 -28    4.80    2.60
  -1   3 -28   -0.60    3.40
   3   1 -28   -1.70    3.70
   3   1  28    2.50    1.50
  -1   3  28    5.00    4.20
  -3  -1  28    4.30    4.10
  -1   3  28    0.20    5.00
   1  -3  28   -1.00    3.70
   1   3 -28    0.50    3.20
   1   3 -28    2.20    4.10
  -3   1 -28    9.00    4.10
   3  -1  28    0.80    3.50
  -1  -3  28   -1.00    4.10
  -3   1  28    3.70    3.90
   1   3  28    3.20    3.70
   1   3  28   -0.70    2.30
  -3   3 -28    4.80    3.00
   3   3 -28   -0.80    3.50
  -3   3 -28   -1.60    3.00
   3  -3  28    6.60    5.70
  -3   3  28    3.40    3.30
   3   3  28   -2.30    3.20
  -3   3  28   -0.60    5.00
  -3  -3  28   -0.90    3.70
   4   2 -28    0.30    3.70
  -2   4 -28    2.00    3.90
  -2   4 -28   -2.40    3.60
  -4  -2  28   -1.70    4.00
  -2   4  28   -1.40    6.10
   2  -4  28    3.30    5.50
  -2   4  28    3.60    5.00
   4   2  28   -1.00    2.10
  -2   4  28    7.80    4.00
   0   4 -28   -2.70    4.20
   4   0 -28    1.00    4.80
  -4   0 -28    3.30    4.20
   0   4 -28    0.40    3.70
  -4   0 -28    3.30    2.50
   0  -4  28   -6.00    3.80
   0   4  28    2.20    4.90
   0   4  28    2.70    3.80
  -4   0  28   -3.70    3.20
  -4   2 -28    2.70    2.50
   2   4 -28    1.20    4.40
   2   4 -28    9.60    6.50
  -2  -4  28    2.40    5.20
   4  -2  28   -3.10    4.20
   2   4  28   -0.90    3.30
   4   4 -28   -0.10    3.70
  -4   4 -28    0.30    3.20
   4   4 -28    1.30    6.30
  -4   4 -28    3.10    4.20
   4  -4  28    7.60    6.50
  -4   4  28    3.70    7.90
  -4  -4  28   -9.90    5.30
   4   4  28    0.80    3.40
  -3   5 -28    9.60    5.90
  -3   5 -28    1.00    3.10
   5   3 -28   -0.50    3.90
  -3   5  28   -3.00    5.50
  -5  -3  28    8.40    5.20
   3  -5  28   -4.00    4.70
   5   3  28   -1.60    3.00
   5   1 -28    4.40    3.70
  -1   5 -28    1.10    4.40
  -5  -1 -28    1.40    2.60
  -1   5 -28    3.90    6.40
   5   1  28   -1.00    1.70
   1  -5  28    1.30    5.20
  -1   5  28   -2.60    7.10
  -1   5  28    0.80    4.10
  -5  -1  28   -6.60    3.20
  -5   1 -28   -1.60    1.60
   1   5 -28   -0.10    5.60
   1   5 -28    1.40    3.90
   5  -1 -28    6.50    5.20
   1   5  28    1.20    3.50
   1   5  28    2.40    4.10
  -1  -5  28   -4.60    4.40
   5  -1  28    4.00    3.80
   3   5 -28    5.80    8.20
  -5   3 -28    1.10    2.40
   3   5 -28    1.60    4.80
   5  -3  28   12.60    7.20
  -3  -5  28   -8.40    3.90
   3   5  28    0.20    3.80
  -5   5 -28    6.80    4.50
   5   5 -28   -0.90    5.10
   5   5 -28    5.80    8.30
   5  -5  28  -10.50    5.60
   5   5  28   -3.80    3.50
  -5  -5  28   -4.90    4.10
  -5   5  28   19.90   10.80
   6   2 -28   -2.00    3.90
  -2   6 -28   -0.80    5.70
  -2   6 -28   -3.70    4.30
  -2   6  28    5.20    6.00
   6   2  28   -1.90    2.50
   2  -6  28    0.10    5.40
  -2   6  28   -8.00    6.80
   6   0 -28   -3.80    4.10
   0   6 -28   -3.70    4.80
   0   6 -28  -10.00    4.90
   0   6  28    0.70    5.70
   0  -6  28    3.80    6.80
   0   6  28   -3.40    4.10
   2   6 -28    3.00    5.00
   6  -2 -28  -10.50    5.80
   2   6 -28   -2.40    6.30
   2   6  28   -2.70    5.00
   6  -2  28   -1.30    4.80
  -2  -6  28   -0.50    5.40
   2   6  28    2.60    4.30
   7   1 -28    1.20    4.00
  -1   7 -28   -4.80    4.50
  -1   7 -28   -4.20    6.50
  -1   7  28  -16.20    8.50
  -1   7  28    3.00    6.10
   1  -7  28   -1.30    5.60
   1   7 -28   -7.40    4.20
   1   7 -28    5.40    7.70
   1   7  28   -0.20    5.90
   1   7  28   -1.00    4.70
  -1  -7  28   -2.30    6.50
   1   0 -29   52.09    9.70
   0   1 -29   29.20    8.30
   0   1 -29   28.20    6.40
   0  -1 -29   37.40    6.80
  -1   0 -29   30.30    5.20
   0   1 -29   23.50    7.20
   1   0  29   31.60    9.10
   0   1  29   23.40    6.40
   0  -1  29   22.80    7.70
  -1   0  29   13.20    6.80
   0   1  29   23.10    8.20
  -1   2 -29   29.30    6.90
  -1   2 -29   30.60    5.70
  -2  -1 -29   40.70    5.90
   2   1 -29   27.40    7.90
   2   1  29   37.60    7.80
  -1   2  29   51.39   11.60
  -2  -1  29   30.90    7.70
   1  -2  29   35.40    9.30
  -1   2  29   41.40    9.00
   2   1  29   31.40    4.60
  -1  -2 -29   48.70    8.50
  -2   1 -29   30.00    7.30
  -1  -2  29   34.60    8.60
   2  -1  29   18.00    7.20
   1   2  29   31.80    5.80
   1   2  29   35.60    7.60
  -2   1  29   31.50    8.40
   3   2 -29   23.90    7.10
  -3  -2 -29   14.20    7.00
  -2   3 -29   15.40    4.70
  -3  -2  29   26.10    7.50
   3   2  29   27.00    4.80
   2  -3  29   18.80    8.70
  -2   3  29   24.90    8.40
  -2   3  29   21.10    8.00
   0   3 -29   24.90    7.10
   3   0 -29   30.80    8.80
   0   3 -29   31.20    7.70
   3   0  29   31.20    6.90
   0   3  29   32.40    6.80
  -3   0  29   34.80    7.70
   0   3  29   30.30    8.70
   2   3 -29   36.10    8.60
  -3   2 -29   24.00    5.70
  -3   2  29   31.40   10.90
   3  -2  29   22.50    8.40
  -2  -3  29   26.50    7.90
   2   3  29   30.30    6.00
  -3   2  29   31.50    6.70
   4   3 -29   11.00    5.70
  -3   4 -29   12.20    5.10
  -3   4 -29   16.70    5.30
   3  -4  29   13.00    6.70
  -3   4  29   20.40    9.20
   4   3  29   18.90    4.50
  -4  -3  29    8.60    5.40
  -1   4 -29   26.30    6.90
   4   1 -29   31.50    7.70
  -4  -1 -29   15.20    4.10
  -1   4 -29   23.30    6.60
  -1   4 -29   17.60    7.50
   1  -4  29   23.40    8.50
  -1   4  29   24.40    7.30
  -1   4  29   23.20    8.70
   4   1  29   21.60    3.40
  -4  -1  29   14.90    6.00
   4  -1 -29   27.00    9.70
  -4   1 -29   25.60    5.00
   1   4 -29   15.70    6.20
   1   4 -29   13.50    7.30
   4  -1  29   17.90    5.50
   1   4  29   14.40    6.20
   1   4  29   16.40    5.30
  -4   1  29   17.90    4.90
  -1  -4  29   24.20    8.20
  -4   3 -29   13.00    4.20
   3   4 -29   23.30    7.00
   3   4 -29   14.60    8.80
   3   4  29   20.90    5.70
   4  -3  29   21.10    8.70
  -4   3  29   13.90    9.80
  -3  -4  29    9.50    7.10
  -4   5 -29    9.50    4.80
   5   4 -29    0.10    7.40
  -4   5 -29    0.60    6.70
   5   4 -29    4.40    5.40
  -4   5  29    1.60    8.40
  -5  -4  29   -3.30    4.80
   5   4  29    1.30    4.20
   4  -5  29    2.20    6.20
   5   2 -29    4.40    4.80
  -2   5 -29    7.50    6.30
  -2   5 -29    6.40    5.20
  -5  -2  29    3.60    4.40
  -2   5  29   12.20    5.50
  -2   5  29   18.20    8.50
   5   2  29    7.30    3.20
   2  -5  29    4.40    6.20
  -5   0 -29    3.60    3.20
   5   0 -29    3.60    4.60
   0   5 -29   20.30    6.30
   0   5 -29   -1.40    4.50
  -5   0 -29    9.60    2.60
   0   5  29    9.80    5.90
   0  -5  29   10.40    7.40
   0   5  29    9.10    6.60
  -5   0  29   12.00    4.30
   5  -2 -29    7.40    7.50
  -5   2 -29   12.80    2.80
   2   5 -29   19.40    8.80
  -2  -5  29   21.50    8.20
   5  -2  29    9.50    5.80
   2   5  29    8.60    4.90
  -5   4 -29    4.20    3.90
   4   5 -29    5.30    7.60
   4   5 -29   -1.60    4.80
   5  -4  29   -6.60    7.40
  -5   4  29   15.30   12.20
  -4  -5  29    1.90    5.30
  -3   6 -29   17.30    7.30
   6   3 -29    7.30    4.90
  -3   6 -29    2.80    4.50
   6   3  29    5.40    4.10
  -3   6  29   -2.70    7.00
   3  -6  29    6.10    7.10
   6   1 -29   -3.30    4.10
  -1   6 -29   -7.80    6.10
  -1   6 -29    4.90    4.40
  -1   6  29    1.20    5.00
  -1   6  29    8.00    8.80
   6   1  29    8.20    2.60
   1  -6  29   13.70    7.50
   6  -1 -29    2.30    5.80
   1   6 -29    9.80    7.20
   1   6 -29    8.30    6.00
   1   6  29    5.70    6.60
   6  -1  29    6.00    5.00
   1   6  29    9.30    5.40
  -1  -6  29   13.30    7.40
   6  -3 -29    6.50    9.40
   3   6 -29   -2.80    8.40
   3   6 -29   -1.90    4.40
   3   6  29   13.00    5.30
   6  -3  29    0.90    8.60
  -3  -6  29    2.40    6.00
   7   0 -29   -1.00    4.30
   0   7 -29    2.10    4.90
   0   7 -29    8.80    7.30
   0  -7  29   10.60    8.10
   0   7  29    2.50    5.80
   0   7  29   15.80    8.90
   0   0 -30   17.50    5.10
   0   0 -30    7.40    5.10
   0   0  30   15.20    6.50
  -1   1 -30   40.30    9.60
  -1   1 -30   52.99    6.60
  -1   1 -30   69.59   11.80
   1  -1 -30   42.20    9.50
  -1  -1 -30   38.70    7.20
   1   1 -30   35.60    8.40
   1   1  30   40.10    7.00
  -1   1  30   47.20   11.30
   1  -1  30   66.39   13.00
  -1   1  30   42.50   10.30
   1   1  30   55.79   10.80
  -1  -1  30   27.90    8.80
   0  -2 -30    8.70    4.10
   2   0 -30   13.80    6.40
  -2   0 -30   11.20    2.40
   0   2 -30    8.60    5.40
   0   2 -30   12.40    5.40
   0  -2  30   10.50    5.90
  -2   0  30   16.40    6.60
   0   2  30    3.50    3.60
   0   2  30   16.60    7.10
   2   0  30    8.80    4.40
  -2   2 -30    8.80    4.80
   2   2 -30   15.20    6.00
  -2   2 -30   12.80    2.60
  -2  -2 -30    5.10    4.50
   2   2  30   11.40    5.50
  -2   2  30    9.80    5.90
   2   2  30    5.80    3.10
  -2  -2  30   14.80    6.00
   2  -2  30    8.00    7.20
  -2   2  30    3.30    5.10
  -1   3 -30   29.50    6.30
   3   1 -30   27.80    8.00
  -3  -1 -30   40.10    6.70
  -1   3 -30   36.90    9.20
  -1   3 -30   24.10    6.50
  -3  -1  30   33.50    8.00
  -1   3  30   18.20    6.60
   3   1  30   37.50    4.20
   1  -3  30   18.70    7.50
  -1   3  30   41.50   11.20
  -3   1 -30   31.00    7.30
   1   3 -30   33.80    8.00
  -3   1  30   40.80    8.20
  -1  -3  30   25.50    8.10
   3  -1  30   26.90    7.70
   1   3  30   47.80    9.50
   1   3  30   26.80    9.20
  -3   3 -30   20.10    5.20
   3   3 -30   17.70    6.50
   3  -3  30   17.50    8.40
  -3  -3  30   14.30    6.80
   3   3  30   29.20    8.30
  -3   3  30    8.90    6.10
  -3   3  30    9.60    4.60
   4   2 -30   15.40    6.20
  -2   4 -30    8.70    5.00
  -2   4 -30   10.10    4.90
  -4  -2  30    3.40    4.40
  -2   4  30    9.10    6.60
   2  -4  30    9.60    7.70
  -2   4  30   17.00    7.30
   4   2  30    9.90    3.30
  -2   4  30    2.10    3.90
  -4   0 -30   -0.90    3.20
   0   4 -30    8.60    5.30
  -4   0 -30   -0.40    3.90
   0   4 -30   17.00    6.40
   4   0 -30    5.20    6.50
   4   0  30   13.80    5.30
   0   4  30    6.50    4.60
   0  -4  30   -0.20    5.10
  -4   0  30   10.00    4.80
   0   4  30   10.30    6.00
  -4   2 -30    9.80    3.80
   2   4 -30   10.20    5.50
   2   4 -30   13.50    7.80
   4  -2  30   -0.50    4.90
  -2  -4  30    9.30    5.70
   2   4  30    7.80    4.50
   4   4 -30   10.60    8.50
  -4   4 -30   -2.80    3.50
   4   4 -30    0.90    4.80
  -4   4  30   -2.70    7.40
   4  -4  30    0.20    6.50
   4   4  30    5.20    4.10
  -4  -4  30   -5.50    5.90
  -3   5 -30   -1.00    5.40
  -3   5 -30   10.60    4.90
   5   3 -30    2.50    4.70
   5   3  30    9.80    4.30
  -3   5  30   14.10    8.20
  -5  -3  30    3.80    5.50
   3  -5  30   10.00    7.50
  -1   5 -30   -8.00    6.60
  -1   5 -30    7.20    4.90
  -5  -1 -30   20.70    4.60
   5   1 -30    8.80    5.40
  -1   5 -30    4.50    5.60
  -5  -1  30   14.40    5.60
   1  -5  30    1.10    5.90
  -1   5  30   11.30    6.20
   5   1  30    9.60    2.40
  -1   5  30   12.80    8.10
   1   5 -30   11.50    6.40
   1   5 -30   12.20    6.00
  -5   1 -30   10.40    2.80
   5  -1 -30    8.70    6.10
  -5   1 -30   10.10    2.60
  -1  -5  30   -0.30    5.60
   5  -1  30    6.70    5.10
   1   5  30    7.10    4.60
   1   5  30    9.50    5.50
   3   5 -30   -8.60    5.40
  -5   3 -30    7.20    2.80
   3   5 -30    7.10    6.10
   3   5  30    4.50    4.30
  -3  -5  30   15.50    7.20
   5  -3  30   22.50    8.30
  -2   6 -30    6.80    6.20
   6   2 -30    2.70    4.70
  -2   6 -30    1.90    4.70
   6   2  30    3.30    2.90
  -2   6  30   -6.20    4.60
  -2   6  30   12.70    9.20
   2  -6  30   -1.90    6.10
   0   6 -30   -6.30    6.10
   6   0 -30    2.90    4.80
   0   6 -30   -0.90    5.10
   0   6  30    1.50    6.60
   0   6  30    3.60    4.90
   2   6 -30   -5.10    5.00
   6  -2 -30    1.60    7.50
   2   6 -30    1.80    7.00
   2   6  30    6.80    6.10
   2   6  30    6.90    5.10
   6  -2  30    4.70    5.60
  -2  -6  30    4.30    6.40
  -1   0 -31    0.20    2.40
   1   0 -31   -3.40    3.70
   0   1 -31    3.00    5.30
   0   1 -31    3.20    3.20
   0   1 -31    3.20    4.70
   1   0  31    2.90    4.40
   0   1  31   -0.10    2.60
   0   1  31    2.60    4.00
   0  -1  31    2.40    4.80
  -1   0  31    5.30    6.10
   2   1 -31   -3.20    4.30
  -2  -1 -31    2.30    2.50
  -1   2 -31    3.00    3.00
  -1   2 -31    6.20    5.40
  -1   2 -31   -1.30    3.50
   2   1  31   -1.30    1.80
   1  -2  31    0.70    4.60
  -1   2  31    0.80    4.00
  -2  -1  31    7.50    5.30
   2   1  31    0.40    3.20
  -1   2  31    6.50    6.00
   1   2 -31    6.10    5.00
  -2   1 -31    0.00    4.00
  -1  -2 -31    0.50    4.30
  -2   1  31    1.70    4.90
   1   2  31    5.00    3.00
   2  -1  31   -8.40    3.60
   1   2  31    4.90    3.80
  -1  -2  31   -1.50    4.20
  -2   3 -31   -2.30    3.00
  -3  -2 -31   -1.70    4.40
   3   2 -31   -1.50    3.90
  -2   3 -31    6.60    3.50
   3   2  31    2.60    2.30
   2  -3  31   -1.90    5.50
  -2   3  31    2.50    4.60
  -3  -2  31    3.20    4.50
  -2   3  31    8.60    6.90
   3   0 -31    4.20    5.40
   0   3 -31   -0.90    3.10
   0   3 -31    5.40    4.60
   0   3  31   -5.50    4.40
  -3   0  31    4.90    4.20
   0   3  31    0.50    2.90
   0  -3  31    6.90    5.50
   3   0  31    1.40    3.40
  -3   2 -31    2.40    3.50
   2   3 -31    5.10    4.70
  -2  -3  31    4.00    5.30
  -3   2  31    7.60    4.60
   2   3  31   -5.40    3.00
   3  -2  31    5.10    5.70
  -3   2  31    2.40    6.70
   2   3  31    4.00    5.90
  -3   4 -31    4.40    4.20
  -3   4 -31    3.80    4.50
   4   3 -31    6.70    4.90
  -4  -3  31    0.60    4.80
  -3   4  31   -1.40    3.10
   4   3  31    0.90    3.00
   3  -4  31   -2.90    4.90
  -3   4  31    6.90    6.70
  -1   4 -31    9.10    5.30
  -4  -1 -31    4.10    3.10
  -1   4 -31    2.40    6.50
  -1   4 -31    8.00    4.90
   4   1 -31    3.00    5.20
  -1   4  31    5.60    4.50
   1  -4  31    8.10    5.80
  -1   4  31   19.20    8.60
   4   1  31    2.90    1.90
  -4  -1  31   -3.40    4.00
   1   4 -31    2.50    4.20
  -4   1 -31    1.90    3.40
   4  -1 -31   -4.10    5.90
   1   4 -31    3.00    4.80
   1   4  31    2.70    3.70
  -1  -4  31    3.10    5.40
  -4   1  31   -1.60    3.30
   4  -1  31    5.80    4.20
   1   4  31    4.70    5.30
   3   4 -31   -9.80    5.50
  -4   3 -31    2.30    3.30
   3   4 -31    3.40    4.80
   4  -3  31    6.70    6.80
   3   4  31   -1.20    3.10
  -3  -4  31    5.30    5.30
  -4   3  31   -1.00    7.60
   5   4 -31    0.40    7.10
  -4   5 -31    2.70    4.30
  -4   5 -31    1.70    6.30
   5   4 -31   -2.90    4.80
  -4   5  31   -1.50    7.50
   4  -5  31   -3.90    6.00
  -5  -4  31    1.80    5.60
   5   4  31    2.50    3.50
  -2   5 -31    2.00    4.60
  -2   5 -31    6.90    5.60
   5   2 -31    2.50    4.40
  -2   5  31   12.70    6.60
   5   2  31   -0.10    2.40
  -5  -2  31   -6.00    4.10
  -2   5  31   10.90    9.30
   2  -5  31   -9.80    5.10
  -2   5  31    9.90    5.20
   0   5 -31    2.60    5.10
  -5   0 -31    2.10    3.30
  -5   0 -31    7.70    3.00
   5   0 -31   -4.10    4.80
   0   5 -31    4.20    5.70
  -5   0  31    1.80    3.60
   0  -5  31    1.20    4.90
   0   5  31   -6.10    4.80
   0   5  31    4.30    4.10
   2   5 -31    0.80    4.00
  -5   2 -31    3.60    2.60
   5  -2 -31    8.20    6.90
   2   5 -31    0.60    7.30
   5  -2  31    2.00    5.80
   2   5  31    3.70    4.10
   2   5  31    1.50    4.80
  -2  -5  31    3.40    8.60
  -5   4 -31   -7.00    3.10
   4   5 -31    0.20    7.30
   4   5 -31   -3.40    5.20
  -4  -5  31    0.20    5.40
   4   5  31   -0.80    3.90
   5  -4  31    7.40    8.20
  -5   4  31  -15.90    8.40
   6   3 -31    8.40    5.30
  -3   6 -31   -2.60    6.80
  -3   6 -31    1.80    4.50
  -3   6  31   -8.00    6.70
   3  -6  31    8.00    6.90
   6   3  31   -2.20    3.20
  -6  -1 -31    6.30    4.30
  -1   6 -31    2.80    4.70
   6   1 -31    1.50    4.70
  -1   6 -31   -3.20    5.80
  -1   6  31   -1.20    8.70
   6   1  31   -1.60    1.70
  -1   6  31    4.60    6.00
   1  -6  31   -1.40    6.00
   6  -1 -31   14.50    7.00
   1   6 -31    5.10    7.00
   1   6 -31    9.10    5.90
   1   6  31    5.90    6.10
   1   6  31    4.60    5.10
  -1  -6  31   -1.80    5.60
   6  -1  31   -5.40    4.90
   6  -3 -31   -0.30    8.60
   3   6 -31   -5.40    4.60
   3   6 -31    8.30    7.90
   6  -3  31   -4.50    8.00
  -3  -6  31    3.10    7.20
   3   6  31    1.00    4.00
   0   0 -32  535.95   40.20
   0   0  32  593.54   45.90
  -1   1 -32   22.20    7.70
   1   1 -32   20.30    7.20
   1  -1 -32   30.20    8.40
  -1   1 -32   20.70    4.80
  -1   1 -32   39.60    9.90
   1   1 -32   18.70    6.40
  -1  -1 -32   18.80    5.20
  -1   1  32   23.70    8.40
  -1   1  32   26.60    9.60
  -1  -1  32   19.60    8.40
   1  -1  32   30.90    9.00
   1   1  32   19.90    7.00
   1   1  32   19.90    5.20
   0   2 -32  239.68   22.40
   2   0 -32  315.27   32.30
   0   2  32  258.47   21.50
   0  -2  32  206.08   24.30
  -2   0  32  263.07   24.40
   0   2  32  202.28   25.00
   2   0  32  268.67   23.20
  -2   2 -32  200.18   18.40
  -2   2 -32  190.78   13.90
  -2  -2 -32  173.88   17.90
   2   2 -32  201.28   19.60
  -2   2  32  211.78   21.70
  -2  -2  32  192.98   20.90
   2   2  32  225.28   19.50
   2   2  32  202.48   15.80
  -2   2  32  176.18   20.80
  -1   3 -32   29.40    6.80
   3   1 -32   28.20    8.80
  -1   3 -32   31.30    7.60
  -1   3 -32   31.90    9.70
  -3  -1 -32   27.50    7.00
  -1   3  32   21.20    7.20
  -3  -1  32   31.00    8.40
   3   1  32   39.70    8.20
  -1   3  32   49.00   11.00
   3   1  32   41.70    4.70
   1  -3  32   45.60   16.50
   1   3 -32   23.00    8.10
   1   3 -32   24.80    6.90
  -3   1 -32   24.20    6.80
   3  -1  32   42.20    9.30
   1   3  32   33.40    6.70
   1   3  32   25.10    7.60
  -3   1  32   35.80    8.20
  -1  -3  32   17.60    7.60
   3   3 -32   36.00    8.40
  -3   3 -32   14.60    5.90
  -3  -3  32   18.80    7.90
   3   3  32   33.70    6.10
  -3   3  32   18.90    8.80
   3  -3  32   35.80    9.60
  -3   3  32   21.60    5.90
  -2   4 -32  105.59   12.30
   4   2 -32   94.29   12.60
  -2   4 -32   88.99   11.60
  -2   4  32  135.39   17.00
  -2   4  32   77.89   15.10
  -4  -2  32   75.79   13.20
   2  -4  32  114.09   15.80
   4   2  32   93.89    9.00
   0   4 -32  117.79   14.40
   4   0 -32  132.59   17.40
   0   4 -32  104.69   14.80
  -4   0 -32  132.09   12.50
  -4   0 -32  127.49   14.20
   0   4  32  104.49   17.90
   0  -4  32  120.99   17.10
  -4   0  32  130.09   13.90
   0   4  32  132.99   14.10
   4   0  32  113.79   15.40
  -4   2 -32  100.29   10.20
   2   4 -32   74.19   15.30
   2   4 -32   81.49   13.50
  -4   2  32   86.49    9.20
   4  -2  32   71.69   13.80
   2   4  32   92.79   10.90
   2   4  32  109.59   13.70
  -2  -4  32   99.19   15.00
   4   4 -32   33.20   11.90
  -4   4 -32   46.40    7.60
  -4  -4  32   27.30    8.80
   4   4  32   41.00    7.70
  -4   4  32   32.70   13.00
   4  -4  32   64.49   12.80
   5   3 -32    3.50    5.30
  -3   5 -32   18.90    7.10
  -3   5 -32   10.30    5.10
   3  -5  32   14.80    8.50
  -5  -3  32   17.50    6.90
  -3   5  32    6.40    6.70
   5   3  32   11.30    4.50
  -1   5 -32    9.10    9.00
  -1   5 -32   13.70    6.60
  -1   5 -32   10.90    6.10
   5   1 -32    7.40    5.30
  -5  -1 -32   17.20    4.40
  -5  -1  32   20.50    6.40
  -1   5  32    9.70    5.90
   5   1  32   14.30    2.60
   1  -5  32   13.80    8.50
  -1   5  32   15.00    9.40
   1   5 -32   21.50    8.10
   5  -1 -32   19.20    7.80
   1   5 -32   12.30    7.60
  -5   1 -32   22.70    3.90
   1   5  32   16.70    5.70
  -1  -5  32   13.60    8.30
   1   5  32   20.60    7.60
  -5   3 -32   12.30    3.90
   3   5 -32   20.40    9.70
   3   5 -32   15.60    6.40
  -3  -5  32   10.70    5.70
   3   5  32    7.50    5.10
   5  -3  32   27.20    8.40
  -2   6 -32   21.50    7.20
  -2   6 -32   27.60    9.10
   6   2 -32   13.90    6.00
  -2   6  32   22.60   11.00
   2  -6  32   21.50    9.50
  -2   6  32   22.60    9.20
   6   2  32   23.40    4.60
  -6  -2  32   20.60    7.00
   6   0 -32   12.90    6.90
   0   6 -32   26.70    8.60
   0   6 -32   21.40    9.00
   0   6  32   31.40    8.20
   0   6  32   29.50   10.30
   0  -6  32   36.80   10.30
   2   6 -32   21.50    9.60
   6  -2 -32   25.20   10.50
   2   6 -32   17.40    7.10
   2   6  32   33.50    8.00
  -2  -6  32   31.80    9.80
   6  -2  32   18.60   13.20
   2   6  32   13.20    7.60
   0  -1 -33  543.35   37.00
   0   1 -33  424.96   35.10
   0   1 -33  441.96   38.20
  -1   0 -33  519.15   34.00
   1   0  33  493.25   39.90
   0   1  33  538.45   41.40
   0  -1  33  497.95   41.40
  -1   0  33  410.36   39.50
  -2  -1 -33  375.96   28.70
  -1   2 -33  493.05   34.80
  -1   2 -33  368.06   28.50
   2   1 -33  366.06   33.20
   2   1  33  409.36   28.00
   1  -2  33  455.65   36.80
  -2  -1  33  383.06   33.50
  -1   2  33  365.66   32.40
   2   1  33  397.86   36.40
  -2   1 -33  379.86   31.30
  -1  -2 -33  396.06   30.90
   1   2 -33  425.86   32.60
  -1  -2  33  344.57   32.80
   1   2  33  402.56   28.50
   1   2  33  352.26   31.10
  -2   1  33  344.67   32.90
   2  -1  33  424.56   34.60
  -2   3 -33  195.88   16.00
  -2   3 -33  204.48   18.30
   3   2 -33  184.88   19.50
  -3  -2 -33  183.48   18.80
   3   2  33  192.18   19.30
  -3  -2  33  185.68   20.70
   2  -3  33  148.99   21.20
   3   2  33  223.58   15.50
  -2   3  33  230.58   23.40
  -2   3  33  178.28   21.20
  -3   0 -33  320.47   25.00
   0   3 -33  262.67   23.00
   0   3 -33  235.58   22.30
   3   0 -33  248.88   25.70
   0   3  33  271.27   21.90
   0  -3  33  234.28   25.30
  -3   0  33  233.08   30.00
   0   3  33  233.68   24.70
   3   0  33  208.88   21.10
  -3   2 -33  190.28   18.00
   2   3 -33  225.68   20.90
   2   3  33  192.58   19.90
   2   3  33  220.18   17.50
  -2  -3  33  184.28   21.40
  -3   2  33  175.68   19.10
   3  -2  33  269.67   24.70
  -3   2  33  238.38   26.40
  -3   4 -33  100.59   11.20
  -3   4 -33  125.39   11.30
   4   3 -33   85.99   12.80
  -3   4  33   74.29   10.60
  -3   4  33   62.69   17.40
   3  -4  33   98.09   16.60
   4   3  33   91.09    9.70
  -3   4  33   88.69    9.70
  -4  -3  33   93.19   15.20
  -1   4 -33  209.18   18.70
  -4  -1 -33  197.08   16.30
  -1   4 -33  163.28   18.00
   4   1 -33  169.58   19.20
  -1   4 -33  190.28   21.30
  -4  -1  33  187.28   19.20
  -1   4  33  193.18   22.80
   4   1  33  193.98   13.50
   1  -4  33  205.08   22.30
  -1   4  33  191.68   19.70
   1   4 -33  185.68   19.40
   4  -1 -33  228.78   25.00
   1   4 -33  206.68   21.70
  -4   1 -33  183.78   17.00
   4  -1  33  212.98   19.50
   1   4  33  209.38   20.60
  -1  -4  33  198.18   22.30
   1   4  33  199.78   17.90
  -4   1  33  199.68   17.80
  -4   3 -33  106.09   10.90
   3   4 -33  100.79   14.00
   3   4 -33   70.99   16.00
   3   4  33  103.99   11.50
  -4   3  33  103.29   21.80
  -3  -4  33   71.49   14.10
   4  -3  33  157.58   18.20
   5   4 -33   24.80    7.30
   5   4 -33   11.20   10.30
  -4   5 -33   30.20    7.90
  -4   5 -33   26.80    6.60
   5   4  33   37.30    7.00
   4  -5  33   27.30   10.10
  -4   5  33   18.30   11.00
  -5  -4  33   36.10    9.80
   5   2 -33   63.09   11.10
  -2   5 -33   75.69   10.70
  -2   5 -33   47.00   10.30
   5   2  33   50.39    6.50
  -2   5  33  101.89   15.70
  -2   5  33   30.70   10.20
  -5  -2  33   47.40   10.50
   2  -5  33   49.50   12.30
   0   5 -33   78.79   13.60
  -5   0 -33   63.79    7.50
  -5   0 -33   75.99    9.00
   5   0 -33   79.19   13.70
   0   5 -33   59.29   10.70
  -5   0  33   75.79    9.80
   5   0  33   92.29   11.70
   0   5  33   77.39   14.00
   0   5  33   67.89   11.60
   0  -5  33   67.39   14.40
   2   5 -33   33.80    9.70
   5  -2 -33   74.59   14.40
   2   5 -33   46.30   12.90
  -5   2 -33   52.39    6.20
   5  -2  33   60.99   13.10
   2   5  33   42.60   10.70
   2   5  33   53.69    9.60
  -2  -5  33   64.39   13.90
   4   5 -33   27.00    8.50
   4   5 -33   14.00   11.30
   4   5  33   38.10    7.40
   5  -4  33   27.30   10.70
  -4  -5  33   22.80    9.20
   6   3 -33   30.20    7.20
  -3   6 -33   13.80    6.20
  -3   6 -33   30.20    9.40
  -6  -3  33   20.80    7.50
   3  -6  33   31.90   10.40
   6   3  33   18.50    5.20
  -3   6  33   24.40   10.10
  -1   6 -33   33.70   10.10
   6   1 -33   44.70    9.20
  -1   6 -33   45.80    9.70
  -6  -1 -33   28.20    6.40
  -1   6  33   35.60   12.10
  -1   6  33   54.79   11.70
   1  -6  33   47.30   12.60
   6  -1 -33   60.49   11.80
   1   6 -33   49.80   10.40
   1   6 -33   50.89   13.20
  -1  -6  33   56.39   13.00
   6  -1  33   52.39   10.10
   1   6  33   36.10    8.90
   1   6  33   63.69   12.90
   3   6 -33   11.20    9.30
   6  -3 -33   24.00   11.00
   3   6 -33   48.60   10.40
   3   6  33   28.60    7.80
   3   6  33   37.90   10.00
  -3  -6  33   17.80    9.20
   6  -3  33   27.70   10.90
   0   0 -34 1918.01  122.29
   0   0  34 1881.01  127.89
  -1  -1 -34  482.25   34.00
   1   1 -34  399.26   36.90
  -1   1 -34  457.75   37.40
   1   1 -34  473.35   36.40
   1   1  34  448.86   33.70
  -1   1  34  545.45   40.00
   1   1  34  432.86   40.70
   0   2 -34  835.02   54.79
  -2   0 -34  761.12   47.70
  -2   0  34  591.94   58.99
   2   0  34  817.62   55.39
   0  -2  34  651.93   57.19
   0   2  34  686.83   55.79
   0   2  34  791.52   52.49
  -2  -2 -34  484.15   38.50
  -2   2 -34  522.35   38.90
   2   2 -34  542.35   40.90
  -2  -2  34  539.85   42.30
  -2   2  34  454.95   42.50
  -2   2  34  459.55   41.30
   2   2  34  553.24   35.80
   2   2  34  559.04   40.00
  -1   3 -34  207.98   20.00
   3   1 -34  228.98   24.00
  -1   3 -34  248.88   22.60
  -1   3 -34  266.87   24.70
  -1   3  34  234.88   22.90
   3   1  34  299.67   23.30
   3   1  34  247.68   17.80
  -1   3  34  329.57   28.50
   1  -3  34  198.78   24.60
  -3  -1  34  255.97   24.20
  -3   1 -34  223.48   21.30
   1   3 -34  199.68   22.50
   1   3 -34  248.08   22.40
   3  -1  34  238.98   23.60
  -3   1  34  242.58   22.60
   1   3  34  239.58   22.90
  -1  -3  34  231.38   24.40
   1   3  34  269.17   20.50
  -3   3 -34  147.29   13.80
   3   3 -34  115.39   14.40
   3  -3  34  132.99   18.60
  -3  -3  34   97.99   17.10
  -3   3  34   86.89   18.30
   3   3  34  140.79   12.10
  -3   3  34  108.29   13.80
   4   2 -34  180.18   18.90
  -2   4 -34  132.69   15.50
  -2   4 -34  176.78   17.10
   2  -4  34  200.38   22.10
  -2   4  34  223.48   22.90
  -2   4  34  145.99   19.40
   4   2  34  177.28   13.70
  -4  -2  34  163.68   19.10
   0   4 -34  251.37   24.00
  -4   0 -34  281.47   23.40
   4   0 -34  221.78   25.10
   0   4 -34  274.57   23.70
   0   4  34  243.58   22.70
   0   4  34  250.47   26.00
  -4   0  34  270.67   23.20
   0  -4  34  244.38   26.10
   4   0  34  275.67   23.40
   2   4 -34  162.08   18.10
   2   4 -34  159.28   20.70
  -4   2 -34  176.08   15.00
  -4   2  34  165.68   14.30
   4  -2  34  147.29   19.10
   2   4  34  166.38   15.70
   2   4  34  157.28   18.50
  -2  -4  34  163.08   20.50
   4   4 -34   52.59   14.50
  -4   4 -34   77.39    9.80
   4   4 -34   72.99   12.90
  -4  -4  34   41.90   11.80
  -4   4  34   75.19   17.80
   4   4  34   65.59    9.30
   4  -4  34   65.59   14.40
   5   3 -34   42.70    9.60
  -3   5 -34   39.50    8.50
  -3   5 -34   53.99    9.20
   3  -5  34   54.79   12.90
   5   3  34   50.09    7.30
  -3   5  34   51.19   13.60
  -5  -3  34   47.30   17.40
  -1   5 -34   64.99   12.20
   5   1 -34   88.19   12.40
  -5  -1 -34   59.49    8.10
  -1   5 -34   69.39   11.60
  -5  -1  34   47.60    9.50
  -1   5  34   91.09   16.10
   1  -5  34   59.39   14.10
  -1   5  34   50.69   13.70
  -5   1 -34   73.39    7.90
   5  -1 -34   39.30   11.40
   1   5 -34   61.39   12.90
   1   5 -34   79.79   13.40
  -5   1 -34   63.59    7.60
  -1  -5  34   70.09   15.20
   1   5  34   84.19   11.40
  -5   1  34   65.89    7.80
   1   5  34   50.69   11.60
   5  -1  34   68.99   11.40
   3   5 -34   41.20    9.70
  -5   3 -34   27.90    5.60
   3   5 -34   30.80   12.20
  -3  -5  34   34.90   10.60
   3   5  34   43.10    8.40
   5  -3  34   26.50   10.60
  -2   6 -34   17.90    8.40
   6   2 -34   40.30    8.60
  -2   6 -34   48.00    9.30
  -6  -2  34   50.89   10.40
  -2   6  34   21.70    8.80
   2  -6  34   59.79   12.80
   6   2  34   39.70    5.90
  -2   6  34   39.30   11.60
   0   6 -34   35.20   11.10
   0   6 -34   65.99   11.80
   6   0 -34   58.79   11.10
   0   6  34   47.00   10.40
   0   6  34   52.59   13.70
   6   0  34   80.69   11.60
   0  -6  34   51.79   13.10
   2   6 -34   40.00    9.90
   6  -2 -34   35.60   10.60
   2   6 -34   28.30   10.90
  -2  -6  34   27.30   10.40
   6  -2  34   46.00   11.70
   2   6  34   32.40    7.90
   2   6  34   51.79   10.50
   0  -1 -35  693.43   42.90
   0   1 -35  472.85   44.30
  -1   0 -35  656.43   39.70
   0   1 -35  552.84   40.80
   1   0  35  561.24   45.20
   0   1  35  573.34   61.69
   0  -1  35  601.74   47.40
  -1   0  35  454.35   46.50
   0   1  35  489.85   41.80
  -1   2 -35  343.27   28.90
  -1   2 -35  320.57   25.30
   2   1 -35  320.27   30.20
  -2  -1 -35  331.47   25.40
  -1   2 -35  417.96   31.10
   2   1  35  348.07   28.60
  -2  -1  35  361.86   31.50
  -1   2  35  296.77   28.90
   2   1  35  324.47   24.70
   1  -2  35  353.06   34.00
   1   2 -35  333.67   28.80
  -2   1 -35  297.17   27.50
  -1  -2 -35  287.57   26.40
   1   2  35  347.57   25.20
  -2   1  35  282.57   30.60
   2  -1  35  360.16   30.80
  -1  -2  35  321.87   30.30
   1   2  35  327.07   28.40
  -2   3 -35  115.79   14.00
  -3  -2 -35  130.39   15.00
   3   2 -35  118.89   15.70
  -2   3 -35  111.69   11.20
  -2   3  35  135.49   20.30
   3   2  35  132.19   15.40
   2  -3  35   81.39   16.60
   3   2  35  130.39   10.90
  -3  -2  35  105.19   17.40
  -2   3  35  119.39   16.90
   0   3 -35  147.39   17.80
   0   3 -35  183.88   18.70
  -3   0 -35  225.38   21.10
   3   0 -35  174.88   22.00
   0   3  35  184.18   21.60
   3   0  35  180.58   18.60
   0   3  35  195.38   17.80
  -3   0  35  164.68   19.20
   0  -3  35  179.58   22.10
  -3   2 -35  106.79   13.00
   2   3 -35  117.29   15.40
  -2  -3  35  123.49   17.10
   2   3  35  130.79   15.20
   2   3  35  134.09   12.30
   3  -2  35  136.49   17.90
  -3   2  35  106.39   19.70
  -3   2  35   88.69   14.00
  -3   4 -35   65.89    8.00
   4   3 -35   47.70   10.40
  -3   4 -35   39.50    8.50
   4   3  35   47.80    7.20
  -3   4  35   25.30   10.50
   3  -4  35   29.40   10.20
  -4  -3  35   21.10    9.30
  -3   4  35   39.50    6.80
  -3   4  35   36.40    8.00
  -1   4 -35  100.79   13.50
  -1   4 -35  104.49   12.80
   4   1 -35   88.39   15.20
  -1   4  35  102.09   13.80
   4   1  35  113.59   13.90
   1  -4  35   95.59   16.80
  -1   4  35   94.69   17.50
  -4  -1  35  115.49   14.50
   1   4 -35  115.19   14.30
   4  -1 -35  117.99   19.50
   1   4 -35   84.09   15.90
  -4   1 -35   94.59   12.00
   1   4  35  100.19   14.60
   4  -1  35   92.49   20.50
   1   4  35  126.49   12.70
  -4   1  35   98.19   12.30
  -1  -4  35  103.59   18.10
   3   4 -35   51.39   11.30
  -4   3 -35   30.10    8.10
   3   4 -35   42.20   12.70
  -3  -4  35   37.70   12.40
  -4   3  35   28.90   12.00
   3   4  35   42.50   11.50
   4  -3  35   67.49   13.60
   3   4  35   40.60    7.60
   5   4 -35    9.20    5.60
  -4   5 -35   15.70    5.90
   5   4 -35   16.20   11.60
   5   4  35   11.80    4.90
  -4   5  35    4.30    9.50
  -5  -4  35   13.50    7.70
   4  -5  35   -0.50    7.50
  -2   5 -35   22.00    6.90
   5   2 -35   22.50    7.40
  -2   5 -35   16.90    6.70
  -2   5  35   13.30    7.70
   2  -5  35   23.40    9.80
   5   2  35   30.00    4.80
  -5  -2  35   24.20    8.00
  -2   5  35   30.70   10.70
  -5   0 -35   24.40    6.50
   5   0 -35   22.10    8.30
   0   5 -35   46.50   16.80
  -5   0 -35   35.90    7.40
   0   5 -35   27.80    9.00
   0   5  35   33.60   10.30
   5   0  35   40.80    9.10
   0  -5  35   40.80   12.40
  -5   0  35   29.00    7.30
   0   5  35   36.60    9.00
   2   5 -35   10.50    7.00
  -5   2 -35   23.10    4.80
   5  -2 -35   34.30   11.30
   2   5  35   31.40    9.50
   5  -2  35   29.00   10.70
  -2  -5  35   11.30    7.90
   2   5  35   17.00    6.20
   4   5 -35    0.20    8.90
   4   5 -35   17.30    7.40
  -5   4 -35   16.70    5.10
  -4  -5  35    3.80    7.40
   4   5  35   13.60    5.80
   5  -4  35   26.00   10.00
  -3   6 -35   13.30    8.20
  -3   6 -35    6.40    5.50
   6   3 -35    6.20    5.90
  -6  -3  35    8.60    7.00
   3  -6  35   12.50    8.50
  -3   6  35    8.30    8.60
   6   3  35   10.30    4.20
  -1   6 -35   19.30    7.70
  -6  -1 -35   20.60    6.10
  -1   6 -35   35.70    9.90
   6   1 -35   19.30    7.40
   1  -6  35   24.10   11.50
  -1   6  35   34.30    9.40
  -6  -1  35    9.20    5.50
  -1   6  35   19.50   10.50
   1   6 -35   14.30    7.70
   6  -1 -35   28.10    9.30
   1   6 -35   16.00    9.40
  -1  -6  35    7.90    8.70
   1   6  35   24.10    7.50
   1   6  35   20.10    8.10
   6  -1  35   17.90    7.50
   6  -3 -35   11.60    9.90
   3   6 -35   12.80   10.30
   3   6 -35   14.20    7.60
   3   6  35   11.10    7.90
  -3  -6  35    6.50    9.10
   6  -3  35   26.40   10.40
   3   6  35   11.80    5.60
   0   0  36  182.88   36.30
  -1   1 -36   68.29    8.10
  -1  -1 -36   46.40    8.40
   1   1 -36   37.40    9.70
   1   1  36   66.99   13.50
  -1  -1  36   37.30   11.50
   1   1  36   44.90    8.40
   1  -1  36   61.39   13.30
  -1   1  36   60.89   12.70
  -1   1  36   87.59   16.70
  -2   0 -36   50.69    6.40
   0   2 -36   63.39   12.40
   2   0 -36   94.89   17.00
  -2   0  36   70.09   14.60
   0  -2  36   48.20   12.90
   2   0  36   51.19   16.60
   0   2  36   66.79   14.30
   0   2  36   69.59   10.00
  -2   2 -36   37.50    9.00
   2   2 -36   24.50    8.20
  -2  -2 -36   28.20    7.80
  -2   2  36   22.60    9.10
   2   2  36   42.30   10.20
  -2   2  36   32.50    9.90
  -2  -2  36   34.20   10.60
   2  -2  36   50.49   13.00
   2   2  36   50.19    7.10
   3   1 -36   16.50    7.70
  -1   3 -36   20.10    5.60
  -1   3 -36   13.50    6.70
  -1   3  36    9.90    6.10
   3   1  36   16.90    6.70
   1  -3  36   12.80    8.30
  -1   3  36    2.80    7.90
  -3  -1  36    6.90    6.20
   3   1  36   17.90    3.90
   1   3 -36   24.20    8.10
  -3   1 -36   16.90    6.30
   1   3  36   12.80    6.20
   3  -1  36   16.20    8.40
  -1  -3  36   19.40    7.90
   1   3  36   21.70    5.90
  -3   3 -36   -3.30    3.80
   3   3 -36   -2.70    4.90
  -3  -3  36   15.10    7.80
   3   3  36    5.90    3.60
  -3   3  36    8.10    5.20
   3  -3  36    6.60    7.60
  -3   3  36   -4.60    5.90
   3   3  36   15.30    6.80
  -2   4 -36   -3.60    4.50
   4   2 -36    9.90    6.30
  -2   4 -36    5.00    4.90
  -2   4  36   -0.50    7.10
   2  -4  36    7.40    7.40
  -2   4  36   10.30    6.80
  -4  -2  36    7.30    6.60
   4   2  36    5.10    3.00
   4   0 -36    5.30    7.70
   0   4 -36   12.30    6.90
  -4   0 -36   16.40    6.30
   0   4 -36   18.80    7.30
   0   4  36    8.10    5.50
   0   4  36    6.90    7.10
   4   0  36    6.80    6.10
  -4   0  36    6.30    5.40
   0  -4  36   22.60    8.80
   2   4 -36    4.40    5.40
   2   4 -36    1.80    6.00
  -4   2 -36    8.60    4.60
  -4   2  36    1.90    4.00
  -2  -4  36    4.00    6.80
   2   4  36    9.10    4.50
   2   4  36    5.80    6.70
   4   4 -36    1.20    5.30
   4   4 -36    3.40    7.50
  -4   4 -36   -1.40    4.20
  -4   4  36    3.70    7.70
  -4  -4  36   -2.90    5.90
   4  -4  36   15.60    8.50
   4   4  36    6.00    3.90
  -3   5 -36   -4.90    4.20
  -3   5 -36    2.30    5.60
   5   3 -36    8.20    7.20
  -5  -3  36   -0.50    5.80
   5   3  36    0.20    3.30
   3  -5  36   -3.20    6.70
  -3   5  36    6.30    6.70
  -1   5 -36   -1.80    4.50
  -1   5 -36   -4.90    5.10
   5   1 -36    3.00    5.90
  -1   5  36    9.60    6.10
  -5  -1  36    6.40    5.40
   1  -5  36    7.10    7.90
  -1   5  36    0.40    7.20
   1   5 -36   -4.00    6.30
  -5   1 -36    3.70    4.00
  -5   1 -36    3.90    3.70
   5  -1 -36    6.20    6.50
   1   5 -36    7.20    6.10
  -5   1  36    4.70    3.50
   1   5  36    1.40    4.70
  -1  -5  36    8.60    8.30
   5  -1  36   -3.50    4.60
   1   5  36    3.10    5.50
  -5   3 -36    0.80    3.70
   3   5 -36   -8.00    6.60
   3   5  36    0.40    5.50
   3   5  36   10.10    7.60
   5  -3  36    5.70    8.30
  -3  -5  36   -1.60    6.10
  -2   6 -36    3.50    5.10
   6   2 -36   -2.80    4.90
  -2   6 -36   -3.20    6.30
  -2   6  36    9.80    9.30
  -6  -2  36   -4.00    4.80
   2  -6  36    6.40    8.40
   6   2  36   -1.70    2.50
  -2   6  36    7.10    6.50
   6   0 -36    3.80    6.30
   0   6 -36   13.10    7.50
   0   6 -36    0.00    4.80
   0   6  36    7.40   10.30
   0  -6  36    0.90    7.20
   6   0  36   -1.20    5.80
   0   6  36   -4.70    4.40
   6  -2 -36   -7.60    7.00
   2   6 -36    5.30    5.50
   2   6 -36    7.70    9.60
  -2  -6  36   -1.20    6.50
   2   6  36   -2.00    3.90
   2   6  36   11.20    7.20
   6  -2  36   -1.60    7.70
   1   0 -37   23.30    8.90
  -1   0 -37   21.40    5.20
   0   1 -37   11.60    6.70
   0  -1 -37   17.30    6.90
   0   1  37   20.00    8.30
   0   1  37   10.10    5.40
   0  -1  37   12.40    7.30
   1   0  37   18.10    8.20
  -1   0  37   13.40    8.10
  -1   2 -37   12.30    4.30
  -2  -1 -37   15.60    4.90
   2   1 -37   14.70    7.30
  -1   2 -37    8.60    4.10
  -1   2 -37    5.00    5.20
  -1   2  37   22.90   10.30
   2   1  37   11.60    4.20
  -1   2  37   -1.70    4.50
   1  -2  37   -1.20    4.50
  -2  -1  37    8.10    5.50
   2   1  37    8.20    5.70
  -2   1 -37   -1.20    5.90
   1   2 -37    8.20    5.80
  -1  -2  37    5.10    5.60
   1   2  37    9.00    4.70
  -2   1  37    5.20    6.00
   1   2  37   10.30    6.50
   3   2 -37    9.00    6.20
  -2   3 -37    3.90    5.90
  -2   3 -37    6.90    3.40
  -3  -2 -37   18.50    6.30
  -2   3  37    1.40    4.90
   3   2  37    4.00    5.30
   2  -3  37   10.70    7.70
  -2   3  37    5.70    7.30
  -3  -2  37   -0.40    4.80
   3   2  37    4.80    3.10
   0   3 -37   18.30    6.30
   3   0 -37    3.10    7.30
  -3   0 -37    8.30    6.50
   0   3 -37    8.80    5.80
   0   3  37    9.60    6.40
   3   0  37    5.50    5.50
  -3   0  37   14.30    7.10
   0  -3  37    6.80    6.70
   0   3  37    8.50    4.70
  -3   2 -37    2.50    5.10
   2   3 -37    6.70    6.00
  -3   2  37    4.80    5.80
   3  -2  37   -1.30    7.20
   2   3  37    9.40    5.70
  -2  -3  37    3.90    5.90
   2   3  37    4.40    4.00
   4   3 -37    5.50    6.30
  -3   4 -37    1.90    4.80
  -3   4 -37   -6.10    3.50
  -3   4  37    2.70    6.10
  -4  -3  37   18.20    8.30
   3  -4  37    3.80    7.40
  -3   4  37    6.50    5.50
   4   3  37    3.10    3.30
   4   1 -37   13.50    7.00
  -1   4 -37    3.80    5.20
  -1   4 -37    4.40    4.70
   4   1  37   -0.80    2.30
  -1   4  37   -3.10    4.10
  -1   4  37   11.50    7.60
   1  -4  37    3.60    7.20
  -4  -1  37    1.50    5.40
   4   1  37   -3.10    3.90
   4  -1 -37    0.60    6.40
   1   4 -37   -1.00    5.20
  -4   1 -37    9.20    5.40
   1   4 -37   -6.60    5.00
   1   4  37    6.40    5.20
  -1  -4  37   -2.40    5.30
   4  -1  37   14.30    7.00
   1   4  37    7.40    5.00
  -4   1  37    5.10    5.80
   3   4 -37   -4.00   11.70
   3   4 -37   12.70    7.30
  -4   3 -37   -2.20    4.10
  -3  -4  37    0.10    6.20
   4  -3  37   14.50    8.90
   3   4  37    7.00    4.10
   3   4  37    3.30    5.80
   5   4 -37  -10.50    8.10
  -4   5 -37    0.40    5.00
   5   4 -37   -8.60    5.30
   4  -5  37  -17.10    7.20
   5   4  37   -0.10    3.80
  -5  -4  37   -5.80    5.20
  -4   5  37  -15.20    6.80
  -2   5 -37    6.00    5.50
  -2   5 -37    0.10    4.40
   5   2 -37    0.20    5.40
  -2   5  37  -11.80    6.10
   5   2  37    2.10    2.70
   2  -5  37    1.20    6.90
  -5  -2  37    4.80    5.80
  -2   5  37    4.30    6.20
  -5   0 -37   10.50    5.10
   0   5 -37    4.60    6.00
   5   0 -37    7.80    6.00
  -5   0 -37    1.60    3.90
   0   5 -37   -2.80    5.30
   0  -5  37   -3.10    6.20
   5   0  37   -0.40    4.50
   0   5  37    7.90    7.00
   0   5  37    3.80    8.00
  -5   0  37    3.00    4.90
   5  -2 -37   16.90    9.10
  -5   2 -37    2.60    3.50
   2   5 -37   -4.30    7.00
   2   5 -37    1.70    5.60
   2   5  37    1.00    3.70
   5  -2  37   -6.80    6.60
   2   5  37    5.80    5.40
  -2  -5  37   -1.70    5.50
   4   5 -37   -5.80    5.40
  -5   4 -37    8.10    4.60
   4   5 -37   10.60    9.70
   5  -4  37   12.50    9.00
  -4  -5  37   -0.70    7.00
   4   5  37   -1.00    4.10
   6   1 -37   -8.30    5.30
  -1   6 -37    3.00    5.80
  -6  -1 -37    1.00    5.80
  -1   6 -37    8.00    6.90
  -1   6  37   -8.90    7.60
   1  -6  37   -5.70    6.80
  -6  -1  37   -5.70    4.40
  -1   6  37   -4.60    4.40
   6  -1 -37    0.50    6.40
   1   6 -37   -7.20    7.30
   1   6 -37   -5.30    5.80
   1   6  37    8.50    6.90
  -1  -6  37   -4.10    6.50
   1   6  37    1.70    4.80
   6  -1  37    1.90    6.30
   0   0 -38   49.40    9.00
   0   0  38   30.30   10.00
   1   1 -38   58.59   12.30
  -1   1 -38   50.29   11.90
  -1   1  38   81.89   15.50
   1   1  38   34.70    8.20
   1   1  38   52.29   12.50
  -1  -1  38   31.30   10.70
   1  -1  38   78.69   15.00
   2   0 -38   21.30    9.90
  -2   0 -38   12.00    3.60
   0   2 -38    4.10    5.70
   0   2  38   17.40    8.50
   2   0  38   24.30    7.90
  -2   0  38    7.30    6.40
   0  -2  38    3.50    6.90
   0   2  38   11.40    6.50
  -2  -2 -38    8.60    6.00
   2   2 -38   13.20    6.60
  -2   2 -38   14.30    6.60
   2  -2  38    7.50    8.50
   2   2  38    8.70    5.70
  -2  -2  38   12.00    7.60
  -2   2  38   11.60    6.80
  -2   2  38    4.10    6.80
   2   2  38   13.50    4.60
  -1   3 -38   33.90    8.40
   3   1 -38   27.90   10.20
  -3  -1 -38   14.30    4.70
  -1   3 -38   34.30    7.20
   3   1  38   45.30    9.60
   1  -3  38   29.70   10.90
  -1   3  38   18.30    7.70
   3   1  38   16.10    4.30
  -1   3  38   22.60    9.80
  -3  -1  38   16.90    8.00
   1   3 -38   28.60    8.80
  -3   1 -38   24.90    8.10
   3  -1  38    9.30    7.20
  -3   1  38   22.90    8.50
   1   3  38   23.10    8.20
   1   3  38   25.00    6.50
  -1  -3  38   20.70    9.90
   3   3 -38   10.40    7.40
  -3   3 -38    0.10    4.80
   3   3  38   12.30    4.00
   3  -3  38   16.80    7.80
   3   3  38   13.20    6.90
  -3  -3  38   27.60    8.50
  -3   3  38    3.30    6.80
  -3   3  38   18.90    7.40
  -2   4 -38    1.40    4.80
   4   2 -38   -0.10    5.60
   4   2  38   14.90    6.50
  -2   4  38   -7.90    6.50
   2  -4  38   -2.50    6.10
  -4  -2  38    7.80    6.30
  -2   4  38    4.60    6.10
   4   2  38    4.40    2.90
   4   0 -38   -4.20    6.30
   0   4 -38    1.30    5.30
   0   4 -38   10.00    6.90
  -4   0 -38    7.20    6.30
   0   4  38    5.40    6.00
   0   4  38    4.00    4.90
  -4   0  38    5.50    5.10
   4   0  38   11.00    5.60
   0  -4  38   16.40    8.90
   2   4 -38   10.10    7.20
  -4   2 -38    0.00    4.40
   2   4 -38    6.90    6.30
  -2  -4  38   -4.40    5.60
   2   4  38    8.30    4.90
  -4   2  38    5.10    4.40
   2   4  38    5.30    5.50
   4  -2  38    4.20    6.40
  -4   4 -38   -4.90    4.20
   4   4 -38   17.40    9.90
   4   4 -38    7.10    6.50
   4   4  38   -3.20    3.50
  -4   4  38    8.30    8.70
  -4  -4  38   -6.00    5.40
   4  -4  38    2.40    8.80
  -3   5 -38   15.40    6.60
   5   3 -38    4.10    6.20
  -3   5 -38    0.70    5.60
   3  -5  38    1.40    8.10
  -3   5  38    2.40    6.50
  -5  -3  38    2.70    6.20
   5   3  38    4.80    3.20
   5   1 -38    9.70    6.80
  -1   5 -38   11.00    6.10
   1  -5  38   16.80    8.70
  -5  -1  38    8.30    5.80
  -1   5  38    6.40    8.10
  -1   5  38    7.30    5.40
   5   1  38    7.10    6.00
   5  -1 -38    2.10    6.60
  -5   1 -38   12.80    4.80
  -5   1 -38   13.50    5.40
   1   5 -38   18.80    8.00
   1   5 -38    4.70    5.40
   1   5  38    8.00   11.00
   5  -1  38    8.90    6.20
  -5   1  38    8.70    4.80
   1   5  38    7.00    6.80
  -1  -5  38   11.30    9.30
  -5   3 -38   11.00    5.00
   3   5 -38    0.60    8.80
   3   5 -38   -7.20    4.90
   5  -3  38   16.30    9.40
  -3  -5  38   -3.40    6.80
   3   5  38    9.80    7.10
   3   5  38   10.90    5.70
   6   2 -38   -6.60    5.70
  -2   6 -38  -10.30    5.10
  -2   6 -38    2.20    7.60
  -2   6  38   -0.90    8.90
   2  -6  38   19.80    9.70
  -6  -2  38   -0.30    5.20
  -2   6  38    9.80    7.40
   0   6 -38   -1.20    4.90
   0   6 -38   -9.80    6.80
   6   0 -38    3.60    6.90
   0   6  38   -3.00    6.90
   0  -6  38    0.90    7.40
   6   0  38   -1.60    5.20
   0   6  38   -1.20    5.10
   2   6 -38    7.10    6.60
   6  -2 -38    7.60    9.90
   2   6 -38    4.60    8.40
   6  -2  38    1.40    8.80
   2   6  38   -0.60    6.10
  -2  -6  38   -7.40    7.00
   2   6  38   -3.60    4.20
   0   1 -39    5.70    6.70
   1   0 -39    1.60    5.90
  -1   0 -39    2.70    3.50
   0   1 -39    3.00    4.30
   0  -1 -39    6.00    5.10
   0   1  39    0.50    4.70
  -1   0  39   -3.90    6.40
   1   0  39    5.80    6.50
   0  -1  39   10.10    6.90
   0   1  39   -0.60    5.40
   2   1 -39    1.50    6.00
  -2  -1 -39    5.50    4.30
  -1   2 -39   -4.00    3.30
  -1   2 -39   10.50    6.40
  -1   2 -39    1.70    3.40
  -1   2  39   -1.00    5.10
  -2  -1  39    4.90    6.00
   1  -2  39   -3.80    6.10
   2   1  39    4.00    3.50
  -1   2  39    1.30    7.50
   2   1  39    1.80    4.60
  -2   1 -39   -5.40    4.20
   1   2 -39    1.70    5.30
   2  -1  39    1.40    5.60
  -1  -2  39   -6.30    5.20
  -2   1  39   -0.70    5.60
   1   2  39   -3.10    3.30
   1   2  39   -3.90    3.40
  -3  -2 -39    9.80    5.90
  -2   3 -39    9.20    3.70
  -2   3 -39   -0.40    5.10
   3   2 -39    3.00    5.50
   3   2  39   -2.30    2.70
   2  -3  39   -0.60    6.40
   3   2  39   -1.60    3.90
  -2   3  39   13.50    7.90
  -2   3  39    5.10    5.50
  -3  -2  39    0.20    5.60
  -3   0 -39   -8.90    5.40
   3   0 -39   18.80    8.20
   0   3 -39    4.50    4.90
   0   3 -39    6.30    5.70
   0   3  39    9.50    5.00
   0   3  39   11.90    7.20
   3   0  39    0.80    5.70
   0  -3  39   12.00    7.60
  -3   0  39    1.50    5.50
   2   3 -39    6.20    5.90
  -3   2 -39    1.00    4.80
   2   3  39    0.30    4.20
  -2  -3  39    4.00    5.80
   2   3  39   -0.20    3.70
   3  -2  39  -12.60    5.50
  -3   2  39   -0.50    5.40
   4   3 -39  -16.20    6.30
  -3   4 -39    7.00    4.50
   4   3  39    2.00    3.30
   3  -4  39   -9.60    6.50
  -3   4  39    8.50    5.30
  -3   4  39    7.00    6.20
   4   3  39    1.00    4.80
  -3   4  39    0.50    6.10
  -1   4 -39   -5.00    4.90
   4   1 -39    5.40    6.90
  -1   4 -39   -5.10    4.60
   4   1  39   -2.40    4.50
  -4  -1  39    5.40    6.10
  -1   4  39   -3.80    5.50
  -1   4  39    3.50    5.10
   1  -4  39    8.80    7.60
   1   4 -39    8.00    5.80
   4  -1 -39   -7.80    5.50
   1   4 -39    8.00    6.20
  -4   1 -39   -5.10    4.50
  -4   1  39    2.30    5.30
   1   4  39    2.00    3.40
   4  -1  39   -7.10    5.70
   1   4  39   -5.10    4.50
  -1  -4  39   -1.70    7.20
  -4   3 -39   -0.70    4.00
   3   4 -39   -5.40    6.80
   3   4 -39    0.10    5.40
   4  -3  39   11.80    8.80
  -3  -4  39    3.90    7.30
   3   4  39   -8.00    4.30
   3   4  39    2.20    3.20
  -4   3  39    2.10    4.20
   5   4 -39   -1.40    5.90
  -4   5 -39   10.10    5.30
   5   4 -39   10.10    9.10
   5   4  39    3.40    4.00
   4  -5  39  -11.80    8.00
  -4   5  39    5.00    9.80
  -5  -4  39   13.00    8.10
   5   2 -39   -1.20    5.20
  -2   5 -39    1.00    7.60
   5   2  39    8.90   10.10
  -5  -2  39   -1.90    6.00
   5   2  39    8.80    3.00
  -2   5  39   -4.00    6.20
  -2   5  39   -1.20    7.70
   2  -5  39   -3.40    6.80
  -5   0 -39    9.50    4.90
   0   5 -39    2.10    5.90
   5   0 -39    1.60    7.40
   0   5 -39    0.80    5.80
  -5   0 -39  -12.00    4.60
  -5   0  39   -6.00    4.80
   0  -5  39   -8.30    6.40
   5   0  39   -4.90    4.90
   0   5  39    6.30    4.80
   0   5  39   14.30    8.30
   5  -2 -39   -2.00    8.00
   2   5 -39   -6.80    5.90
  -5   2 -39   -1.90    3.50
   2   5 -39    1.10    6.20
   5  -2  39  -13.80    6.30
  -2  -5  39   12.60    8.80
   2   5  39   -2.40    4.80
   4   5 -39    2.30    8.60
   4   5 -39    5.10    6.50
  -5   4 -39    5.90    4.80
   4   5  39   -4.00    5.50
   4   5  39    3.10    4.60
  -4  -5  39    9.30    8.60
  -1   6 -39   -3.60    5.60
   6   1 -39    6.70    6.30
  -1   6 -39    5.00    7.10
   1  -6  39    1.60    8.00
  -1   6  39    5.40    9.10
  -6  -1  39   -4.00    4.80
   6   1  39   -7.30    4.50
  -1   6  39   -5.40    5.40
   1   6 -39   -0.10    6.70
   6  -1 -39   -6.00    7.10
   1   6 -39    2.10    7.30
   1   6  39    4.80    5.60
   1   6  39    9.00    7.50
   6  -1  39    9.90    6.50
  -1  -6  39   12.90    7.70
   0   0 -40  189.38   17.90
   0   0  40  172.78   22.50
   1   1 -40   25.00    9.10
  -1   1 -40   34.10   10.50
  -1  -1 -40   23.70    6.60
  -1  -1  40   16.60    8.20
   1  -1  40   48.80   12.40
  -1   1  40   26.50   10.40
   1   1  40   16.50    7.80
   1   1  40   27.90    6.90
  -2   0 -40  116.29   15.60
   2   0 -40  121.19   19.70
   0   2 -40   83.29   14.80
  -2   0 -40   64.19    7.80
   0   2 -40   88.29   11.30
  -2   0  40   63.09   14.40
   2   0  40   72.09   14.60
   0  -2  40   52.49   13.40
   0   2  40   88.29   16.70
   0   2  40   83.99   11.80
  -2   2 -40   56.79   11.40
  -2  -2 -40   66.49   11.90
   2   2 -40   51.69   12.20
   2  -2  40  102.59   17.30
  -2  -2  40   44.10   12.90
   2   2  40   73.99   13.60
  -2   2  40   48.60   13.30
   2   2  40   54.79    8.20
  -2   2  40   63.29   14.40
  -1   3 -40   12.20    5.10
  -3  -1 -40    9.90    4.10
  -1   3 -40   10.20    6.20
   3   1 -40    7.20    6.90
   1  -3  40   11.30    8.00
   3   1  40    9.20    3.80
   3   1  40    3.50    5.60
  -1   3  40   22.30    9.10
  -3  -1  40    5.30    6.80
  -1   3  40   18.00    7.10
  -3   1 -40    3.00    5.80
   3  -1  40   17.40    8.50
   1   3  40   28.70    9.10
   1   3  40   10.50    5.40
  -1  -3  40   15.20    8.80
  -3   1  40   -3.60    6.10
   3   3 -40    2.40    4.70
  -3   3 -40   11.80    5.60
  -3   3  40   12.60    8.20
   3  -3  40   13.10    8.20
  -3   3  40    1.10    6.20
  -3  -3  40   15.80    9.20
   3   3  40   12.90    4.30
   3   3  40    8.70    6.40
  -2   4 -40   40.60    9.20
   4   2 -40   12.70    8.20
  -2   4 -40   19.20    6.00
  -4  -2  40   23.10    9.30
   4   2  40   24.30    5.00
   2  -4  40   21.60   10.10
   4   2  40   37.00    9.60
  -2   4  40   36.00   12.00
   0   4 -40   22.00    8.00
   4   0 -40   15.40    9.40
   0   4 -40   32.50    9.70
   0  -4  40   39.20   11.70
   4   0  40   25.60    8.20
  -4   0  40   23.00    8.70
   0   4  40   32.30    8.40
   2   4 -40   15.90    8.70
   2   4 -40   12.20    7.30
  -4   2 -40   29.60    7.50
   2   4  40    6.80    7.00
   4  -2  40   40.60   10.20
  -2  -4  40    5.40    9.80
   2   4  40   26.30    6.60
  -4   2  40   11.70    5.70
  -4   4 -40   11.00    6.20
   4   4 -40   -7.20    8.00
   4   4 -40    6.10    6.70
  -4  -4  40    8.10    7.30
  -4   4  40   11.60   10.40
   4   4  40    7.40    4.30
   4   4  40   -3.10    5.00
   4  -4  40    2.70    8.20
   5   3 -40    5.90    5.80
  -3   5 -40   10.20    5.90
   3  -5  40    5.50    9.90
   5   3  40    4.90    3.50
  -3   5  40   -7.10    6.00
  -5  -3  40   -1.80    6.20
  -3   5  40   -2.90    7.90
   5   1 -40    5.40    7.60
  -1   5 -40    4.70    5.70
  -1   5 -40    2.60    6.10
  -5  -1 -40   35.10    8.80
  -5  -1  40    9.80    6.50
   1  -5  40   12.90    8.80
  -1   5  40   23.80   10.00
   5   1  40    4.30    5.70
  -1   5  40    4.40    5.80
   1   5 -40    8.10    6.30
   1   5 -40    7.70    7.20
   5  -1 -40    8.30    7.70
  -5   1 -40    6.60    4.90
   5  -1  40   12.80    7.00
   1   5  40    6.10    5.80
  -5   1  40    0.10    4.20
  -1  -5  40    6.70    8.60
   1   5  40   -3.10    5.30
   3   5 -40    2.60    6.30
   3   5 -40    3.30    9.10
  -3  -5  40   10.00    8.60
   3   5  40   -3.10    3.70
   5  -3  40    5.90    9.00
   3   5  40   -9.20    5.30
  -2   6 -40    5.60    6.80
  -2   6 -40    0.60    6.60
   6   2 -40   -0.50    6.90
   2  -6  40    0.40    8.90
   6   2  40    0.50    6.00
  -2   6  40   19.10    8.90
  -2   6  40   14.20    9.90
   0   6 -40  -10.90    7.10
   6   0 -40    3.30    7.10
   0   6 -40    1.60    5.50
   0   6  40    8.10    9.60
   0   6  40   11.80    6.60
   6   0  40    0.10    5.80
   0  -6  40   -5.70    7.10
   2   6 -40    7.60   10.00
   6  -2 -40    2.00   10.10
   2   6 -40   -5.60    7.10
   6  -2  40   -0.40    8.50
  -2  -6  40    5.00    8.00
   2   6  40    8.40    6.30
   2   6  40    5.70    7.50
  -1   0 -41  297.07   22.10
   0   1 -41  272.87   23.20
   1   0 -41  341.87   30.20
   0   1 -41  231.88   27.10
   0  -1  41  290.07   30.00
   1   0  41  242.88   27.10
  -1   0  41  291.87   30.30
   0   1  41  291.57   28.50
   0   1  41  236.48   24.80
   2   1 -41  146.59   19.40
  -1   2 -41  158.78   18.00
  -1   2 -41  142.29   13.50
  -1   2 -41  142.39   13.90
  -2  -1 -41  138.49   14.40
   2   1  41  132.59   13.60
  -1   2  41  115.79   16.50
   2   1  41  140.39   18.20
  -2  -1  41   96.39   19.10
   1  -2  41  187.08   21.90
   1   2 -41  192.28   20.60
  -2   1 -41  175.68   19.80
   1   2  41  150.88   15.60
  -2   1  41  155.98   20.70
   2  -1  41  184.38   21.50
   1   2  41  117.09   18.40
  -2   3 -41   50.59    7.20
  -2   3 -41   54.39    7.40
  -3  -2 -41   41.40    9.80
   3   2 -41   41.50   11.30
   3   2  41   60.79   12.00
   3   2  41   68.49    8.20
  -2   3  41   67.49   15.20
   2  -3  41   81.69   16.30
  -2   3  41   46.50   12.00
  -3  -2  41   79.29   16.40
  -3   0 -41  136.09   16.50
   0   3 -41   86.19   13.20
   0   3 -41   80.39   14.60
   3   0 -41  110.59   18.70
  -3   0  41   64.39   14.30
   0   3  41   65.89   15.40
   0  -3  41   61.79   14.90
   3   0  41   88.89   15.30
   0   3  41  106.09   13.10
  -3   2 -41   68.09   11.80
   2   3 -41   62.89   13.90
   3  -2  41   89.49   16.20
   2   3  41   77.99    9.70
   2   3  41   62.09   12.70
  -2  -3  41   46.80   13.50
  -3   2  41   62.99   12.80
  -3   4 -41   28.40    8.20
   4   3 -41   45.30   11.40
  -3   4  41   19.30    7.80
   3  -4  41   25.50   10.70
   4   3  41   32.10    9.50
  -3   4  41   15.60    8.30
  -4  -3  41   38.00   11.50
   4   3  41   33.20    6.20
  -1   4 -41   49.99    9.90
   4   1 -41   51.89   12.20
  -1   4 -41   56.59   12.10
  -4  -1  41   62.59   12.40
  -1   4  41   61.29   12.90
   4   1  41   82.49   14.10
  -1   4  41   90.89   16.50
   1  -4  41   50.39   13.40
   4  -1 -41   84.69   16.40
   1   4 -41   60.59   13.10
  -4   1 -41   55.09   11.60
   1   4 -41   57.59   13.80
  -1  -4  41   68.49   16.70
  -4   1  41   47.90   10.70
   1   4  41   63.49   10.70
   1   4  41   53.39   12.70
   4  -1  41   47.70   12.40
   3   4 -41   30.80    9.80
   3   4 -41   24.30   10.60
  -4   3 -41   29.30    7.40
  -3  -4  41   19.00   10.10
   3   4  41   36.00    7.40
   4  -3  41   30.40   12.50
  -4   3  41   26.80    6.70
   3   4  41   33.60   10.20
   5   2 -41   23.10   13.90
  -2   5 -41   24.30    8.00
  -2   5 -41   -0.50    8.40
  -5  -2  41   11.60    8.20
  -2   5  41    3.70    8.10
  -2   5  41   15.90   10.20
   2  -5  41   15.40   10.00
   5   2  41   16.50    7.70
   5   2  41   13.80    4.00
   5   0 -41    5.40    8.00
   0   5 -41   33.90    9.40
  -5   0 -41   13.50    6.80
   0   5 -41   20.40    8.50
  -5   0  41   26.30    7.80
   0   5  41   30.60   10.80
   0   5  41   45.10   10.00
   5   0  41   27.50    8.50
   0  -5  41   30.20   12.00
   2   5 -41   10.90    9.80
   5  -2 -41   20.10   11.80
   2   5 -41   19.20    8.20
  -5   2 -41   11.80    5.60
   2   5  41   10.80    7.20
   2   5  41   34.10    7.80
   5  -2  41   27.40    9.50
  -2  -5  41    3.80    8.20
  -6  -1 -41   12.10    7.60
  -1   6 -41    5.10    6.60
  -1   6 -41   22.70    8.50
  -1   6  41    7.20    7.10
  -1   6  41    7.30   11.30
   6   1  41   28.70    9.00
  -6  -1  41   20.20    7.20
   1  -6  41   18.10    9.10
   6  -1 -41    4.80    7.30
   1   6 -41   -1.20    5.70
   1   6 -41   32.50   11.60
   1   6  41    9.90    9.50
  -1  -6  41   15.90    9.80
   1   6  41    8.10    6.20
   6  -1  41   11.80    8.40
   0   0 -42  315.37   26.40
   0   0 -42  341.37   31.80
   0   0  42  350.06   33.00
  -1   1 -42   87.39   16.40
   1   1 -42  103.69   18.60
  -1  -1 -42   93.39   12.40
   1   1  42  103.29   13.10
   1   1  42   71.99   14.80
   1  -1  42  121.59   20.10
  -1   1  42  131.49   18.90
  -2   0 -42  134.29   12.20
   0   2 -42  144.49   15.70
   2   0 -42  213.38   23.60
   0   2 -42  142.69   18.30
   0   2  42  200.38   21.70
   0   2  42  170.48   18.00
   2   0  42  115.89   20.10
  -2   0  42   93.19   18.30
   0  -2  42  145.39   21.50
  -2   2 -42   85.39   15.10
  -2  -2 -42   82.29   16.90
   2   2 -42   88.09   17.40
   2   2  42  119.79   12.30
  -2   2  42   98.89   17.90
   2   2  42  121.69   16.30
  -2   2  42  150.38   20.10
   2  -2  42  172.28   21.00
  -2  -2  42   98.49   19.10
  -1   3 -42   66.39   12.60
  -3  -1 -42   34.80    6.50
  -1   3 -42   45.20    8.60
   3   1 -42   48.00   13.10
   3   1  42   55.99   12.10
  -3  -1  42   46.00   12.80
   1  -3  42   23.00   10.30
  -1   3  42   56.39   11.90
   3   1  42   61.89    7.70
  -3   1 -42   54.99   12.10
   1   3 -42   59.19   12.40
  -3   1  42   54.89   12.70
  -1  -3  42   59.89   14.60
   1   3  42   76.99   10.50
   3  -1  42   46.70   13.00
   1   3  42   54.69   12.90
   3   3 -42   40.80   11.20
  -3   3 -42   52.69   10.30
  -3  -3  42   17.50    9.40
   3   3  42   43.50    7.60
   3  -3  42   65.19   13.90
  -3   3  42   45.80   13.10
  -3   3  42   45.10   10.70
   3   3  42   67.49   13.00
   4   2 -42   43.50   12.60
  -2   4 -42   58.39   11.70
  -2   4 -42   42.80    7.90
   4   2  42   53.79    7.10
  -2   4  42   74.99   15.40
  -4  -2  42   54.89   13.10
  -2   4  42   58.69   12.70
   4   2  42   54.49   12.40
   2  -4  42   37.70   11.90
  -4   0 -42   87.69   14.50
   0   4 -42   71.09   13.10
   4   0 -42   79.19   16.00
   0   4 -42   64.39   12.60
   0   4  42   63.09   14.80
  -4   0  42   81.49   14.80
   0  -4  42   76.79   16.40
   0   4  42   70.29   12.70
   4   0  42   81.39   14.00
  -4   2 -42   54.19   10.10
   2   4 -42   51.09   14.00
   2   4 -42   71.59   14.20
   2   4  42   65.49   10.60
  -2  -4  42   60.99   15.20
  -4   2  42   48.90   10.90
   2   4  42   50.79   12.10
   4  -2  42   74.09   14.10
  -4   4 -42   29.30    7.40
   4   4 -42   19.50   12.30
   4   4 -42   28.00    9.60
   4   4  42   30.80    6.80
  -4   4  42   16.30   11.20
  -4  -4  42   31.50   10.70
   4  -4  42   38.80   12.90
   4   4  42   24.80    9.60
   5   3 -42   21.60    8.80
  -3   5 -42   21.60    8.00
  -3   5 -42   31.10    8.80
   3  -5  42   13.70   11.10
   5   3  42   20.90    8.60
   5   3  42   11.80    4.60
  -5  -3  42   25.10    8.90
  -3   5  42   15.90   12.40
  -3   5  42   18.80   10.60
  -5  -1 -42   39.00   10.80
   5   1 -42   17.40    9.00
  -1   5 -42   10.90    7.80
  -1   5 -42   24.30    9.00
   5   1  42   51.39   10.40
  -5  -1  42   17.00    7.90
  -1   5  42   29.00   10.80
  -1   5  42   27.80    9.70
   1  -5  42   20.70   10.40
   5  -1 -42   35.10   12.00
   1   5 -42   36.50   11.10
   1   5 -42   27.00    9.00
  -5   1 -42   14.90    6.10
   5  -1  42   44.30   11.20
  -1  -5  42   10.00    9.10
   1   5  42   26.00    7.80
   1   5  42   21.60    9.90
  -5   1  42   18.40    7.00
  -5   3 -42   18.70    6.50
   3   5 -42   27.60    9.00
   3   5 -42    2.90    9.40
  -3  -5  42   39.30   12.70
   3   5  42   10.10    7.10
   5  -3  42    8.80   10.20
   3   5  42   20.30    6.40
   0   6 -42   18.00    8.80
   0   6 -42    8.40    8.40
   6   0 -42   17.60    8.40
   0   6  42    8.50    8.80
   0   6  42   24.60    8.60
   6   0  42   29.70    9.90
  -6   0  42   19.30    6.70
   0  -6  42   11.70    9.70
   1   0 -43   31.10   10.40
  -1   0 -43   22.90    5.90
   0   1 -43   15.60    9.30
   0   1 -43   30.50    7.50
  -1   0 -43   21.50    9.60
   0   1  43   13.70    7.70
   1   0  43   30.20   10.60
  -1   0  43   22.00    9.20
   0  -1  43   36.60   12.60
  -1   2 -43   23.10    6.50
  -1   2 -43   17.50    8.60
  -1   2 -43   19.30    5.10
  -2  -1 -43   21.40    6.40
   2   1 -43   29.20   10.30
   1  -2  43   24.00   10.20
   2   1  43   20.10    8.90
  -2  -1  43   42.70   12.20
  -1   2  43   23.80    8.00
  -1   2  43   49.40   13.50
   2   1  43   39.70    7.20
   1   2 -43   33.20   10.50
  -2   1 -43   33.50   10.80
   2  -1  43   36.70   11.70
  -2   1  43   17.40    9.50
  -1  -2  43   22.10    9.80
   1   2  43   25.00    9.70
  -2   3 -43   17.00    8.20
  -2   3 -43   13.40    4.40
  -3  -2 -43   25.40    8.60
   3   2 -43   15.30    8.90
  -2   3 -43   28.70    5.20
  -2   3  43    3.20    6.90
  -3  -2  43   13.70    9.50
  -2   3  43   38.40   12.20
   2  -3  43   35.40   12.10
   3   2  43   34.80    5.90
   3   2  43   23.20    8.70
   0   3 -43   21.20    8.30
  -3   0 -43   35.70    9.70
   3   0 -43   28.50   12.00
   0   3 -43   20.50    8.50
   0   3  43   22.30    9.70
   3   0  43   29.60   10.80
  -3   0  43   14.00    8.60
   0  -3  43   44.90   13.70
   0   3  43   24.40    7.60
   2   3 -43   25.70    9.60
  -3   2 -43   22.50    8.30
  -2  -3  43   30.10   12.10
   2   3  43   16.20    7.60
   3  -2  43   27.60   11.50
   2   3  43   34.50    7.30
  -3   2  43   27.90    9.10
  -3   4 -43   18.90    6.90
   4   3 -43   11.40    7.40
   4   3  43   23.70    5.40
   4   3  43   28.90    9.10
  -3   4  43   12.00    8.60
  -4  -3  43    5.60    8.10
   3  -4  43   21.00   10.20
  -3   4  43   20.10    8.40
  -1   4 -43   19.10    7.50
  -1   4 -43   33.00    9.10
   4   1 -43   20.90    9.80
  -1   4  43   21.60    8.70
  -1   4  43   49.50   12.60
   1  -4  43    2.20    8.60
   4   1  43   41.50    9.70
  -4  -1  43   23.70    8.70
   4  -1 -43   49.00   13.80
  -4   1 -43   23.60    7.70
   1   4 -43   27.90    8.90
   1   4 -43   29.40    9.60
   1   4  43   35.30    8.50
  -1  -4  43   25.80   11.60
   4  -1  43   32.20   10.60
   1   4  43   20.00   10.00
  -4   1  43   24.30    9.00
   3   4 -43   15.20    8.60
  -4   3 -43   12.60    6.50
   3   4 -43   28.10    9.50
   4  -3  43   25.10   11.00
   3   4  43   28.70    9.20
   3   4  43   24.20    6.40
  -3  -4  43   23.50   10.20
  -4   3  43   25.90    7.10
  -2   5 -43   19.30    8.20
   5   2 -43   12.00    7.80
   5   2  43   15.00    4.00
  -2   5  43   28.60   11.30
  -5  -2  43   14.20    8.30
   5   2  43   17.40    7.10
  -2   5  43    1.20    6.30
   2  -5  43   16.90   10.50
  -5   0 -43   31.50   12.70
   0   5 -43   -1.70    6.20
   0   5 -43   15.30    7.60
   5   0 -43   -1.20    7.20
  -5   0  43   20.10    7.20
   5   0  43    6.20    6.50
   0   5  43   10.20    8.20
   0  -5  43   18.50   10.40
   0   5  43    7.00    5.60
   2   5 -43   15.90    8.50
   5  -2 -43   33.00   12.50
   2   5 -43    3.70    8.00
  -2  -5  43   20.20   11.30
   2   5  43    4.90    5.50
   5  -2  43   10.40    8.70
   2   5  43    9.60    7.60
   0   0 -44   -1.70    5.20
   0   0  44   -6.10    5.10
  -1  -1 -44   -4.00    4.60
  -1   1 -44    4.10    3.90
  -1   1 -44   -0.10    5.80
   1   1 -44    2.20    6.40
   1  -1  44    5.60    6.90
   1   1  44    2.50    6.80
   1   1  44   11.30    5.50
  -1   1  44  -10.30    5.20
  -1  -1  44    4.70    6.70
   2   0 -44    3.50    7.50
  -2   0 -44    4.70    8.00
   0   2 -44    5.90    6.30
  -2   0 -44   -4.40    3.10
   0  -2  44    1.20    6.50
   0   2  44    5.90    5.60
  -2   0  44   -9.40    5.50
   2   0  44    1.80    6.20
   0   2  44   -1.40    5.50
   2   2 -44   -8.70    4.10
  -2   2 -44   11.80    7.10
  -2  -2  44    6.90    7.30
  -2   2  44   12.00    7.40
   2   2  44   -2.90    3.10
   2   2  44    0.90    5.60
  -2   2  44   -3.60    6.40
   2  -2  44   -0.90    8.00
  -1   3 -44   -5.20    4.70
   3   1 -44    6.70    7.90
  -1   3 -44   -0.20    5.90
  -3  -1 -44    4.90    4.10
  -3  -1  44   10.00    8.10
   1  -3  44   -1.00    6.30
  -1   3  44   -1.40    5.60
   3   1  44    1.00    5.60
  -1   3  44   -4.30    4.60
   3  -1 -44  -14.40    6.80
  -3   1 -44   -7.70    5.90
   3  -1  44   -9.20    5.80
   1   3  44    7.60    5.00
  -1  -3  44    9.40    8.60
   1   3  44    2.10    7.20
  -3   1  44   -2.00    6.80
  -3   3 -44    3.80    5.60
   3   3 -44    8.80    7.20
   3   3  44   -5.30    4.80
   3   3  44   -0.10    3.90
  -3  -3  44    0.20    6.80
  -3   3  44    5.20    8.70
  -3   3  44    1.50    7.00
   3  -3  44    1.50    7.10
  -2   4 -44    9.80    6.60
  -2   4 -44   -0.80    5.00
  -2   4  44   -8.60    6.80
  -4  -2  44    6.60    7.70
   4   2  44    2.00    3.40
  -2   4  44    7.30    6.90
   2  -4  44    9.40    7.40
   4   0 -44   -4.80    5.40
   0   4 -44   20.50    7.50
  -4   0 -44    3.10    7.90
   4   0  44    6.50    6.40
   0   4  44    2.60    7.20
   0  -4  44   13.30   10.10
   0   4  44    5.20    5.30
  -4   0  44   -0.80    6.50
  -4   2 -44    3.30    6.00
   2   4 -44   22.80   10.30
   2   4 -44   -0.90    6.10
  -2  -4  44   12.50   10.80
   2   4  44    4.30    5.10
   4  -2  44    0.00    7.20
  -4   2  44    1.90    6.20
   2   4  44    8.20    6.90
  -4   4 -44    9.10    5.40
   4   4 -44   17.20    8.30
  -4  -4  44   13.00    9.30
   4   4  44    1.70    6.20
   4  -4  44   17.70   10.20
   4   4  44   -0.80    3.90
  -4   4  44    1.40    8.70
   5   3 -44   -7.20    7.80
  -3   5 -44    7.50    6.90
   5   3  44   -1.40    3.90
   5   3  44    5.40    6.70
  -3   5  44    3.40    7.50
  -3   5  44    1.90    7.40
   3  -5  44   -8.00    9.00
  -1   5 -44   -3.50    5.70
  -5  -1 -44    9.00    8.20
  -1   5 -44   -2.60    6.10
  -1   5  44    4.30    6.40
  -5  -1  44    0.50    5.70
   5   1  44  -10.90    7.50
   1  -5  44   -2.70    7.90
  -1   5  44   -1.70    6.70
   5  -1 -44   -3.70    9.50
   1   5 -44    1.40    6.70
   1   5 -44    3.40    6.90
   1   5  44   -3.60    6.40
  -1  -5  44    2.10    7.40
   5  -1  44    5.20    7.60
  -5   1  44   -4.50    5.20
   1   5  44   -7.40    4.60
   3   5 -44    0.50    9.90
   3   5 -44   11.20    6.30
  -5   3 -44   -3.00    5.50
  -3  -5  44    0.80    8.20
   3   5  44    3.40    7.10
   3   5  44    1.10    4.40
   5  -3  44   20.60   10.80
   0   1 -45   16.30    7.60
  -1   0 -45   18.60    7.00
   0   1 -45   11.50    8.60
  -1   0 -45   35.30   10.90
   1   0 -45   28.30   10.40
   0   1  45   24.80    8.80
   0  -1  45   22.00    9.80
   1   0  45   14.80    7.90
  -1   0  45   12.30    8.70
   2   1 -45   11.20    7.40
  -2  -1 -45   12.00    5.80
  -1   2 -45    5.20    6.60
  -1   2 -45    9.00    4.90
  -1   2 -45    6.10    4.40
   1  -2  45   10.60    8.10
  -1   2  45   -3.80    5.50
  -1   2  45    9.80    8.40
  -2  -1  45   14.70    8.20
   2   1  45    3.80    5.80
   2   1  45    8.40    5.20
  -2   1 -45    4.20    6.90
   1   2 -45    8.20    7.30
  -1  -2  45   11.90    8.80
  -2   1  45    4.50    7.00
   1   2  45    0.90    6.50
   1   2  45   11.60    5.20
   2  -1  45   11.60    7.60
  -2   3 -45   -3.60    5.50
  -3  -2 -45   17.10    8.10
  -2   3 -45   -0.90    3.40
  -2   3 -45    4.10    3.30
   3   2 -45    7.80    7.20
   3   2  45    6.40    6.00
  -2   3  45    6.50    8.30
   3   2  45    4.90    3.60
  -2   3  45   -0.60    7.30
  -3  -2  45    9.50    8.40
   2  -3  45    3.10    8.50
   3   0 -45   21.50   10.30
   0   3 -45    5.80    6.80
  -3   0 -45   10.80    7.30
   0   3 -45    7.30    6.40
   0   3  45    4.80    6.50
  -3   0  45   13.90    7.70
   0  -3  45   16.60    9.20
   0   3  45    9.00    6.40
   3   0  45    2.00    5.80
  -3   2 -45   13.60    7.90
   2   3 -45    4.40    8.30
   3  -2  45    2.30    8.30
   2   3  45   -0.30    6.40
   2   3  45    5.10    4.10
  -3   2  45   -2.80    5.90
  -2  -3  45    5.40    7.50
   4   3 -45    2.80    6.50
  -3   4 -45   -2.70    5.70
  -3   4  45   -9.90    6.80
   3  -4  45    1.40    8.30
  -4  -3  45    0.10    7.10
   4   3  45   -5.30    5.50
   4   3  45   -4.50    3.40
  -3   4  45    4.10    8.40
  -1   4 -45   -4.10    5.70
   4   1 -45    5.70    7.20
   1  -4  45   -5.60    6.30
   4   1  45    2.60    5.50
  -4  -1  45   13.40    7.90
  -1   4  45    6.70   11.30
  -1   4  45    7.10    7.00
  -4   1 -45   -2.00    5.90
   1   4 -45   -4.80    6.60
   1   4 -45  -12.00    5.20
   4  -1 -45   -5.00    7.10
  -4   1  45   -2.30    6.40
   1   4  45    7.30    5.20
  -1  -4  45   -1.30    7.20
   4  -1  45   -1.60    6.50
   1   4  45    8.30    7.70
   3   4 -45   -3.60    7.60
  -4   3 -45    1.20    5.50
   3   4 -45   -1.40    7.10
   4  -3  45   -5.50    6.90
   3   4  45    5.10    4.60
   3   4  45    2.80    5.90
  -3  -4  45   10.40    8.50
  -2   5 -45   -5.80    5.70
   5   2 -45   -5.10    5.00
   5   2  45    2.30    5.50
  -5  -2  45  -12.10    6.60
   2  -5  45   -1.70    7.50
   5   2  45   -0.10    5.80
  -2   5  45    8.70    8.30
  -2   5  45   -7.10    7.70
   0   5 -45   -1.30    5.80
   5   0 -45    0.30    7.80
   0   5 -45   -2.50    6.30
  -5   0 -45    5.20    7.10
   5   0  45    5.90    6.10
   0   5  45    8.00    5.50
   0   5  45    0.60    8.00
  -5   0  45   -3.70    5.40
   0  -5  45    9.80    9.20
   5  -2 -45    7.70    9.50
  -5   2 -45   -3.30    4.70
   2   5 -45    9.80    8.80
   2   5 -45    9.50    7.30
   2   5  45   -5.20    4.50
  -2  -5  45   -7.00    7.70
   5  -2  45   -0.40    8.20
   0   0 -46    6.30    7.30
   0   0  46   17.20    9.40
  -1  -1 -46   22.90    7.60
  -1   1 -46   26.00   10.40
  -1   1 -46   30.10    6.20
   1   1 -46   21.00   10.40
   1   1  46   32.00   10.90
  -1  -1  46    8.20    7.00
  -1   1  46   24.40   10.30
   1  -1  46   17.80    9.60
  -2   0 -46    9.80    4.00
   0   2 -46   -1.00    4.90
  -2   0 -46    3.50    6.70
   2   0 -46    1.00    6.70
  -2   0  46   11.30    7.60
   0   2  46   10.60    6.10
   2   0  46    7.30    7.20
   0  -2  46   11.50    8.20
   0   2  46    5.00    6.20
   2   2 -46   -2.10    6.60
  -2   2 -46    0.40    6.10
  -2   2  46    7.30    7.90
   2   2  46   10.40    6.90
  -2  -2  46    2.00    7.80
   2   2  46   12.50    4.90
   2  -2  46    4.90    8.00
  -3  -1 -46    7.50    4.60
  -1   3 -46   17.60    6.10
  -1   3 -46   11.20    5.20
  -1   3 -46   -1.10    6.10
   3   1 -46   -0.30    7.60
  -1   3  46   10.20    6.80
   1  -3  46    5.70    8.30
  -3  -1  46   14.10    8.10
  -1   3  46   10.80    7.90
   3   1  46   21.90    8.00
   3  -1 -46   19.90   10.00
   1   3 -46    7.00    7.80
  -3   1 -46   10.30    7.20
  -1  -3  46   -9.20    7.80
   1   3  46   10.70    5.60
   3  -1  46   13.10    8.60
   1   3  46   12.50    7.70
  -3   1  46    2.60    7.70
  -3   3 -46   12.00    6.80
   3   3 -46    7.30    7.40
  -3   3  46   13.70    9.60
  -3  -3  46    2.70    7.80
   3   3  46    6.90    6.70
   3   3  46   11.00    5.30
   3  -3  46   15.60    9.30
  -3   3  46    9.30    7.70
   4   2 -46   -2.40    7.10
  -2   4 -46    3.50    4.80
  -2   4 -46    6.20    6.80
   2  -4  46   -2.70    8.20
   4   2  46   -5.40    3.40
   4   2  46    8.30    6.60
  -2   4  46   -4.30    6.50
  -4  -2  46   15.10    8.30
  -2   4  46   11.80    8.50
   0   4 -46    6.00    6.20
  -4   0 -46   -0.60    6.80
   0   4 -46    6.30    7.30
   4   0 -46    2.90    8.10
   0   4  46   11.80    7.00
   0  -4  46    3.90    8.30
   0   4  46   -2.60    6.70
  -4   0  46    5.20    7.00
   4   0  46   -4.60    5.60
  -4   2 -46    7.60    6.10
   2   4 -46   -1.70    6.00
   2   4 -46   -7.30    8.60
   2   4  46   10.30    7.10
   4  -2  46   12.70    8.00
   2   4  46   -2.00    4.70
  -4   2  46    2.60    5.40
  -2  -4  46    8.70    9.30
   4   4 -46    1.20    8.30
  -4   4 -46   -4.40    5.40
   4   4 -46   25.90   11.40
   4  -4  46    0.00    8.80
  -4   4  46   -0.80    8.80
  -4  -4  46  -13.90    7.90
   4   4  46    0.70    6.70
   4   4  46    3.50    4.80
  -5  -1 -46    5.00    8.30
  -1   5 -46    2.50    6.60
  -1   5 -46    9.40    6.90
   5   1 -46   -6.40    7.20
  -5  -1  46    4.40    7.00
   5   1  46    0.60    5.80
   1  -5  46  -11.10    7.50
  -1   5  46   -5.20    5.20
  -1   5  46   -6.30    8.80
   5  -1 -46    6.70    9.80
   1   5 -46   10.30    8.10
  -5   1 -46    1.20    6.20
   5  -1  46   18.20   10.40
  -1  -5  46   11.90   10.20
   1   5  46   -0.10    7.20
  -5   1  46   -0.30    6.10
   1   5  46    8.10    6.80
  -1   0 -47   -6.90    3.90
   1   0 -47   -6.80    6.40
  -1   0 -47    4.50    7.20
   0   1 -47   -1.20    6.50
   0  -1  47    9.80    7.80
   1   0  47    0.80    5.20
   0   1  47    1.30    5.00
  -1   0  47   -7.80    4.90
  -1   2 -47   -6.10    4.10
   2   1 -47  -11.40    5.90
  -1   2 -47   -3.30    4.90
  -1   2 -47   -0.20    5.60
  -2  -1 -47   10.70    9.60
   2   1  47   -1.10    6.40
  -2  -1  47   -5.70    5.40
  -1   2  47   -0.20    6.00
   1  -2  47   -8.90    5.60
  -1   2  47   15.30    8.90
  -2   1 -47   11.00    8.30
   1   2 -47   -4.80    4.30
   1   2  47    5.20    5.20
  -1  -2  47   10.40    7.40
   1   2  47    0.30    5.70
  -2   1  47   15.00    9.40
   2  -1  47   -4.00    5.10
  -3  -2 -47    5.20    7.60
  -2   3 -47    5.20    3.40
  -2   3 -47   -3.30    5.00
  -2   3 -47    0.60    3.30
  -2   3  47    3.00    7.50
   3   2  47   -4.60    3.50
  -2   3  47    9.70   10.10
  -3  -2  47  -13.70    6.40
   2  -3  47    5.20    7.90
   3   2  47   -2.80    5.50
  -3   0 -47   17.40    8.40
   0   3 -47    1.00    7.50
   0   3 -47    6.20    6.20
   3   0 -47    4.60    7.10
   0  -3  47    0.90    8.50
   0   3  47    0.30    5.70
  -3   0  47    2.30    7.90
   0   3  47    3.90    6.60
   3   0  47    1.50    7.70
  -3   2 -47    1.60    6.40
   2   3 -47   -0.50    6.80
   2   3  47    0.10    3.80
   3  -2  47    8.20    7.50
  -3   2  47   -4.90    6.80
  -2  -3  47   18.50    9.80
   2   3  47   -2.20    6.30
   4   3 -47    0.40    7.20
  -3   4 -47    5.00    6.40
   3  -4  47   -6.00    7.60
   4   3  47    4.90    4.30
  -3   4  47    3.60    8.30
   4   3  47   -8.10    5.10
  -3   4  47    6.20    7.70
  -4  -3  47    3.10    8.30
   4   1 -47    6.30   14.30
  -1   4 -47   -0.90    6.10
  -1   4 -47   -0.20    5.60
  -1   4  47    4.40    8.10
   1  -4  47    3.90    8.50
  -4  -1  47    3.40    7.60
   4   1  47    4.90    6.50
  -1   4  47   -2.90    5.00
   4  -1 -47   11.50    9.30
   1   4 -47    8.10    8.40
  -4   1 -47   19.20    7.20
   1   4 -47    3.80    7.50
  -1  -4  47   -2.80    6.90
   1   4  47    2.80    5.40
  -4   1  47   -9.90    6.40
   4  -1  47   10.00    7.80
   1   4  47    7.10    7.30
   3   4 -47   -1.40    8.00
   3   4 -47    2.50    7.80
  -4   3 -47    7.80    6.60
   4  -3  47    1.60    9.30
   3   4  47   -5.40    6.00
  -3  -4  47    3.40    8.50
  -4   3  47    3.30    6.50
   3   4  47   10.00    5.50
   5   2 -47   -3.10    6.30
  -2   5 -47    2.90    6.30
  -2   5 -47    4.40    9.60
  -2   5  47    0.80    6.70
  -5  -2  47    0.90    6.90
  -2   5  47   -1.70    8.40
   2  -5  47    7.10    9.30
   5   2  47    5.40    6.60
   0   5 -47    5.10    7.00
   0   5 -47   -8.00    6.40
   5   0 -47    6.70    9.60
  -5   0 -47    7.50    6.90
   0   5  47    6.60    7.40
   0   5  47    3.70    5.90
  -5   0  47  -12.10    6.10
   0  -5  47    4.30    9.30
   2   5 -47    3.80    9.50
  -5   2 -47   -4.00    6.10
   2   5 -47    3.60    6.70
   5  -2 -47   -6.10    8.80
  -5   2  47    3.70    5.40
   2   5  47    3.60    5.40
   5  -2  47    0.30    8.60
   2   5  47   -1.50    6.30
  -2  -5  47   -2.00    9.90
   0   0 -48   12.80    8.20
   0   0  48    9.50    8.20
  -1   1 -48    8.90    7.50
  -1   1 -48   -6.80    3.60
   1   1 -48    4.00    7.00
  -1  -1  48    8.60    6.60
   1   1  48    0.20    5.60
   1  -1  48   -9.30    5.70
  -1   1  48    1.00    6.30
   2   0 -48   -5.60    5.70
  -2   0 -48   13.50    8.60
   0   2 -48    4.40    7.60
  -2   0 -48    5.80    4.20
   0   2  48    6.60    7.90
   0  -2  48   24.60   11.00
   2   0  48   10.30    8.80
   0   2  48   12.40    6.30
  -2   0  48   11.60    8.60
  -2   2 -48    4.20    6.80
   2   2 -48   -2.70    7.10
   2   2  48    1.20    4.40
  -2   2  48    3.00    8.10
   2  -2  48   -3.00    7.70
   2   2  48   14.80    8.60
  -2  -2  48    0.70    7.40
  -1   3 -48    0.90    6.10
  -1   3 -48   -4.40    5.40
  -1   3 -48   13.40    5.50
   3   1 -48    9.60    9.70
  -3  -1 -48   -4.80    4.40
  -3  -1  48   -1.70    6.50
   3   1  48    2.30    6.70
   1  -3  48    0.50    6.70
  -1   3  48   -4.90    5.70
  -1   3  48   -3.30    5.30
   1   3 -48    2.20   10.10
   3  -1 -48    9.70    8.40
  -3   1 -48    2.70    6.70
  -3   1  48    0.60    7.90
   1   3  48   10.00    7.90
  -1  -3  48    3.00    8.40
   1   3  48    1.00    4.40
   3  -1  48    9.30    7.30
   3   3 -48    2.60    6.80
  -3   3 -48   -6.50    5.80
   3  -3  48   -1.80    7.10
   3   3  48    6.70    6.40
  -3  -3  48    2.20    8.30
   3   3  48   13.40    5.20
  -3   3  48   -3.90    7.20
   4   2 -48    5.40    8.40
  -2   4 -48    1.90    4.80
  -2   4 -48   -2.20    6.20
   4   2  48    9.00    4.40
  -4  -2  48   -3.20    8.30
   2  -4  48  -14.30    6.80
  -2   4  48   16.30    8.90
   4   2  48   -3.70    5.90
  -2   4  48    7.20    7.60
   0   4 -48   10.50    6.50
  -4   0 -48   11.70    8.90
   0   4 -48    4.50    6.90
  -4   0  48   16.90    9.30
   0   4  48    3.60    7.40
   4   0  48    1.80    7.10
   0  -4  48   -6.70    7.40
   0   4  48   -1.60    5.70
  -4   2 -48   -0.40    5.90
   2   4 -48   11.70    8.60
   2   4 -48    7.50    8.10
   2   4  48   -3.20    4.10
  -2  -4  48   15.30   10.10
  -4   2  48    1.10    7.00
   4  -2  48  -10.20    5.70
   2   4  48   -1.70    5.90
   5   1 -48    6.20    8.40
  -1   5 -48   -3.60    6.60
  -1   5 -48    9.20    7.20
  -5  -1 -48   -2.80    8.60
   1  -5  48   -0.70    8.30
  -1   5  48    9.50    9.00
   5   1  48    7.20    6.40
  -1   5  48   -6.70    5.00
   1   5 -48    3.70    7.50
   5  -1 -48   -5.30    8.30
   1   5 -48    1.60    8.00
  -5   1 -48   17.30    7.10
   1   5  48   16.50    9.40
  -5   1  48   -3.90    6.70
   5  -1  48    6.30    8.20
  -1  -5  48   -2.70    8.80
   1   5  48    2.20    4.70
   1   0 -49   26.10   10.50
  -1   0 -49   22.10    6.80
   0   1 -49   32.90   12.20
  -1   0 -49   61.49   14.50
   1   0  49   26.60   10.10
   0  -1  49   37.30   11.90
  -1   0  49   12.90    9.50
   0   1  49   40.30   11.50
  -1   2 -49   31.70   10.50
  -1   2 -49   31.10    7.20
  -1   2 -49   19.90    6.40
   2   1 -49   20.50    9.60
  -2  -1 -49   16.90    6.90
   1  -2  49   32.20   11.00
  -1   2  49   37.20   11.20
  -2  -1  49   13.30    8.40
   2   1  49   27.40    9.60
  -1   2  49   25.10    9.80
   1   2 -49   27.30    9.00
  -2   1 -49   58.39   12.90
   2  -1  49   23.00   10.20
  -1  -2  49   19.40   10.80
  -2   1  49   35.10   12.50
   1   2  49   11.30    8.00
   1   2  49   22.60    7.90
  -3  -2 -49   14.80    9.80
   3   2 -49    2.20    7.00
  -2   3 -49   23.00    4.60
  -2   3 -49   23.40    4.70
  -2   3 -49   20.40    9.00
  -3  -2  49    7.60   10.40
  -2   3  49   21.40   10.30
  -2   3  49   13.30    8.60
   3   2  49    2.80    6.70
   2  -3  49   21.30   11.80
   3   2  49   20.80    5.90
   3   0 -49   13.20    9.90
   0   3 -49    2.80    8.20
   0   3 -49   16.40    7.50
  -3   0 -49   16.60    9.60
   0  -3  49   20.80   10.80
   3   0  49   16.40    8.70
   0   3  49   16.70    7.80
  -3   0  49   13.50    9.30
   0   3  49   39.80   12.10
   2   3 -49   28.10   10.40
  -3   2 -49    8.00    7.80
   3  -2  49   10.30    9.70
   2   3  49   11.50    8.10
   2   3  49   24.60    6.80
  -2  -3  49    9.80    9.90
  -3   2  49   18.00    9.70
   4   3 -49   23.20   10.20
  -3   4 -49   10.90    7.30
   4   3  49    8.80    5.10
   3  -4  49   12.00   10.70
   4   3  49   11.90    8.30
  -3   4  49   16.50    8.90
  -4  -3  49    8.60    9.60
  -3   4  49    5.70    9.00
  -1   4 -49    0.10    6.00
   4   1 -49   25.80   11.10
  -1   4 -49    3.80    7.60
   1  -4  49   16.40   11.80
  -1   4  49   24.20    9.80
  -1   4  49   23.90   11.70
  -4  -1  49    0.20    8.50
   4   1  49   16.90    8.90
   1   4 -49    7.70    7.80
   4  -1 -49   20.70   12.20
   1   4 -49   18.10    9.40
  -4   1 -49    0.60    6.70
  -1  -4  49   38.70   13.70
   4  -1  49   23.30   10.30
   1   4  49   15.00    9.10
  -4   1  49   17.50   10.30
   1   4  49    8.70    6.50
   3   4 -49    5.10    9.60
  -4   3 -49   17.60    7.80
   3   4 -49   -0.20    9.20
   4  -3  49   -6.60    8.20
   3   4  49   29.10   10.20
   3   4  49   23.30    6.60
  -3  -4  49   12.70   10.20
  -4   3  49    8.50    7.20
  -2   5 -49   11.10    7.70
   5   2 -49   12.20    8.90
  -2   5 -49    9.60    8.30
  -2   5  49    3.80    8.30
   5   2  49   14.60    8.60
   2  -5  49    6.30   10.00
  -2   5  49   10.20   10.30
  -5  -2  49   10.10   10.10
   5   0 -49    4.40    8.80
  -5   0 -49   -1.80    7.40
   0   5 -49   -2.50    7.50
   0   5 -49   19.10    9.60
  -5   0  49    6.30    8.70
   0  -5  49    2.30    9.10
   5   0  49    8.60    9.10
   0   5  49    8.20    7.70
   0   5  49   32.10   10.00
   5  -2 -49    7.70   10.10
   2   5 -49    2.80    7.90
   2   5 -49   -0.30    9.20
  -5   2 -49    2.10    6.80
   2   5  49   11.90    6.30
   2   5  49    6.40    7.50
   5  -2  49   10.30    9.80
  -5   2  49   -3.70    9.20
  -2  -5  49   -8.10    9.40
   0   0 -50  132.79   19.60
   0   0  50  142.99   21.00
   1   1 -50   55.39   15.00
  -1   1 -50   83.39   16.20
  -1   1 -50   80.79   10.10
   1   1  50   66.49   14.80
  -1  -1  50   57.59   14.70
  -1   1  50   75.89   15.80
   1  -1  50   62.09   13.90
  -2   0 -50   55.79    8.80
   2   0 -50  103.09   19.20
  -2   0 -50   99.09   17.60
   0   2 -50   80.29   16.00
   0  -2  50   72.69   16.60
  -2   0  50   51.99   15.00
   0   2  50   88.39   16.60
   0   2  50   63.29   13.40
   2   0  50   91.59   17.40
   2   2 -50   50.89   14.60
  -2   2 -50   23.70   10.30
   2  -2  50   87.59   16.20
  -2  -2  50   21.40   11.70
   2   2  50   40.30   13.10
   2   2  50   58.49   14.80
  -2   2  50   91.89   18.20
  -1   3 -50   60.39   14.20
  -1   3 -50   30.00    7.60
   3   1 -50    9.40   10.80
  -3  -1 -50   27.30    6.40
  -1   3 -50   28.10    8.00
  -1   3  50   51.29   12.20
  -1   3  50   25.90   10.30
   1  -3  50   57.49   15.20
   3   1  50   48.80   13.00
  -3  -1  50   27.60   10.90
  -3   1 -50   43.40   11.80
   1   3 -50   53.79   14.00
   1   3  50   31.10    9.00
   1   3  50   34.70   12.40
  -3   1  50   12.90    9.30
   3  -1  50   31.90   10.90
  -1  -3  50   31.00   13.50
  -3   3 -50   24.60    9.20
   3   3 -50   33.90   12.40
   3   3  50   35.00   10.60
  -3  -3  50   22.30   12.10
   3   3  50   31.80    7.10
   3  -3  50   36.90   12.10
  -3   3  50    7.50    8.60
  -2   4 -50   18.50    6.30
  -2   4 -50   29.40   10.50
   4   2 -50   20.80   10.90
   2  -4  50    8.70   12.70
  -2   4  50   22.90   11.70
   4   2  50   31.90   10.00
  -2   4  50   20.40    9.40
   4   2  50   20.20    6.00
  -4  -2  50   15.30   11.40
  -4   0 -50   55.19   12.90
   4   0 -50   19.90   12.00
   0   4 -50   40.10   12.50
  -4   0  50    7.40    9.80
   0  -4  50   14.70   13.20
   4   0  50   26.40   10.30
   0   4  50   27.90    9.60
   0   4  50   39.30   12.60
   2   4 -50   45.20   12.40
   4  -2 -50   30.00   13.50
  -4   2 -50   23.50    9.20
   2   4 -50   23.10   10.80
  -2  -4  50   10.60   10.40
   2   4  50   12.60   10.10
   4  -2  50   35.00   11.30
  -4   2  50   23.50    9.70
   2   4  50   17.00    6.90
  -5  -1 -50    3.00    9.60
  -1   5 -50   16.50    9.30
  -1   5 -50   14.80    8.10
   5   1 -50    6.40    9.30
   1  -5  50   -0.20    8.70
  -5  -1  50   11.90    9.70
  -1   5  50   22.60   10.90
  -1   5  50    9.80    7.70
   5   1  50   20.90    7.70
   1   5 -50    3.40    8.80
   5  -1 -50   17.50   11.40
  -5   1 -50   -3.20    7.00
   1   5 -50   15.20   10.40
   1   5  50   29.40    9.90
   5  -1  50    7.70   11.70
  -1  -5  50    0.10   10.70
  -5   1  50   10.20    8.60
   1   5  50   10.00    6.90
   0   1 -51  163.28   21.50
   1   0 -51  170.58   21.60
  -1   0 -51  169.58   22.00
  -1   0 -51  141.49   14.90
   1   0  51  112.39   20.60
   0  -1  51  176.38   22.60
   0   1  51  144.49   20.60
  -1   0  51  104.79   21.00
  -1   2 -51   49.50    9.40
   2   1 -51   84.89   18.00
  -2  -1 -51   47.10   10.30
  -1   2 -51   52.89   13.30
  -1   2  51   60.69   13.60
   1  -2  51   72.19   15.70
  -1   2  51  100.69   18.20
  -2  -1  51   64.89   15.90
   2   1  51   55.29   14.20
  -2   1 -51  126.59   17.10
   1   2 -51   60.29   16.40
  -2   1 -51   65.39    7.60
   2  -1  51  113.69   19.70
  -2   1  51   76.39   17.40
   1   2  51   82.39   13.50
  -1  -2  51   53.69   16.70
   1   2  51   76.09   16.30
   3   2 -51   26.70   11.20
  -2   3 -51   43.50    6.20
  -2   3 -51   21.50   10.60
  -3  -2  51   16.40   11.30
   3   2  51   38.80   12.20
  -2   3  51   36.20   11.20
  -2   3  51   59.09   14.00
   2  -3  51   43.00   14.70
   3   2  51   28.60    7.30
  -3   0 -51   82.89   16.90
   0   3 -51   36.70   13.10
   0   3 -51   29.90    9.90
   3   0 -51   64.49   15.50
   0   3  51   33.40   10.30
   0   3  51   22.30   13.90
  -3   0  51   31.20   12.40
   3   0  51   46.00   13.00
   2   3 -51   33.60   12.10
  -3   2 -51   15.70    8.50
   3  -2  51   42.00   12.50
   2   3  51   48.70   12.60
   2   3  51   35.00    8.80
  -2  -3  51   19.70   12.20
  -3   2  51   42.90   12.50
   4   3 -51   -4.60    8.50
  -3   4 -51   17.70    8.50
   4   3  51   27.00   11.10
  -3   4  51    3.50    9.30
  -3   4  51   20.90   11.10
   3  -4  51   18.70   10.50
  -4  -3  51   38.60   13.20
   4   3  51   35.50    6.70
  -1   4 -51   16.50   10.10
  -4  -1 -51   39.00   12.10
   4   1 -51   20.30   11.00
  -1   4 -51   21.80    8.20
  -1   4  51   44.40   13.40
  -1   4  51   27.50    9.80
  -4  -1  51   14.80   11.60
   4   1  51   24.30   10.80
   1  -4  51   39.40   13.40
  -4   1 -51   29.00    9.40
   1   4 -51   26.70   11.10
   4  -1 -51   64.39   15.70
   1   4 -51   32.70   12.10
  -1  -4  51   45.10   15.10
   1   4  51   28.50   12.00
   4  -1  51   34.30   11.20
   1   4  51   28.20    9.30
  -4   1  51   20.50   10.60
  -4   3 -51   15.50    9.00
   3   4 -51    3.00    9.90
   3   4 -51   12.90    9.70
  -3  -4  51    7.70   11.20
   3   4  51   13.30    6.30
   4  -3  51   27.90   11.50
  -4   3  51   19.10   10.00
   3   4  51   13.90    8.50
   0   5 -51   19.90   10.40
   5   0 -51   12.10   10.30
  -5   0 -51   30.20   10.00
   0   5 -51   18.40    9.40
   5   0  51   10.20    8.70
   0   5  51   19.10    9.90
   0  -5  51   18.10   12.80
   0   5  51    6.10    7.50
  -5   0  51   32.10   11.40
   0   0 -52  175.98   22.00
   0   0  52  121.09   21.50
   1   1 -52   49.20   14.70
  -1   1 -52   78.59    9.50
  -1   1 -52   67.19   15.00
   1   1  52   54.49   14.00
  -1  -1  52   62.69   15.40
  -1   1  52   57.19   14.50
   1  -1  52   55.49   14.90
  -2   0 -52   45.00    8.30
   0   2 -52   65.59   14.50
   2   0 -52   83.69   18.20
  -2   0 -52   86.69   16.60
  -2   0  52   35.00   13.80
   0   2  52   50.59   13.00
   0   2  52   69.29   14.20
   0  -2  52   72.99   17.50
   2   0  52   58.39   14.50
  -2   2 -52   12.60    9.10
   2   2 -52   52.29   14.00
  -2  -2  52   14.20    9.70
   2  -2  52   32.40   12.00
   2   2  52   21.10   10.50
  -2   2  52   54.19   14.40
   2   2  52   32.70    8.30
  -1   3 -52   11.10    8.30
   3   1 -52    7.70   10.20
  -3  -1 -52   -4.70    5.00
  -1   3 -52   18.50    6.30
  -1   3  52   23.90   11.20
  -3  -1  52   11.60   11.00
  -1   3  52   14.00    8.90
   3   1  52    5.90    7.20
   1  -3  52    2.90   10.50
   3  -1 -52   41.40   13.90
   1   3 -52   19.20    9.50
  -3   1 -52   11.40    8.90
   1   3  52   25.20    9.90
   1   3  52    1.80    5.40
  -1  -3  52   10.80   10.20
  -3   1  52   17.60    9.60
   3  -1  52   15.10    7.70
  -3   3 -52  -10.10    6.10
   3   3 -52    1.60    8.00
  -3  -3  52   -2.90    8.40
   3   3  52   23.90   11.10
  -3   3  52   -9.50    7.90
   3  -3  52    2.40    9.20
   3   3  52   11.40    6.00
   4   2 -52   -0.80    7.20
  -2   4 -52   14.60    5.80
  -2   4 -52    8.40    8.00
   4   2  52    4.90    5.50
  -4  -2  52   12.00    9.50
   4   2  52    2.80    7.50
   2  -4  52   18.50   10.50
  -2   4  52   18.40   11.00
  -2   4  52   -1.40    7.60
   0   4 -52   11.70    8.80
  -4   0 -52   15.40   10.40
   4   0 -52   27.00   11.30
   0   4 -52   22.30    8.80
   0   4  52   11.00    9.60
   0   4  52    7.20    7.80
   0  -4  52   12.00    9.70
  -4   0  52   12.70    9.70
   4   0  52    8.90    9.50
   2   4 -52    0.10    8.90
   2   4 -52   -2.70    8.80
  -4   2 -52   -0.60    7.30
   4  -2 -52   13.80   11.20
   2   4  52   22.30    7.90
  -2  -4  52   10.80   10.30
   4  -2  52   15.30    9.60
  -4   2  52   14.00    9.10
   2   4  52   -6.70    7.20
  -1   0 -53   13.10    9.10
   0   1 -53   12.20    8.50
   1   0 -53   28.40   11.40
  -1   0 -53   22.10    6.90
   1   0  53   10.20    8.90
  -1   0  53    3.30    7.80
   0  -1  53   17.90    9.10
   0   1  53   27.80   10.10
  -1   2 -53   11.90    6.20
  -1   2 -53   10.80    5.50
  -1   2 -53    8.10    7.80
  -2  -1 -53    8.80    6.90
   2   1 -53   16.30    9.40
   1  -2  53   14.40    9.70
  -1   2  53    0.30    7.90
  -2  -1  53   -2.10    7.20
   2   1  53   11.20    8.50
  -2   1 -53   16.10    9.80
   1   2 -53   -4.60    6.80
   2  -1 -53   12.40    8.70
  -2   1  53    6.70    9.20
  -1  -2  53    6.40    9.40
   2  -1  53   11.20    8.10
   1   2  53   -3.70    5.70
   1   2  53    8.20    7.60
  -2   3 -53   18.50    9.50
   3   2 -53    2.70    8.20
  -2   3  53    7.70    8.50
   3   2  53    2.50    7.10
  -3  -2  53    9.80   10.60
  -2   3  53    6.90    8.90
   3   2  53   -4.00    5.20
  -3   0 -53   -3.10    7.50
   0   3 -53   -2.70    7.70
   0   3 -53    4.80    7.70
   3   0 -53    5.60    9.20
   3   0  53   -4.40    7.30
  -3   0  53   -6.60    7.80
   0  -3  53    4.40    9.40
   0   3  53    0.10    6.70
   0   3  53    4.00    8.50
  -3   2 -53   12.80    8.00
   2   3 -53  -10.30    6.60
   3  -2  53    1.60    6.70
  -2  -3  53    1.60    8.80
   2   3  53    4.70    6.20
   2   3  53   -5.00    7.40
  -3   2  53   -3.00    7.90
   4   1 -53   -6.90    8.30
  -4  -1 -53    1.20    7.40
  -1   4 -53    6.90    8.40
  -1   4 -53   -4.80    6.10
  -1   4  53    2.60    6.70
  -4  -1  53    4.40    9.00
   4   1  53   -2.50    6.90
  -1   4  53  -14.60    6.20
   1  -4  53    4.30   10.50
   1   4 -53    7.10    8.30
   4  -1 -53   -6.00    8.10
   1   4 -53  -12.60    7.40
  -4   1 -53   -4.80    7.30
   1   4  53    3.40    7.40
  -1  -4  53  -11.60    8.40
   4  -1  53   21.00   10.50
  -4   1  53   -5.00    8.40
   1   4  53   -2.20    5.20
   0   0 -54   -7.90    6.70
   0   0  54    6.70    7.90
   1   1 -54   -6.70    7.20
  -1   1 -54   -7.30    5.50
  -1   1 -54    1.60    4.70
  -1  -1  54   -1.60    7.40
   1  -1  54    2.90    7.80
   1   1  54    3.10    6.80
  -1   1  54    6.20    7.60
  -2   0 -54    4.80    8.60
   0   2 -54    8.70    8.10
   2   0 -54   -6.90    6.40
  -2   0 -54   -4.60    5.00
  -2   0  54   -8.10    6.70
   0   2  54    4.40    5.80
   2   0  54    0.40    6.70
   2   2 -54   -6.00    7.70
  -2   2 -54   11.50    8.50
   2   2  54    7.70    6.30
  -2   2  54   -4.10    7.70
   2  -2  54    0.80    7.70
   2   2  54    4.00    7.50
  -1   3 -54    2.30    5.70
  -1   3 -54   -1.80    6.40
   3   1 -54   11.40   10.50
   3   1  54   -0.30    7.30
  -1   3  54    4.00    7.90
  -1   3  54    9.20    8.50
   1  -3  54   -5.60    7.70
  -3  -1  54   -1.80    7.90
   3  -1 -54   -1.70    7.50
  -3   1 -54   -8.00    7.50
   1   3 -54    9.00    8.90
   3  -1  54    8.90    8.50
   1   3  54   -4.00    7.50
  -3   1  54    7.90    8.20
   1   3  54    8.60    6.80
  -1  -3  54   -2.90    7.80
   3   3 -54   -4.90    7.90
  -3   3 -54   12.30    8.40
  -3  -3  54   -7.70    7.90
   3   3  54    1.00    7.80
   3   3  54    6.00    6.10
  -3   3  54    1.80    9.20
   3  -3  54    0.00    7.20
  -2   4 -54   -4.20    6.80
   4   2 -54    0.20    8.50
  -4  -2  54   -2.20    9.50
  -2   4  54    5.80    7.30
   2  -4  54   -5.40    7.70
   4   2  54   -6.10    6.60
  -2   4  54    0.30    8.20
   0   4 -54    9.40    8.70
   0   4 -54   -7.60    8.10
   4   0 -54   16.00    9.50
  -4   0 -54   -1.70    8.60
   4   0  54    9.70    8.60
   0   4  54    2.20    6.30
   0  -4  54   -2.40    7.70
   0   4  54   -6.50    7.70
  -4   0  54    7.40   10.00
   2   4 -54    3.30    9.10
   4  -2 -54  -12.60    6.80
   2   4 -54    4.50   10.10
  -4   2 -54    1.30    6.80
   4  -2  54    4.90    8.20
  -4   2  54   -3.70    8.60
   2   4  54  -10.90    7.30
  -2  -4  54   10.20    9.90
   2   4  54    4.60    6.50
   1   0 -55   11.90    8.30
  -1   0 -55   11.50    8.50
   0   1  55    7.20   10.10
   1   0  55    9.90    9.40
  -1   0  55   -1.80    7.50
   0  -1  55   16.00    8.90
  -1   2 -55   -0.50    5.60
   2   1 -55    2.80    8.10
  -1   2 -55   10.70    8.30
  -2  -1 -55   -8.10    7.10
  -1   2 -55    5.40    5.10
  -2  -1  55   -2.60    7.80
  -1   2  55   -2.60    8.10
   2   1  55   23.00    9.40
   1  -2  55  -17.50    8.40
   1   2 -55   -6.60    8.00
  -2   1 -55    5.90    8.40
   2  -1 -55   -2.60    7.30
  -2   1  55   -6.70    8.70
  -1  -2  55    5.90    9.20
   1   2  55   16.80    6.90
   1   2  55    4.30    7.40
   2  -1  55   20.60   10.70
   3   2 -55   -5.30    7.10
  -2   3 -55   -3.50    7.80
   2  -3  55   -7.20    7.80
  -2   3  55  -15.50    6.20
  -3  -2  55   -6.20    9.00
  -2   3  55    1.50    8.30
   3   2  55    5.90    8.60
   3   2  55   -2.30    6.10
   3   0 -55   15.40   10.70
   0   3 -55    9.70    8.30
  -3   0 -55   -4.20    7.70
   0   3 -55   -5.30    7.10
  -3   0  55   -7.30    9.20
   0  -3  55   17.80   12.20
   0   3  55    0.60    6.00
   3   0  55   -3.20    7.50
   0   3  55    1.90    7.10
  -3   2 -55   -0.10    7.20
   2   3 -55   -2.10    7.80
  -2  -3  55  -17.10    8.30
  -3   2  55    5.30    9.30
   3  -2  55    9.20    9.00
   2   3  55    2.40    6.80
   2   3  55  -11.60    4.90
  -4  -1 -55    6.20    9.40
  -1   4 -55   -5.90    7.00
  -1   4 -55    6.10    9.30
   4   1 -55    9.90    8.70
  -1   4  55    8.10    9.70
  -1   4  55    7.40    7.60
   4   1  55   13.90   10.40
  -4  -1  55   -3.90    9.60
   1  -4  55    2.60    8.60
   4  -1 -55   11.00   10.00
  -4   1 -55    1.40    7.50
   1   4 -55   -5.20    7.40
   1   4 -55   -3.70    9.20
   1   4  55   12.00    6.30
   4  -1  55   13.70    7.90
   1   4  55   -3.80    7.70
  -4   1  55    2.70    9.40
   0   0 -56   15.20    9.70
   1   1 -56    9.40    8.70
  -1   1 -56    7.50    5.00
  -1   1  56    2.40    9.40
  -1  -1  56   -5.20    6.60
   1   1  56    5.60    7.10
  -2   0 -56   14.70    6.00
   2   0 -56   -4.70    8.10
   0   2 -56    3.50    8.20
  -2   0 -56    6.10    7.90
   0   2  56   -4.10    6.50
  -2   0  56    2.30    8.60
   0  -2  56   -5.20    7.70
   2   0  56   -9.30    5.00
   2   2 -56   -2.70    7.50
  -2   2 -56   -0.20    9.60
  -2  -2  56   11.20    9.40
   2  -2  56    0.50    7.30
   2   2  56    0.20    6.40
  -2   2  56  -12.30    6.40
   2   2  56   -5.60    5.40
  -1   3 -56    1.70    8.60
  -1   3 -56   -5.10    5.90
  -3  -1 -56   -9.90   10.00
   3   1 -56  -10.70    8.50
  -3  -1  56   -7.20    9.80
  -1   3  56  -14.00    6.00
   3   1  56    3.10    7.30
   1  -3  56   -2.70    8.00
  -1   3  56   -4.40    6.50
  -3   1 -56    4.70    8.20
   3  -1 -56  -15.40    6.10
   1   3 -56    6.10    8.30
   1   3  56    5.70    8.40
   3  -1  56    1.70    7.20
   1   3  56   -4.00    5.40
  -1  -3  56   -3.20    9.20
  -3   1  56    9.20   11.60
   3   3 -56   -9.00    8.50
  -3   3 -56  -17.00    7.10
   3   3  56   -3.00    5.90
   3  -3  56    2.00    8.30
   3   3  56   10.00    9.30
  -3  -3  56   -0.30    9.30
  -3   3  56  -20.70   12.40
   0   4 -56   -5.60    6.90
   4   0 -56    8.10    9.30
   0   4 -56   10.30    9.00
  -4   0 -56   -5.20    7.80
  -4   0  56    4.50   11.10
   0  -4  56    2.30   10.10
   4   0  56   -2.40    8.50
   0   4  56    1.00    5.80
   0   4  56    7.80    8.60
   1   0 -57    4.90    9.30
   0   1 -57   16.50    9.90
  -1   0 -57   15.10    9.80
  -1   0  57    4.70    9.00
   0  -1  57   16.30   10.70
   0   1  57   26.10   10.60
   1   0  57   23.90   10.90
  -1   2 -57    9.50    6.70
   2   1 -57    7.10    9.30
  -1   2 -57   -4.70    6.60
  -2  -1  57    4.50    9.00
   1  -2  57   10.00    8.00
   2   1  57    1.70    7.80
  -1   2  57    0.90    7.50
  -2   1 -57   19.60   12.20
   2  -1 -57    7.80    9.20
   1   2 -57   28.50   10.80
  -2   1  57   14.50    9.60
   2  -1  57    7.80    9.40
  -1  -2  57    0.40    9.20
   1   2  57    0.40    6.20
  -2   3 -57   -1.00    8.60
   3   2 -57   -4.20    8.90
   3   2  57   -0.40    8.30
  -3  -2  57   -7.00    8.10
   2  -3  57   16.20   10.10
  -2   3  57   15.60   10.40
   0   3 -57    8.40    8.70
   0   3 -57   13.20    8.00
   3   0 -57   -9.40    8.10
  -3   0 -57  -25.70   11.50
   0   3  57    7.40    8.00
   3   0  57   -5.30    6.70
   0   3  57   14.20    8.10
   0  -3  57    6.90   10.50
  -3   0  57    9.20   11.50
  -3   2 -57    3.90    8.80
   2   3  57   16.50    9.30
   3  -2  57   16.80    9.50
  -3   2  57    8.30   10.60
  -2  -3  57    0.80   10.00
   2   3  57   13.30    6.40
  -1   4 -57   13.80    8.30
  -1   4 -57   -2.30    8.10
   4   1 -57    3.00   10.10
  -4  -1 -57   17.40   10.10
  -1   4  57    1.90    7.10
  -1   4  57    4.40    8.40
   4   1  57    9.10   10.70
   1  -4  57   -0.80    9.10
  -4  -1  57   -9.60    8.70
   4  -1 -57   16.00    9.40
  -4   1 -57   25.90   10.60
   1   4 -57   -0.70    9.00
   1   4 -57   11.80   10.40
  -1  -4  57    5.30   10.70
   1   4  57    3.30    7.10
   1   4  57   21.00   10.20
  -4   1  57    5.30    8.80
   4  -1  57    4.60    9.50
   0   0 -58   61.59   15.20
   0   0  58   77.49   16.40
   1  -1 -58   47.90   13.10
   1   1 -58   31.10   12.30
  -1   1 -58   21.80   10.90
  -1  -1  58   26.80   13.30
   1  -1  58   45.90   12.70
   1   1  58   21.50    9.80
  -1   1  58   35.90   12.50
   0   2 -58   50.49   14.50
   2   0 -58   29.80   12.80
  -2   0 -58   44.90   14.30
   0   2  58   29.10   10.10
   2   0  58   21.70    9.50
  -2   0  58   41.20   14.20
   0  -2  58   16.00    9.90
   2   2 -58   13.80   10.70
  -2   2 -58   23.30   10.20
   2  -2  58   15.10   11.60
   2   2  58   15.20    9.50
  -2   2  58   24.30   11.00
  -2  -2  58    2.30    9.00
  -1   3 -58   22.60    8.00
  -1   3 -58   17.70    9.60
   3   1 -58    8.40    9.80
  -3  -1 -58   16.40    9.80
  -3  -1  58   18.70   13.80
   1  -3  58   20.20   13.60
  -1   3  58    3.40    9.10
   3   1  58   -2.00    6.10
  -1   3  58   11.30    9.40
  -3   1 -58   37.80   12.10
   1   3 -58   24.90   12.30
   3  -1 -58   23.60   11.00
   1   3  58   14.60    7.60
   1   3  58   31.00   10.50
   3  -1  58   27.50   10.20
  -1  -3  58    6.00   10.80
  -3   1  58    2.40    9.90
   0   4 -58   11.50    9.50
   0   4 -58    8.90   10.90
   4   0 -58   23.10   11.30
  -4   0 -58    3.10   10.10
   0   4  58   -3.00    6.90
   0   4  58    7.40    9.40
  -4   0  58   14.10   13.30
   4   0  58   15.80   10.50
   0  -4  58    6.00    9.80
  -1   0 -59   42.30   13.00
   0   1 -59   26.20   11.50
   1   0 -59   20.50   10.60
   1   0  59   24.20   10.80
   0  -1  59   35.00   12.50
   0   1  59   38.10   12.40
  -1   0  59   27.10   11.50
  -1   2 -59   17.00    8.40
   2   1 -59   19.50   11.40
  -2  -1 -59   18.00    9.50
  -1   2 -59   40.90   12.80
  -2  -1  59   14.30   10.80
   2   1  59   17.10    9.50
   1  -2  59   29.90   11.80
  -1   2  59   27.90   11.40
   2  -1 -59   11.50    9.90
  -2   1 -59   26.00   12.50
   1   2 -59   30.40   12.50
  -2   1  59   24.10   11.60
   1   2  59   28.60   11.20
  -1  -2  59    6.00   10.30
   2  -1  59   22.80   10.00
   3   2 -59   11.60   10.90
  -2   3 -59    4.40   10.30
  -2   3  59   14.40   10.10
  -3  -2  59   -4.90   10.20
   3   2  59   10.90   10.90
   2  -3  59    0.90    7.90
   0   3 -59    6.30    9.60
   0   3 -59    9.20    8.80
  -3   0 -59   16.70   11.60
   3   0 -59   15.50   12.30
   0   3  59    8.80    8.60
   3   0  59   14.80   10.10
   0   3  59   32.60    9.80
  -3   0  59   -2.80    9.00
   0  -3  59    1.50   10.40
   3  -2 -59   14.00   11.30
  -3   2  59    8.30   10.90
   2   3  59    5.10    7.40
   2   3  59   32.50   11.90
  -2  -3  59   16.00   13.10
   3  -2  59   15.90   10.30
   0   0 -60   17.20   11.50
   0   0  60   11.10    8.80
   1   1 -60    2.10    8.90
   1  -1 -60   -6.70    5.60
  -1   1 -60    6.60    8.50
  -1  -1  60   11.40    9.90
   1  -1  60    6.30    9.10
   1   1  60   -6.80    5.80
  -1   1  60   -1.50    7.70
   2   0 -60   -5.20    8.90
  -2   0 -60    9.80    9.70
   0   2 -60    2.20    9.40
   0  -2  60    8.50   10.30
   0   2  60    6.00    7.90
  -2   0  60    6.20    9.90
   2   0  60   15.50    7.50
  -2   2 -60   18.70   10.80
   2   2 -60   10.00   10.10
   2   2  60   -0.60    8.20
  -2  -2  60   -4.80    9.00
  -2   2  60    9.30    7.70
   2  -2  60    4.60    9.40
  -3  -1 -60    6.70   10.10
  -1   3 -60    0.90    7.90
   3   1 -60   -6.10    8.50
  -1   3 -60    5.70    8.90
  -3  -1  60  -17.90    8.30
   3   1  60   -2.50    6.80
  -1   3  60    4.60    8.50
   1  -3  60   -8.10    9.80
  -1   3  60   -1.10    8.20
  -3   1 -60    7.10    9.70
   3  -1 -60    2.50   10.50
   1   3 -60    0.60   10.10
  -3   1  60    3.90   10.30
  -1  -3  60    1.30   11.60
   3  -1  60    2.40    8.50
   1   3  60    3.70    7.60
   1   3  60    4.10    7.30
   0  -1 -61    7.90    8.90
   0   1 -61    3.50    8.90
   1   0 -61   -1.50    7.40
  -1   0 -61   -4.80    8.00
   1   0  61   -4.90    5.60
   0  -1  61    7.00    7.80
  -1   0  61   -0.10    7.20
   0   1  61   -9.60    6.00
  -1   2 -61   -3.60    6.60
  -1   2 -61  -17.80    7.40
   2   1 -61    8.50   10.20
  -2  -1 -61  -13.30    7.80
  -2  -1  61   -1.40    8.90
   1  -2  61   -6.70    7.90
  -1   2  61   -4.00    7.50
   2   1  61   -2.00    6.90
   2  -1 -61    4.60    8.20
  -2   1 -61    0.40    8.30
   1   2 -61    4.20    8.80
  -2   1  61  -14.60    7.50
  -1  -2  61   -6.10    9.70
   1   2  61    9.70    7.80
   2  -1  61   -7.90    6.20
   0   3 -61    8.60   10.20
   0   3 -61   21.90    9.60
   3   0 -61    6.10   10.10
  -3   0 -61  -11.20    9.20
   0   3  61   -8.70    5.80
   0  -3  61   -1.40    9.90
   0   3  61    9.00    7.90
   3   0  61    6.50    8.80
  -3   0  61    1.40    8.70
   0   0 -62   20.40   10.70
   0   0  62   10.00    7.70
  -1  -1 -62   -1.50    7.80
  -1   1 -62   12.70    9.20
   1   1 -62    6.00    9.40
   1  -1 -62   18.60   10.80
   1   1  62    7.90    7.10
  -1   1  62   -2.60    8.10
  -1  -1  62    4.10    9.80
   1  -1  62    6.40    8.20
  -2   0 -62    0.50    8.20
   2   0 -62    0.80    8.50
   0   2  62   -6.90    6.90
  -2   0  62  -13.10    6.50
   0  -2  62   -1.70    9.10
   2   0  62    9.00    8.30
  -2   2 -62   -5.60    7.80
   2   2 -62   17.90   10.40
   2   2  62    4.70    7.60
   2  -2  62   10.30    9.60
  -2  -2  62   16.40   11.70
  -2   2  62   -0.10    8.80
  -1   3 -62    4.60    9.50
  -3  -1 -62    7.40   10.40
   3   1 -62   -5.50    8.90
   1  -3  62   -0.50    9.30
  -1   3  62    1.20    8.00
   3   1  62    2.70    8.00
  -3  -1  62    7.90   12.90
  -3   1 -62   23.90   10.20
   1   3 -62    6.60    9.90
   3  -1  62   -0.60    7.90
  -1  -3  62  -22.60    9.50
   1   3  62    3.20    9.00
   1   3  62   -7.90    9.30
  -3   1  62   13.00   11.20
   1   0 -63   14.20    9.80
   0  -1 -63    9.30    8.90
   0   1 -63   -8.70    7.60
  -1   0 -63    6.00    8.90
   1   0  63    1.30    7.90
   0  -1  63   -6.20    6.70
   0   1  63    4.60    7.90
  -1   0  63   12.10   10.40
  -2  -1 -63    1.20    8.10
  -1   2 -63    4.00    7.10
   2   1 -63   -0.10    9.10
  -1   2 -63    5.90    9.20
   2   1  63    1.10    9.20
  -2  -1  63    8.50   10.00
  -1   2  63   -4.20    7.00
   1  -2  63  -12.40    7.40
  -2   1 -63   10.40    9.00
   1   2 -63   -3.00    9.30
   2  -1 -63   12.60   10.30
  -2   1  63   16.80   10.10
   2  -1  63   -4.10    7.00
   1   2  63   -2.90    7.10
   0   0 -64   10.80    9.30
   0   0  64   -0.10    7.50
  -1   1 -64   -2.10    8.30
  -1  -1 -64   -4.50    8.60
   1   1 -64   -2.50    9.30
   1  -1 -64   -2.40    8.60
  -1  -1  64    6.70    8.70
   1   1  64    1.30    7.00
  -1   1  64   -2.40    8.00
   1  -1  64    4.90    7.20
   0   2 -64   -6.00    8.80
   2   0 -64   -8.30    8.60
  -2   0 -64    9.90    9.60
   0  -2  64   -0.60    8.60
   2   0  64   17.60    9.80
   0   2  64    7.90    9.40
  -2   0  64   -7.70    8.60
   0  -1 -65  -14.80    8.60
   1   0 -65    2.80    7.60
  -1   0 -65   10.00   10.10
   0   1 -65    7.30    8.70
  -1   0  65    4.60    8.80
   1   0  65  -16.00    7.10
   0  -1  65    6.40    8.30
   0   1  65    9.20    8.00
  -1   2 -65   12.00    9.50
  -1   2 -65   10.10    8.90
  -2  -1 -65   12.40    9.30
   2   1 -65    5.80   11.00
   2   1  65   -1.10    8.30
  -2  -1  65   -1.50    9.30
   1  -2  65    8.60    7.90
  -1   2  65   13.10    8.70
   1   2 -65    4.90   10.60
   2  -1 -65    0.50    8.70
  -2   1 -65   -5.10    8.50
  -1  -2  65   10.30    9.60
   2  -1  65   -7.70    7.90
   1   2  65   -5.00    7.00
  -2   1  65   -0.90    9.30
   0   0 -66    1.40    8.80
   0   0  66    8.40    8.20
  -1  -1 -66   14.20   10.60
  -1   1 -66    7.50    9.60
   1  -1 -66    0.70   10.00
   1   1 -66    3.40    9.90
  -1   1  66    0.10    7.60
   1   1  66    2.80    7.60
  -1  -1  66   -6.70    9.30
   1  -1  66   -6.60    7.90
  -1   0 -67    8.80    9.90
   1   0 -67    7.60    9.90
   0  -1 -67    1.00    8.70
   0   1 -67   12.30   11.10
   1   0  67   12.70    8.80
  -1   0  67   14.30    9.80
   0   1  67    5.70    9.10
   0  -1  67    7.00    9.50
   0   0 -68    8.80   10.90
   0   0  68    1.80    8.40
   0   0   0    0.00    0.00

_computing_structure_solution     'SHELXT 2014/5 (Sheldrick, 2014)'
;
_shelx_hkl_checksum                89111
_olex2_submission_special_instructions  'No special instructions were received'
