# Supplementary material for: X-ray-Induced Pyroelectric Effect in a Perovskite Ferroelectric Drives Low Detection Limit Self-Powered Responses
Source: ACS Cent Sci. 2023 Dec 11;9(12):2350–7. doi: 10.1021/acscentsci.3c01274 (PMC10755846; doi:10.1021/acscentsci.3c01274)
Supplement: Supplementary file 4 — oc3c01274_si_004.cif [file oc3c01274_si_004.cif]

data_mo_248my0830m100k_0m_a
_audit_creation_date               2021-08-31
_audit_creation_method
;
Olex2 1.2
(compiled 2018.05.29 svn.r3508 for OlexSys, GUI svn.r5506)
;
_shelx_SHELXL_version_number       '2016/6'
_audit_contact_author_address      ?
_audit_contact_author_email        ?
_audit_contact_author_name         ''
_audit_contact_author_phone        ?
_publ_contact_author_id_orcid      ?
_publ_section_references
;
Dolomanov, O.V., Bourhis, L.J., Gildea, R.J, Howard, J.A.K. & Puschmann, H.
 (2009), J. Appl. Cryst. 42, 339-341.

Sheldrick, G.M. (2008). Acta Cryst. A64, 112-122.
;
_chemical_name_common              ?
_chemical_name_systematic          ?
_chemical_formula_moiety           '2(Br5 Pb1.5), 2(C2 H8 N), C10 H28 N2'
_chemical_formula_sum              'C14 H44 Br10 N4 Pb3'
_chemical_formula_weight           1689.20
_chemical_melting_point            ?
loop_
  _atom_type_symbol
  _atom_type_description
  _atom_type_scat_dispersion_real
  _atom_type_scat_dispersion_imag
  _atom_type_scat_source
 'C' 'C' 0.0033 0.0016 'International Tables Vol C Tables 4.2.6.8 and 6.1.1.4'
 'H' 'H' 0.0000 0.0000 'International Tables Vol C Tables 4.2.6.8 and 6.1.1.4'
 'Br' 'Br' -0.2901 2.4595
 'International Tables Vol C Tables 4.2.6.8 and 6.1.1.4'
 'N' 'N' 0.0061 0.0033 'International Tables Vol C Tables 4.2.6.8 and 6.1.1.4'
 'Pb' 'Pb' -3.3944 10.1111
 'International Tables Vol C Tables 4.2.6.8 and 6.1.1.4'

_shelx_space_group_comment
;
The symmetry employed for this shelxl refinement is uniquely defined
by the following loop, which should always be used as a source of
symmetry information in preference to the above space-group names.
They are only intended as comments.
;
_space_group_crystal_system        'tetragonal'
_space_group_IT_number             139
_space_group_name_H-M_alt          'I 4/m m m'
_space_group_name_Hall             '-I 4 2'
loop_
  _space_group_symop_operation_xyz
 'x, y, z'
 '-y, x, z'
 'y, -x, z'
 'x, -y, -z'
 '-x, y, -z'
 '-x, -y, z'
 'y, x, -z'
 '-y, -x, -z'
 'x+1/2, y+1/2, z+1/2'
 '-y+1/2, x+1/2, z+1/2'
 'y+1/2, -x+1/2, z+1/2'
 'x+1/2, -y+1/2, -z+1/2'
 '-x+1/2, y+1/2, -z+1/2'
 '-x+1/2, -y+1/2, z+1/2'
 'y+1/2, x+1/2, -z+1/2'
 '-y+1/2, -x+1/2, -z+1/2'
 '-x, -y, -z'
 'y, -x, -z'
 '-y, x, -z'
 '-x, y, z'
 'x, -y, z'
 'x, y, -z'
 '-y, -x, z'
 'y, x, z'
 '-x+1/2, -y+1/2, -z+1/2'
 'y+1/2, -x+1/2, -z+1/2'
 '-y+1/2, x+1/2, -z+1/2'
 '-x+1/2, y+1/2, z+1/2'
 'x+1/2, -y+1/2, z+1/2'
 'x+1/2, y+1/2, -z+1/2'
 '-y+1/2, -x+1/2, z+1/2'
 'y+1/2, x+1/2, z+1/2'

_cell_length_a                     6.0394(2)
_cell_length_b                     6.0394(2)
_cell_length_c                     52.515(2)
_cell_angle_alpha                  90
_cell_angle_beta                   90
_cell_angle_gamma                  90
_cell_volume                       1915.47(15)
_cell_formula_units_Z              2
_cell_measurement_reflns_used      2094
_cell_measurement_temperature      340(2)
_cell_measurement_theta_max        25.97
_cell_measurement_theta_min        2.33
_shelx_estimated_absorpt_T_max     ?
_shelx_estimated_absorpt_T_min     ?
_exptl_absorpt_coefficient_mu      23.594
_exptl_absorpt_correction_T_max    0.0949
_exptl_absorpt_correction_T_min    0.0242
_exptl_absorpt_correction_type     'none'
_exptl_absorpt_process_details
;
SADABS-2016/2 (Bruker,2016/2) was used for absorption correction.
wR2(int) was 0.1614 before and 0.0730 after correction.
The Ratio of minimum to maximum transmission is 0.2550.
The \l/2 correction factor is Not present.
;
_exptl_absorpt_special_details     ?
_exptl_crystal_colour              YELLOW
_exptl_crystal_density_diffrn      2.929
_exptl_crystal_density_meas        ?
_exptl_crystal_density_method      ?
_exptl_crystal_description         BLOCK
_exptl_crystal_F_000               1504
_exptl_crystal_size_max            ?
_exptl_crystal_size_mid            ?
_exptl_crystal_size_min            ?
_exptl_transmission_factor_max     ?
_exptl_transmission_factor_min     ?
_diffrn_reflns_av_R_equivalents    0.0617
_diffrn_reflns_av_unetI/netI       0.0366
_diffrn_reflns_Laue_measured_fraction_full  0.992
_diffrn_reflns_Laue_measured_fraction_max  0.989
_diffrn_reflns_limit_h_max         6
_diffrn_reflns_limit_h_min         -7
_diffrn_reflns_limit_k_max         7
_diffrn_reflns_limit_k_min         -7
_diffrn_reflns_limit_l_max         67
_diffrn_reflns_limit_l_min         -67
_diffrn_reflns_number              6210
_diffrn_reflns_point_group_measured_fraction_full  0.992
_diffrn_reflns_point_group_measured_fraction_max  0.989
_diffrn_reflns_theta_full          25.242
_diffrn_reflns_theta_max           27.544
_diffrn_reflns_theta_min           2.327
_diffrn_ambient_temperature        339.97
_diffrn_detector_area_resol_mean   ?
_diffrn_measured_fraction_theta_full  0.992
_diffrn_measured_fraction_theta_max  0.989
_diffrn_measurement_device_type    'Bruker APEX-II CCD'
_diffrn_measurement_method         '\f and \w scans'
_diffrn_radiation_type             MoK\a
_diffrn_radiation_wavelength       0.71073
_diffrn_source                     ?
_diffrn_standards_number           0
_reflns_Friedel_coverage           0.000
_reflns_Friedel_fraction_full      .
_reflns_Friedel_fraction_max       .
_reflns_number_gt                  587
_reflns_number_total               745
_reflns_special_details
;
 Reflections were merged by SHELXL according to the crystal
 class for the calculation of statistics and refinement.
 
 _reflns_Friedel_fraction is defined as the number of unique
 Friedel pairs measured divided by the number that would be
 possible theoretically, ignoring centric projections and
 systematic absences.
;
_reflns_threshold_expression       'I > 2\s(I)'
_computing_cell_refinement         'SAINT V8.38A (?, 2016)'
_computing_data_collection         ?
_computing_data_reduction          'SAINT V8.38A (?, 2016)'
_computing_molecular_graphics      'Olex2 (Dolomanov et al., 2009)'
_computing_publication_material    'Olex2 (Dolomanov et al., 2009)'
_computing_structure_refinement    'XL (Sheldrick, 2008)'
_computing_structure_solution      'SHELXT 2014/5 (Sheldrick, 2014)'
_refine_diff_density_max           1.195
_refine_diff_density_min           -1.360
_refine_diff_density_rms           0.221
_refine_ls_extinction_coef         .
_refine_ls_extinction_method       none
_refine_ls_goodness_of_fit_ref     1.064
_refine_ls_hydrogen_treatment      constr
_refine_ls_matrix_type             full
_refine_ls_number_parameters       61
_refine_ls_number_reflns           745
_refine_ls_number_restraints       22
_refine_ls_R_factor_all            0.0566
_refine_ls_R_factor_gt             0.0438
_refine_ls_restrained_S_all        1.058
_refine_ls_shift/su_max            0.010
_refine_ls_shift/su_mean           0.002
_refine_ls_structure_factor_coef   Fsqd
_refine_ls_weighting_details      
 'w=1/[\s^2^(Fo^2^)+(0.0733P)^2^+5.5348P] where P=(Fo^2^+2Fc^2^)/3'
_refine_ls_weighting_scheme        calc
_refine_ls_wR_factor_gt            0.1151
_refine_ls_wR_factor_ref           0.1240
_refine_special_details            ?
_olex2_refinement_description
;
1. Fixed Uiso
 At 1.2 times of:
  All C(H,H) groups, All N(H,H,H) groups
 At 1.5 times of:
  All C(H,H,H) groups
2. Restrained distances
 C6-C7
 1.5 with sigma of 0.02
 N2-C7
 1.5 with sigma of 0.02
 C1-N1
 1.5 with sigma of 0.02
 C3-C1
 1.5 with sigma of 0.001
 C3-C4
 1.5 with sigma of 0.02
 C2-C3
 1.5 with sigma of 0.02
 C4-C3
 1.5 with sigma of 0.02
 C5-C3
 1.5 with sigma of 0.02
 C1-C3
 1.45 with sigma of 0.02
 N2-C6
 2.5 with sigma of 0.04
 C4-C1
 2.5 with sigma of 0.04
 C2-C4
 2.5 with sigma of 0.04
 C5-C2
 2.5 with sigma of 0.04
 C1-C5
 2.5 with sigma of 0.04
 C5-C4
 2.5 with sigma of 0.04
3. Uiso/Uaniso restraints and constraints
C7 \\sim C6 \\sim C1 \\sim C3 \\sim C4 \\sim C2 \\sim C5 \\sim N2 \\sim N1:
within 2A with sigma of 0.01 and sigma for terminal atoms of 0.02
: with sigma of 0.01 and sigma for terminal atoms of 0.02
4. Others
 Fixed Sof: N2(0.125) H2D(0.125) H2E(0.125) H2F(0.125) C7(0.125) H7A(0.125)
 H7B(0.125) C6(0.125) H6A(0.125) H6B(0.125) H6C(0.125) N1(0.125) H1A(0.125)
 H1B(0.125) H1C(0.125) C1(0.125) H1D(0.125) H1E(0.125) C3(0.125) C4(0.125)
 H4A(0.125) H4B(0.125) H4C(0.125) C2(0.125) H2A(0.125) H2B(0.125) H2C(0.125)
 C5(0.125) H5A(0.125) H5B(0.125) H5C(0.125)
5.a Secondary CH2 refined with riding coordinates:
 C7(H7A,H7B), C1(H1D,H1E)
5.b Idealised Me refined as rotating group:
 N2(H2D,H2E,H2F), C6(H6A,H6B,H6C), N1(H1A,H1B,H1C), C4(H4A,H4B,H4C), C2(H2A,
 H2B,H2C), C5(H5A,H5B,H5C)
;
_atom_sites_solution_hydrogens     geom
_atom_sites_solution_primary       ?
_atom_sites_solution_secondary     ?
loop_
  _atom_site_label
  _atom_site_type_symbol
  _atom_site_fract_x
  _atom_site_fract_y
  _atom_site_fract_z
  _atom_site_U_iso_or_equiv
  _atom_site_adp_type
  _atom_site_occupancy
  _atom_site_site_symmetry_order
  _atom_site_calc_flag
  _atom_site_refinement_flags_posn
  _atom_site_refinement_flags_adp
  _atom_site_refinement_flags_occupancy
  _atom_site_disorder_assembly
  _atom_site_disorder_group
 Pb01 Pb 0.000000 1.000000 0.000000 0.05169(8) Uani 1 16 d S T P . .
 Pb02 Pb 0.000000 1.000000 -0.11921(2) 0.05295(6) Uani 1 8 d S T P . .
 Br3 Br 0.000000 1.500000 -0.12232(2) 0.1284(3) Uani 1 4 d S T P . .
 Br2 Br 0.000000 1.000000 -0.05703(2) 0.1280(5) Uani 1 8 d S T P . .
 Br1 Br -0.500000 1.000000 0.000000 0.1090(3) Uani 1 8 d S T P . .
 Br4 Br 0.000000 1.000000 -0.17202(2) 0.1711(6) Uani 1 8 d S T P . .
 N2 N 0.6855(11) 0.430(3) 0.07767(16) 0.176(6) Uiso 0.125 1 d D U . A -1
 H2D H 0.688901 0.546060 0.088047 0.212 Uiso 0.125 1 calc GR . . A -1
 H2E H 0.806003 0.429606 0.067917 0.212 Uiso 0.125 1 calc GR . . A -1
 H2F H 0.681581 0.305751 0.086846 0.212 Uiso 0.125 1 calc GR . . A -1
 C7 C 0.4838(13) 0.4420(12) 0.06121(12) 0.158(4) Uiso 0.125 1 d D U . A -1
 H7A H 0.478425 0.312127 0.050349 0.189 Uiso 0.125 1 calc R . . A -1
 H7B H 0.353052 0.440317 0.071934 0.189 Uiso 0.125 1 calc R . . A -1
 C6 C 0.480(4) 0.6447(11) 0.04496(16) 0.151(5) Uiso 0.125 1 d D U . A -1
 H6A H 0.486666 0.602734 0.027345 0.226 Uiso 0.125 1 calc GR . . A -1
 H6B H 0.604265 0.736666 0.049047 0.226 Uiso 0.125 1 calc GR . . A -1
 H6C H 0.345098 0.725138 0.048031 0.226 Uiso 0.125 1 calc GR . . A -1
 N1 N 0.5775(15) 0.499(2) 0.16217(11) 0.111(4) Uiso 0.125 1 d D U . B -1
 H1A H 0.647302 0.622443 0.166779 0.133 Uiso 0.125 1 calc GR . . B -1
 H1B H 0.471325 0.531857 0.151037 0.133 Uiso 0.125 1 calc GR . . B -1
 H1C H 0.673600 0.406180 0.155023 0.133 Uiso 0.125 1 calc GR . . B -1
 C1 C 0.4767(3) 0.39210(13) 0.18520(2) 0.133(3) Uiso 0.125 1 d D U . B -1
 H1D H 0.317829 0.386349 0.182602 0.159 Uiso 0.125 1 calc R . . B -1
 H1E H 0.529070 0.240361 0.185859 0.159 Uiso 0.125 1 calc R . . B -1
 C3 C 0.5175(3) 0.49434(13) 0.21080(2) 0.137(2) Uiso 0.125 1 d D U . B -1
 C4 C 0.7621(7) 0.516(3) 0.2166(2) 0.150(5) Uiso 0.125 1 d D U . B -1
 H4A H 0.843598 0.525729 0.200947 0.225 Uiso 0.125 1 calc GR . . B -1
 H4B H 0.810802 0.389336 0.226064 0.225 Uiso 0.125 1 calc GR . . B -1
 H4C H 0.786855 0.647779 0.226472 0.225 Uiso 0.125 1 calc GR . . B -1
 C2 C 0.4124(16) 0.3356(12) 0.22998(16) 0.131(5) Uiso 0.125 1 d D U . B -1
 H2A H 0.475956 0.359879 0.246499 0.196 Uiso 0.125 1 calc GR . . B -1
 H2B H 0.439369 0.185654 0.224774 0.196 Uiso 0.125 1 calc GR . . B -1
 H2C H 0.255667 0.361631 0.230710 0.196 Uiso 0.125 1 calc GR . . B -1
 C5 C 0.4044(16) 0.7193(9) 0.2133(3) 0.146(6) Uiso 0.125 1 d D U . B -1
 H5A H 0.511342 0.828267 0.218440 0.219 Uiso 0.125 1 calc GR . . B -1
 H5B H 0.289479 0.710303 0.225929 0.219 Uiso 0.125 1 calc GRS T P B -1
 H5C H 0.341287 0.760851 0.197261 0.219 Uiso 0.125 1 calc GR . . B -1

loop_
  _atom_site_aniso_label
  _atom_site_aniso_U_11
  _atom_site_aniso_U_22
  _atom_site_aniso_U_33
  _atom_site_aniso_U_23
  _atom_site_aniso_U_13
  _atom_site_aniso_U_12
 Pb01 0.04617(8) 0.04617(8) 0.06274(18) 0.000 0.000 0.000
 Pb02 0.04688(6) 0.04688(6) 0.06508(13) 0.000 0.000 0.000
 Br3 0.1175(5) 0.0426(2) 0.2250(8) 0.000 0.000 0.000
 Br2 0.1624(7) 0.1624(7) 0.0591(5) 0.000 0.000 0.000
 Br1 0.0439(3) 0.1604(8) 0.1226(6) 0.000 0.000 0.000
 Br4 0.2266(8) 0.2266(8) 0.0603(6) 0.000 0.000 0.000

_geom_special_details
;
 All esds (except the esd in the dihedral angle between two l.s. planes)
 are estimated using the full covariance matrix.  The cell esds are taken
 into account individually in the estimation of esds in distances, angles
 and torsion angles; correlations between esds in cell parameters are only
 used when they are defined by crystal symmetry.  An approximate (isotropic)
 treatment of cell esds is used for estimating esds involving l.s. planes.
;
loop_
  _geom_bond_atom_site_label_1
  _geom_bond_atom_site_label_2
  _geom_bond_distance
  _geom_bond_site_symmetry_2
  _geom_bond_publ_flag
 Pb01 Br2 2.9947(9) 17_575 ?
 Pb01 Br2 2.9947(9) . ?
 Pb01 Br1 3.01970(10) 2_665 ?
 Pb01 Br1 3.01970(10) . ?
 Pb01 Br1 3.01970(9) 2_675 ?
 Pb01 Br1 3.01970(10) 1_655 ?
 Pb02 Br3 3.02411(10) . ?
 Pb02 Br3 3.02412(11) 2_765 ?
 Pb02 Br3 3.02412(11) 2_665 ?
 Pb02 Br3 3.02412(11) 1_545 ?
 Pb02 Br2 3.2655(9) . ?
 Pb02 Br4 2.7735(11) . ?
 N2 C7 1.496(10) . ?
 C7 C6 1.493(9) . ?
 N1 C1 1.500(8) . ?
 C1 C3 1.4999(6) . ?
 C3 C4 1.514(5) . ?
 C3 C2 1.529(8) . ?
 C3 C5 1.527(6) . ?

loop_
  _geom_angle_atom_site_label_1
  _geom_angle_atom_site_label_2
  _geom_angle_atom_site_label_3
  _geom_angle
  _geom_angle_site_symmetry_1
  _geom_angle_site_symmetry_3
  _geom_angle_publ_flag
 Br2 Pb01 Br2 180.0 17_575 . ?
 Br2 Pb01 Br1 90.0 . . ?
 Br2 Pb01 Br1 90.0 17_575 2_665 ?
 Br2 Pb01 Br1 90.0 17_575 2_675 ?
 Br2 Pb01 Br1 90.0 . 1_655 ?
 Br2 Pb01 Br1 90.0 . 2_675 ?
 Br2 Pb01 Br1 90.0 . 2_665 ?
 Br2 Pb01 Br1 90.0 17_575 . ?
 Br2 Pb01 Br1 90.0 17_575 1_655 ?
 Br1 Pb01 Br1 90.0 1_655 2_665 ?
 Br1 Pb01 Br1 90.0 2_675 1_655 ?
 Br1 Pb01 Br1 90.0 . 2_665 ?
 Br1 Pb01 Br1 90.0 2_675 . ?
 Br1 Pb01 Br1 180.0 2_675 2_665 ?
 Br1 Pb01 Br1 180.0 . 1_655 ?
 Br3 Pb02 Br3 89.833(2) . 2_665 ?
 Br3 Pb02 Br3 89.833(2) 1_545 2_765 ?
 Br3 Pb02 Br3 173.81(3) 2_665 2_765 ?
 Br3 Pb02 Br3 173.81(3) . 1_545 ?
 Br3 Pb02 Br3 89.833(2) . 2_765 ?
 Br3 Pb02 Br3 89.833(2) 2_665 1_545 ?
 Br3 Pb02 Br2 93.097(17) 2_665 . ?
 Br3 Pb02 Br2 93.095(17) . . ?
 Br3 Pb02 Br2 93.096(17) 2_765 . ?
 Br3 Pb02 Br2 93.097(17) 1_545 . ?
 Br4 Pb02 Br3 86.905(17) . . ?
 Br4 Pb02 Br3 86.904(17) . 2_765 ?
 Br4 Pb02 Br3 86.903(17) . 1_545 ?
 Br4 Pb02 Br3 86.903(17) . 2_665 ?
 Br4 Pb02 Br2 180.0 . . ?
 Pb02 Br3 Pb02 173.81(3) . 1_565 ?
 Pb01 Br2 Pb02 180.0 . . ?
 Pb01 Br1 Pb01 180.0 1_455 . ?
 C6 C7 N2 112.7(11) . . ?
 C3 C1 N1 118.6(5) . . ?
 C1 C3 C4 112.1(5) . . ?
 C1 C3 C2 105.3(3) . . ?
 C1 C3 C5 111.8(6) . . ?
 C4 C3 C2 109.1(6) . . ?
 C4 C3 C5 109.9(7) . . ?
 C5 C3 C2 108.3(6) . . ?

loop_
  _refln_index_h
  _refln_index_k
  _refln_index_l
  _refln_F_squared_meas
  _refln_F_squared_sigma
 1 -1 0 3225.28 187.18
 1 1 0 3090.69 186.28
 -1 1 0 3348.76 187.28
 -1 1 0 3278.17 186.78
 -1 -1 0 3348.86 186.28
 -2 -2 0 8878.51 497.35
 2 -2 0 8468.25 499.05
 -2 2 0 8572.04 498.25
 -2 2 0 8974.9 499.55
 2 2 0 8661.83 497.35
 -1 3 0 699.03 46.7
 1 -3 0 780.32 48.1
 -3 -1 0 802.62 44.4
 -3 1 0 772.42 47
 -1 -3 0 803.02 48.2
 3 -1 0 808.52 48
 1 3 0 809.82 48
 -3 1 0 769.92 48
 -1 -3 0 761.42 48.5
 -3 -3 0 319.77 23
 -3 3 0 364.76 24.8
 3 3 0 389.16 23.7
 3 -3 0 378.26 26
 2 -4 0 2300.77 134.79
 4 2 0 2320.87 130.99
 -4 -2 0 2103.29 129.39
 -2 4 0 2304.17 133.29
 -4 0 0 3756.42 214.58
 0 -4 0 3810.32 217.88
 0 4 0 3620.44 216.48
 4 -2 0 2541.05 145.69
 -2 -4 0 2408.76 145.59
 -4 2 0 2437.26 144.39
 2 4 0 2514.65 144.99
 -4 -4 0 813.52 49.3
 4 4 0 792.52 49.5
 4 -4 0 792.92 52.49
 -4 4 0 770.12 50.59
 -3 5 0 121.89 12.6
 5 3 0 131.89 10.1
 3 -5 0 114.09 13.6
 -1 5 0 182.78 15.6
 1 -5 0 181.78 16.6
 -5 -1 0 169.18 12
 -1 -5 0 200.38 16.8
 -5 1 0 152.68 14.2
 1 5 0 180.08 15.2
 -5 1 0 193.18 13.2
 3 5 0 122.99 12
 5 -3 0 132.89 13.5
 -3 -5 0 132.39 12.7
 -5 3 0 131.09 12.1
 -5 -5 0 60.59 8.8
 5 -5 0 41.7 9.9
 5 5 0 70.49 10.3
 -5 5 0 78.49 11.6
 4 -6 0 186.88 19.5
 -6 -4 0 182.38 13.7
 -4 6 0 177.68 17.7
 -6 -2 0 373.86 26
 2 -6 0 457.75 33.1
 -2 6 0 457.85 35.5
 0 6 0 718.43 47.6
 0 -6 0 722.33 49.3
 -6 2 0 535.55 33.1
 -2 -6 0 485.25 36.2
 2 6 0 499.15 35.1
 -4 -6 0 198.68 18.1
 -6 4 0 176.58 17
 4 6 0 194.58 17.1
 6 -4 0 210.58 20.3
 3 -7 0 30.4 9.6
 -3 7 0 48.6 10.1
 -1 7 0 43.6 8.8
 1 -7 0 37.3 9.8
 -1 -7 0 33.1 9.1
 -7 1 0 40 5
 1 7 0 43.8 8.8
 3 7 0 43.4 8.2
 -7 3 0 35.1 6.9
 -3 -7 0 29.4 8.9
 -1 0 -1 3514.75 201.28
 2 1 -1 3595.54 206.48
 1 -2 -1 3582.04 207.58
 -1 2 -1 3678.83 207.88
 -1 2 -1 3360.76 206.68
 2 1 1 3596.04 205.78
 -1 2 1 3661.03 207.78
 -1 2 1 3553.24 206.88
 -2 -1 1 3722.83 205.38
 1 -2 1 3572.04 207.58
 1 2 -1 3542.45 207.78
 -2 1 -1 3782.42 208.58
 -1 -2 -1 3711.63 207.88
 2 -1 -1 3590.74 208.08
 -2 1 -1 3581.74 207.58
 -1 -2 1 3556.14 207.98
 1 2 1 3460.55 207.78
 -2 1 1 3734.53 208.38
 -1 -2 1 3718.03 207.98
 2 -1 1 3505.95 208.18
 -2 3 -1 1180.78 74.99
 3 2 -1 1341.37 74.49
 2 -3 -1 1210.48 76.29
 -3 -2 -1 1256.77 72.89
 3 2 1 1362.76 73.99
 -3 -2 1 1285.47 73.19
 -2 3 1 1203.58 75.19
 2 -3 1 1172.48 76.09
 0 3 -1 1582.54 93.89
 0 -3 -1 1550.44 94.79
 -3 0 -1 1569.04 92.59
 -3 0 -1 1655.23 93.29
 -3 0 1 1547.75 92.19
 0 3 1 1551.34 93.89
 -3 0 1 1569.04 93.89
 0 -3 1 1589.94 94.79
 0 -3 1 1716.73 94.49
 3 -2 -1 1297.47 75.99
 -3 2 -1 1248.68 74.99
 2 3 -1 1270.77 74.79
 3 -2 1 1297.07 76.19
 -2 -3 1 1221.58 74.99
 2 3 1 1292.97 74.79
 -2 -3 1 1177.88 74.69
 -3 2 1 1289.37 75.19
 3 -4 -1 537.85 37.1
 -3 4 -1 524.65 35.6
 4 3 -1 559.24 35
 -3 4 1 540.85 35.8
 3 -4 1 555.44 37.3
 -4 -3 1 476.15 32.7
 4 3 1 560.84 34.4
 -1 4 -1 1280.57 81.99
 -4 -1 -1 1042 72.49
 1 -4 -1 1265.77 76.39
 1 -4 1 1263.47 76.29
 -4 -1 1 1319.37 71.29
 -1 4 1 1254.27 80.59
 -4 1 -1 1383.66 76.09
 -1 -4 -1 1293.27 78.79
 1 4 -1 1354.46 77.89
 -4 1 -1 1136.79 76.99
 1 4 1 1274.97 77.69
 -1 -4 1 1339.07 78.89
 -4 1 1 1189.48 77.09
 -4 1 1 1359.76 76.19
 4 -3 -1 538.55 38.1
 -3 -4 -1 564.44 36.9
 3 4 -1 577.64 36.5
 -4 3 -1 550.04 36.8
 3 4 1 555.34 36.2
 -3 -4 1 606.64 37
 -4 3 1 574.74 39.5
 4 -3 1 588.54 38.6
 4 -5 -1 143.09 15.4
 5 4 -1 115.09 12.7
 -4 5 -1 132.49 13.8
 -5 -4 -1 134.99 11.3
 5 4 1 126.89 12.6
 -4 5 1 138.19 14.1
 -5 -4 1 136.39 11.1
 4 -5 1 136.59 15.2
 2 -5 -1 222.78 19.7
 -2 5 -1 208.38 17.8
 -2 5 1 216.08 18.1
 2 -5 1 217.88 19.3
 -5 0 -1 217.78 17
 -5 0 -1 262.87 15.6
 0 -5 -1 258.87 21.2
 0 5 -1 249.18 19.4
 0 5 1 249.48 19.5
 -5 0 1 273.47 16.1
 -5 0 1 227.38 17.3
 0 -5 1 251.27 20.9
 -5 2 -1 235.38 16.9
 2 5 -1 246.68 18.3
 -2 -5 -1 209.88 20.5
 5 -2 -1 227.28 18
 -5 2 1 235.28 17.1
 2 5 1 225.98 18
 5 -2 1 228.28 18.7
 -2 -5 1 225.58 19
 -4 -5 -1 141.19 13.2
 -5 4 -1 126.59 13.1
 5 -4 -1 130.79 14.8
 4 5 -1 162.98 13.3
 5 -4 1 127.39 15
 -4 -5 1 132.59 13
 -5 4 1 127.49 13.4
 -5 6 -1 42.2 9
 5 -6 -1 53.89 11.4
 5 -6 1 44.9 10.2
 -5 6 1 40.8 8.9
 3 -6 -1 171.08 18.2
 -3 6 -1 175.48 16.8
 -3 6 1 175.18 17
 3 -6 1 172.58 18.3
 1 -6 -1 329.97 26
 -6 -1 -1 299.47 20.2
 -1 6 -1 333.07 24.4
 -6 -1 1 282.07 19.8
 1 -6 1 327.07 26
 -1 6 1 309.67 24.2
 -6 1 -1 379.16 23.1
 1 6 -1 341.67 26.3
 -1 -6 -1 338.17 27.9
 -1 -6 1 358.76 28
 -6 1 1 357.76 23.2
 1 6 1 352.86 26.6
 -6 3 -1 171.68 15.1
 6 -3 -1 163.98 16.5
 -3 -6 -1 188.68 17.2
 3 6 -1 174.58 15.7
 3 6 1 174.18 15.7
 -6 3 1 163.88 14.8
 -3 -6 1 170.48 16.4
 6 -3 1 181.78 17.3
 -5 -6 -1 53.59 9.4
 5 6 -1 48.1 9.9
 -6 5 -1 50.19 9
 6 -5 -1 47.2 10.7
 5 6 1 45.4 9.4
 -5 -6 1 60.99 9.5
 -6 5 1 57.59 9.7
 6 -5 1 39.9 10.7
 -2 7 -1 39.6 8.9
 2 -7 -1 34.7 9.6
 2 -7 1 55.79 11.2
 -2 7 1 24.9 7.9
 0 -7 -1 33 8.7
 0 7 -1 24.8 7.1
 0 -7 1 28.3 7.9
 0 7 1 30.9 8.1
 -7 2 -1 43.4 6.5
 2 7 -1 66.19 9.9
 -7 2 1 44.6 6.8
 2 7 1 30.7 8.1
 -1 1 -2 77.39 6
 1 1 -2 68.39 5.1
 -1 1 -2 68.39 5.3
 -1 -1 -2 71.39 4.8
 -1 1 2 68.79 5.7
 1 -1 2 69.29 5.8
 -1 -1 2 68.49 5.1
 1 -1 2 68.79 5.3
 -2 0 -2 1803.12 95.39
 0 -2 -2 1611.44 95.69
 0 2 -2 1636.64 95.59
 0 2 -2 1589.54 94.99
 -2 0 2 1673.93 93.69
 0 2 2 1540.35 94.89
 -2 0 2 1727.63 95.09
 0 -2 2 1488.35 95.79
 0 -2 2 1598.64 95.19
 2 2 -2 964.9 59.59
 2 -2 -2 1010.1 60.99
 -2 2 -2 990.3 59.99
 -2 2 -2 1071.59 61.59
 -2 -2 -2 1004.5 58.99
 2 -2 2 1013.7 60.99
 2 2 2 1004.6 58.99
 -2 -2 2 1000.2 59.29
 -2 2 2 1010.1 61.29
 -2 2 2 984.9 60.09
 1 -3 -2 85.69 8.7
 3 1 -2 90.79 7
 -3 -1 2 76.49 6.1
 1 -3 2 81.79 8.6
 -1 3 2 77.79 7.7
 3 -1 -2 75.49 7.1
 1 3 -2 85.69 7.7
 -1 -3 -2 85.59 8.1
 -3 1 -2 78.09 7.5
 -3 1 -2 78.99 6.6
 -1 -3 2 78.99 7.9
 -3 1 2 84.89 7.4
 3 -1 2 84.19 8
 -1 -3 2 81.29 7.7
 1 3 2 78.39 7.4
 3 -3 -2 58.79 8.1
 -3 3 -2 68.09 7.6
 3 3 -2 61.99 6.7
 -3 -3 2 63.79 6.1
 -3 3 2 64.29 7.5
 -3 -3 2 50.49 6.7
 3 3 2 62.49 6.4
 3 -3 2 63.19 8.3
 4 2 -2 282.77 19.8
 -2 4 -2 300.37 21.1
 2 -4 -2 296.17 22.7
 -4 -2 2 272.27 17.9
 4 2 2 284.07 19
 2 -4 2 294.97 22.6
 -2 4 2 271.67 20.9
 -4 0 -2 447.36 28.5
 0 4 -2 469.15 30.3
 -4 0 -2 490.15 27
 0 -4 -2 423.36 31
 -4 0 2 440.26 27.9
 0 4 2 428.96 30
 0 -4 2 445.56 31
 2 4 -2 317.47 21.8
 -4 2 -2 318.87 21.2
 -2 -4 -2 307.27 22.4
 4 -2 -2 300.27 22
 4 -2 2 325.17 23
 2 4 2 309.87 21.5
 -4 2 2 296.07 21.3
 -2 -4 2 302.47 22.3
 -4 4 -2 124.59 12
 4 4 -2 105.89 11
 4 -4 -2 98.09 12.7
 -4 -4 -2 106.59 10.3
 4 -4 2 106.29 12.6
 4 4 2 110.09 10.4
 -4 4 2 111.49 11.6
 -4 -4 2 116.89 10.2
 5 3 -2 32.4 5.3
 -3 5 -2 29.4 7
 3 -5 -2 28 7.7
 -3 5 2 34.6 7.4
 3 -5 2 34.2 8.1
 -5 -1 -2 39.5 5.1
 1 -5 -2 33.4 7.6
 -1 5 -2 46 7.8
 -5 -1 2 34 3
 1 -5 2 40.8 8.1
 -5 -1 2 26.2 3.5
 -1 5 2 35.5 7.1
 -1 -5 -2 35.5 7.4
 -5 1 -2 41.3 4.9
 1 5 -2 32 6.4
 -5 1 2 45.3 5.2
 1 5 2 37.1 7
 -5 1 2 33.5 7.1
 -1 -5 2 48 8.5
 3 5 -2 25.3 6
 -5 3 -2 25.2 5.6
 -3 -5 -2 31.6 6.7
 5 -3 -2 33.3 6.9
 5 -3 2 18.9 6.6
 -5 3 2 30.8 6.2
 3 5 2 34.6 6.5
 -3 -5 2 25.9 6.3
 -5 5 -2 22.6 8.9
 -5 -5 -2 13 4.8
 5 -5 -2 18.6 7.1
 5 5 -2 16 6.7
 5 -5 2 24 7.5
 5 5 2 8.4 5.9
 -5 -5 2 23 5.5
 -5 5 2 10.4 6
 -6 -4 -2 29.7 5.1
 -4 6 -2 33.8 8
 4 -6 -2 26.5 8.2
 4 -6 2 27.1 8.8
 -4 6 2 30.1 7.8
 -6 -2 -2 57.99 8.5
 -2 6 -2 64.29 14.2
 2 -6 -2 62.59 11.4
 -2 6 2 64.49 15.6
 2 -6 2 58.39 11.2
 0 -6 -2 85.89 13.6
 0 6 -2 115.69 11.9
 -6 0 2 105.99 8.5
 0 6 2 92.89 11.7
 -6 0 2 96.59 7.4
 0 -6 2 100.89 13.2
 2 6 -2 78.89 10.1
 -2 -6 -2 73.69 11.7
 -6 2 -2 70.79 8.1
 -2 -6 2 76.59 11.6
 2 6 2 73.89 10.6
 -6 2 2 63.29 8.2
 4 6 -2 27.7 7
 -4 -6 -2 28.7 7.2
 6 -4 -2 20.5 8.3
 -6 4 -2 29.5 6.9
 -6 4 2 22.4 6.7
 6 -4 2 20.8 8.6
 4 6 2 17.9 6.2
 -4 -6 2 20.8 6.6
 3 -7 -2 3.9 5.6
 -3 7 -2 7.1 5.4
 3 -7 2 11.7 7.2
 -3 7 2 13.8 5.7
 -1 7 -2 9.4 5.3
 1 -7 -2 14.6 7
 1 -7 2 -7.2 4.2
 -1 7 2 5.5 4.9
 1 7 -2 18.2 6
 -1 -7 -2 3.5 6.1
 -1 -7 2 6.6 6.5
 1 7 2 -4.4 4.2
 -7 1 2 8.3 3.1
 -3 -7 -2 14.8 7.4
 3 7 -2 2.2 5.2
 -7 3 -2 4.2 4.1
 3 7 2 8.2 5.4
 -7 3 2 5.8 4.6
 -3 -7 2 13.2 5.9
 0 1 -3 40.8 3.6
 -1 0 -3 46.7 2.9
 -1 0 -3 32.5 4.9
 1 0 3 44.5 4.1
 -1 0 3 36.4 3.8
 -1 0 3 49 3
 0 -1 3 53.09 3.9
 0 -1 3 47 3.9
 1 -2 -3 43.5 5.5
 -1 2 -3 49.1 5.7
 -1 2 -3 53.39 5.2
 2 1 -3 47.6 5.4
 -2 -1 -3 50.69 3.5
 1 -2 3 54.99 5.8
 2 1 3 54.49 3.9
 -1 2 3 57.39 5.8
 -1 2 3 44.8 5.1
 1 -2 3 69.89 5.8
 -2 -1 3 45.3 4.3
 2 -1 -3 46 4.8
 1 2 -3 49.1 4.8
 -2 1 -3 49.6 4.5
 -2 1 -3 53.69 5.3
 2 -1 3 45.6 5.2
 -1 -2 3 61.79 5.2
 -1 -2 3 56.09 5.1
 1 2 3 47.7 4.8
 -2 1 3 43.1 4.8
 -2 3 -3 13.8 3.7
 3 2 -3 9.7 4
 2 -3 -3 12.1 4
 -3 -2 3 9.8 2.4
 -2 3 3 6.6 3.2
 2 -3 3 4.3 3.2
 3 2 3 9.5 2.5
 -3 0 -3 24.6 3.5
 0 -3 -3 22.2 4.8
 -3 0 -3 23.4 3.2
 0 3 -3 23.9 4.3
 -3 0 -3 25.7 4
 0 3 -3 27.2 4.8
 0 -3 3 18.6 3.8
 0 -3 3 22.9 4.5
 -3 0 3 20.6 2.7
 0 3 3 16.4 3.8
 -3 0 3 26.1 5
 3 -2 -3 12.6 3.6
 -3 2 -3 13.3 3.1
 2 3 -3 11.4 3.4
 3 -2 3 13.5 4
 -2 -3 3 14.7 3.3
 2 3 3 10.3 2.9
 -2 -3 3 11.5 3.2
 -3 2 3 11.4 3.2
 -3 4 -3 3.6 3.5
 3 -4 -3 3.8 3.9
 4 3 -3 -0.3 3.5
 -4 -3 3 2.6 2.3
 -3 4 3 3.3 3.4
 3 -4 3 3.4 4.4
 4 3 3 2.1 2.8
 1 -4 -3 13.2 4.8
 -4 -1 3 7.4 2
 1 -4 3 6.5 4.2
 1 4 -3 12.1 3.9
 -4 1 -3 8.2 3.1
 -4 1 -3 5 2.2
 -1 -4 -3 9.5 4.3
 -1 -4 3 3.6 3.2
 -4 1 3 3.7 2.6
 1 4 3 6.3 3.4
 -4 3 -3 4 3.4
 3 4 -3 7.3 3.5
 -3 -4 -3 1.9 2.8
 4 -3 -3 3 3.6
 3 4 3 5.4 3.4
 -3 -4 3 2 3
 4 -3 3 5.7 4.4
 -4 3 3 0.8 4
 -4 5 -3 7 5.1
 5 4 -3 -6.8 4.3
 4 -5 -3 -1.8 4.4
 4 -5 3 2.4 4.4
 5 4 3 6 3.9
 -5 -4 3 3.8 2.5
 -4 5 3 -1 3.6
 2 -5 -3 1.1 3.6
 -2 5 -3 0.6 3.2
 2 -5 3 1.9 4.2
 -2 5 3 3.7 3.8
 -5 -2 3 1.1 1.4
 -5 0 -3 -1.7 2.6
 0 -5 -3 0.1 3.2
 0 5 -3 4.7 3.8
 0 -5 3 4 4.2
 0 5 3 6.1 4
 -5 0 3 4.5 3.8
 5 -2 -3 -5.8 4.3
 -5 2 -3 5.6 2.9
 2 5 -3 5 4.1
 5 -2 -3 2 3.1
 -2 -5 3 1.4 3.6
 5 -2 3 6.3 4.9
 2 5 3 -1.1 3.1
 -5 2 3 -1.9 2.5
 4 5 -3 3.7 3.8
 5 -4 -3 3.3 4.5
 -4 -5 -3 7.8 4
 -5 4 -3 1.6 3.7
 -5 4 3 -2.9 3.5
 4 5 3 3.3 3.4
 -4 -5 3 2.1 3.8
 5 -4 3 -3.6 4.2
 -5 6 -3 0.2 4.7
 5 -6 -3 15.1 7.5
 5 -6 3 11 6.8
 -5 6 3 -4.6 5.2
 3 -6 -3 6.3 6.3
 -3 6 -3 -2.5 4.1
 -3 6 3 -0.6 4.3
 3 -6 3 -1.5 4.5
 -6 -1 -3 6.9 3.1
 1 -6 -3 6.5 5.3
 -1 6 -3 2.1 3.9
 1 -6 3 0.2 5
 -6 -1 3 5.1 2.3
 -1 6 3 5.6 4.9
 -6 1 -3 3 4.9
 -6 1 -3 0.1 2.1
 1 6 -3 4.9 4.3
 -1 -6 -3 2.8 5
 -6 1 3 2.5 2.5
 -1 -6 3 -0.7 4
 -6 1 3 -6 5.2
 1 6 3 1.4 4.1
 3 6 -3 9.3 4.9
 6 -3 -3 1.6 5.4
 -3 -6 -3 -1.5 4.2
 -6 3 -3 5.3 3.9
 -3 -6 3 7.1 4.7
 6 -3 3 -1.5 6
 -6 3 3 0.5 3.8
 3 6 3 0 4.4
 -5 -6 -3 0.2 4.8
 -6 5 -3 4 4.7
 5 6 -3 5.6 6.7
 6 -5 -3 -3.8 5.6
 5 6 3 7.7 6.1
 -6 5 3 4.6 4.6
 -5 -6 3 0.3 4.7
 6 -5 3 -8.4 5.7
 2 -7 -3 -3.6 5.2
 -2 7 -3 1.2 4.3
 2 -7 3 4.3 5.5
 -2 7 3 -5.8 4.6
 0 -7 -3 8.1 6.1
 0 7 -3 3.5 4.8
 0 -7 3 2.4 4.8
 0 7 3 0.2 4
 -7 2 -3 -1.5 3.1
 2 7 -3 -2.2 5.2
 -2 -7 -3 0 6.1
 2 7 3 10.1 5.5
 -1 1 -4 48.1 4.6
 1 -1 -4 40.4 4.1
 -1 1 -4 49.9 4
 1 1 -4 44.5 3.9
 1 -1 4 47.1 4
 1 -1 4 41.1 4.4
 -1 1 4 45 4.3
 -1 -1 4 45.9 3.3
 -1 -1 4 38.6 3.7
 0 2 -4 1392.96 79.69
 -2 0 -4 1314.67 77.19
 0 -2 -4 1347.27 79.79
 0 2 -4 1297.07 78.99
 -2 0 -4 1410.16 80.59
 0 2 4 1317.07 78.99
 0 -2 4 1253.77 79.29
 -2 0 4 1393.56 77.59
 -2 0 4 1402.16 79.89
 0 -2 4 1359.56 79.29
 -2 2 -4 859.71 51.59
 2 2 -4 840.62 49.6
 2 -2 -4 784.42 50.69
 -2 2 -4 838.42 49.99
 -2 2 4 833.92 51.19
 2 2 4 849.02 48.9
 -2 -2 4 845.82 49.5
 2 -2 4 830.52 51.09
 -2 -2 4 778.32 49.3
 -1 3 -4 23.2 4.4
 3 1 -4 25.7 4.5
 1 -3 -4 20.5 4.7
 1 -3 4 25.7 5
 -1 3 4 23.1 4.5
 -3 -1 4 25.3 3.2
 1 -3 4 22.7 5.3
 1 3 -4 21.6 4.1
 -3 1 -4 25.4 5.1
 3 -1 -4 26.3 3.9
 -1 -3 -4 23.3 4.7
 -3 1 -4 24.4 3.2
 -1 -3 4 27.5 4.6
 -3 1 4 25.4 4.2
 1 3 4 19.3 3.9
 -1 -3 4 22.8 4.3
 3 -1 4 22 4.7
 -3 3 -4 10.4 3.7
 3 -3 -4 7.7 3.9
 3 3 -4 18.7 4
 3 -3 4 13 4.3
 -3 -3 4 6 2.6
 -3 3 4 8.6 3.5
 3 3 4 12.5 3.1
 -3 -3 4 13.9 3
 2 -4 -4 247.28 19.4
 -2 4 -4 252.37 18.1
 4 2 -4 199.78 18.3
 -4 -2 4 206.68 14.9
 2 -4 4 239.38 19.3
 -2 4 4 245.58 18.4
 -4 0 -4 337.27 23.3
 0 4 -4 313.67 24.1
 0 -4 -4 381.96 26.1
 -4 0 -4 372.16 21.5
 0 -4 4 355.26 25.5
 -4 0 4 368.06 22.5
 0 4 4 345.47 24.6
 2 4 -4 259.87 18.7
 -2 -4 -4 237.98 19.2
 -4 2 -4 240.68 17.6
 4 -2 -4 270.77 18.8
 -4 2 4 244.68 18.2
 4 -2 4 287.77 20.5
 2 4 4 246.48 18.3
 -2 -4 4 246.08 18.8
 4 -4 -4 87.99 11.6
 -4 4 -4 101.89 10.8
 4 4 -4 115.19 11
 4 4 4 90.59 9.1
 -4 -4 4 95.19 9.4
 4 -4 4 86.09 12
 -4 4 4 82.79 10.7
 -3 5 -4 7 4.7
 3 -5 -4 1.5 4.7
 5 3 -4 7.5 3.8
 -5 -3 4 6.9 3
 -3 5 4 4.8 3.9
 -5 -3 4 3.6 2.3
 3 -5 4 2.2 4.9
 -1 5 -4 8.4 4.3
 1 -5 -4 5.2 4.6
 -5 -1 -4 8.5 3.5
 -5 -1 4 8.2 1.6
 1 -5 4 7.6 4.8
 -5 -1 4 5.9 1.8
 -1 5 4 10.1 4.7
 -5 1 -4 11.5 2.8
 -1 -5 -4 5.2 4.3
 1 5 -4 6.6 3.9
 -1 -5 4 7.1 4.6
 -5 1 4 6.2 2.9
 -5 1 4 2.7 4.4
 1 5 4 5.5 4.3
 -5 3 -4 11.2 4.1
 -3 -5 -4 4 3.6
 5 -3 -4 7.2 4.4
 3 5 -4 8.9 4.3
 5 -3 4 1.9 4.7
 -3 -5 4 3.3 3.8
 3 5 4 11.3 4.4
 -5 3 4 4.3 3.8
 5 -5 -4 6.7 6.5
 -5 -5 -4 6.8 4.2
 5 -5 4 5.4 5
 -5 -5 4 5.8 3.8
 -5 5 4 1.9 4.9
 5 5 4 -3.3 4.4
 -4 6 -4 29.4 7.8
 4 -6 -4 40.3 9.6
 6 4 -4 17.5 5.9
 -4 6 4 10.7 5.6
 4 -6 4 22.1 7.9
 -2 6 -4 68.79 16.3
 2 -6 -4 67.39 11.9
 -6 -2 -4 51.09 8.9
 2 -6 4 52.79 10.6
 0 -6 -4 84.19 11.4
 0 6 -4 92.39 11
 0 6 4 78.69 10.6
 -6 0 4 62.29 8.2
 -6 0 4 74.59 6.5
 0 -6 4 82.89 11.6
 -2 -6 -4 71.29 11.5
 2 6 -4 73.49 10.4
 -6 2 -4 59.19 7.3
 2 6 4 50.89 9.1
 -6 2 4 67.59 8.8
 -2 -6 4 66.09 11
 -6 4 -4 32.9 7.1
 6 -4 -4 28.1 8.4
 4 6 -4 23.2 6.7
 -4 -6 -4 12.4 6.3
 -4 -6 4 25.2 7
 -6 4 4 16.3 6.2
 6 -4 4 6.8 8.3
 4 6 4 21.6 6.4
 3 -7 -4 -0.6 6.3
 -3 7 -4 5.7 5.3
 -3 7 4 -5.5 4.5
 3 -7 4 3.3 6.4
 -1 7 -4 4.5 4.4
 1 -7 -4 4.8 5.7
 1 -7 4 -4.6 4
 -1 7 4 8 4.9
 1 7 -4 -2.1 4.7
 -1 -7 -4 -0.4 4.6
 -1 -7 4 5.9 5.7
 1 7 4 0.7 4.1
 -7 1 4 5.2 2.9
 3 7 -4 -3.1 4.7
 -7 3 -4 0.3 3.5
 -7 3 4 9.5 4.5
 -3 -7 4 1.1 5.8
 3 7 4 10.6 5.6
 -1 0 -5 244.38 13.7
 0 1 -5 224.58 14.7
 1 0 -5 241.48 15.3
 1 0 -5 221.38 13.6
 0 1 -5 216.28 14.4
 0 -1 5 227.58 14.5
 0 -1 5 224.98 14.7
 -1 0 5 245.38 15.7
 1 -2 -5 83.39 7.6
 -1 2 -5 78.39 7.6
 -1 2 -5 78.59 6.9
 2 1 -5 65.89 7.4
 1 -2 5 71.69 7.3
 1 -2 5 83.89 7.1
 -1 2 5 83.79 7.5
 2 1 5 83.49 5.1
 -2 -1 5 80.69 6.4
 2 -1 -5 91.99 6.8
 1 2 -5 78.99 6.6
 -2 1 -5 74.89 6
 -2 1 -5 78.19 7.1
 -1 -2 5 76.49 6.7
 -1 -2 5 76.79 6.5
 1 2 5 67.99 6.3
 2 -1 5 80.89 7.5
 -2 1 5 74.99 6.7
 3 2 -5 68.69 7.3
 2 -3 -5 64.29 7.8
 -2 3 -5 65.59 7.2
 -3 -2 5 66.99 5.9
 3 2 5 57.89 5.2
 2 -3 5 62.39 7.7
 -2 3 5 62.59 7.4
 0 3 -5 78.79 8.1
 0 3 -5 72.59 7.2
 0 -3 -5 75.19 8
 -3 0 -5 77.69 7.7
 -3 0 -5 76.39 5
 0 -3 5 80.99 7.6
 0 3 5 70.19 7.2
 -3 0 5 74.39 5.8
 -3 0 5 64.49 8.1
 0 -3 5 72.89 7.8
 -3 2 -5 63.29 6.4
 2 3 -5 62.89 6.6
 3 -2 -5 62.19 7.1
 -2 -3 5 62.99 6.5
 -2 -3 5 59.59 6.4
 3 -2 5 55.19 7.2
 2 3 5 58.19 6
 -3 4 -5 48.9 7.6
 3 -4 -5 36.1 7.9
 4 3 -5 39.4 7.2
 -3 4 5 42.2 7.6
 3 -4 5 41.1 8.4
 -4 -3 5 35.8 4.1
 -4 -3 5 23.9 4.6
 -1 4 -5 49.6 11.4
 1 -4 -5 58.29 8.2
 -4 -1 -5 34.9 7.5
 1 -4 5 51.59 7.4
 -1 4 5 57.69 11.8
 -4 -1 5 49.2 5.2
 -4 1 -5 81.79 7.8
 -4 1 -5 64.09 5.7
 -1 -4 -5 62.79 8.1
 1 4 -5 48.8 6.9
 1 4 5 53.89 7.1
 4 -1 5 48.8 6.6
 -4 1 5 44.7 6.2
 -1 -4 5 60.19 7.8
 -4 3 -5 33.9 6.3
 3 4 -5 28 5.8
 4 -3 -5 36.9 7.2
 -3 -4 5 38.2 6.2
 3 4 5 46.3 6
 4 -3 5 41.8 7.7
 -4 3 5 49.8 7.5
 4 -5 -5 0.3 4.6
 -4 5 -5 3.8 4.4
 5 4 -5 5.5 5.2
 -5 -4 5 8.7 3.4
 5 4 5 3.2 3.8
 -4 5 5 9.1 4.8
 4 -5 5 16 6.4
 -5 -2 -5 8.7 4.1
 -2 5 -5 25.4 5.8
 2 -5 -5 14.3 6.1
 -2 5 5 20.2 5.4
 -5 -2 5 18.3 2.9
 2 -5 5 23.4 6.9
 -5 0 -5 22.5 4.7
 0 -5 -5 26.5 6.7
 0 5 -5 17.7 5.1
 0 -5 5 19.3 6
 0 5 5 14.7 5.1
 -5 0 5 18.8 6.1
 -5 0 5 18.3 5.3
 -5 2 -5 19.5 4.2
 2 5 -5 19.7 5.5
 -2 -5 -5 19.8 7.6
 5 -2 -5 23.5 5
 5 -2 5 5.8 5.4
 -5 2 5 14.8 4.4
 2 5 5 14.7 4.9
 -2 -5 5 25.2 6.3
 -4 -5 -5 15.4 5.5
 4 5 -5 4.1 4.7
 -5 4 -5 14 4.9
 5 -4 -5 5.7 5.5
 4 5 5 6.6 4
 -4 -5 5 13.1 4.9
 5 -4 5 7.1 5.7
 -5 4 5 12.2 5.4
 5 -6 -5 10.5 6.5
 -5 6 -5 -5.5 4.1
 5 -6 5 5.7 6.6
 -5 6 5 -2.1 5.7
 3 -6 -5 19.3 7.7
 -3 6 -5 9.1 5.3
 3 -6 5 13.2 6.5
 -3 6 5 2.2 4.4
 1 -6 -5 23.4 7.7
 -1 6 -5 21.5 6
 -6 -1 -5 23.6 4.6
 1 -6 5 14.5 6.4
 -1 6 5 15 5.8
 -6 -1 5 17.7 3.3
 -1 -6 -5 18.7 6.6
 1 6 -5 20.4 6
 -6 1 -5 17.3 3.3
 -6 1 -5 11.3 5.1
 -6 1 5 27.9 4.9
 -1 -6 5 16 6.4
 -6 1 5 21 7.7
 1 6 5 12.1 5.2
 -3 -6 -5 11.6 5.6
 6 -3 -5 7 5.9
 -6 3 -5 13.8 4.6
 3 6 -5 15.2 5.8
 -6 3 5 7.3 4.4
 3 6 5 14.2 5.4
 -3 -6 5 11.8 5.3
 6 -3 5 2.4 7.1
 -5 -6 -5 7 5.8
 6 -5 -5 -4 6
 5 6 -5 -2.5 6.2
 -6 5 -5 1.9 4.8
 5 6 5 3.3 5.6
 -5 -6 5 9.9 5.2
 -6 5 5 12 5.8
 6 -5 5 1.1 7
 2 -7 -5 -2.5 4.8
 -2 7 -5 1.2 4.5
 -2 7 5 6.8 5
 2 -7 5 4 6
 0 7 -5 7.5 5.5
 0 -7 -5 2.2 6.3
 0 7 5 0 4.9
 0 -7 5 -0.5 4.8
 -7 2 -5 -1.3 3
 -2 -7 -5 3.8 5.3
 2 7 -5 4.6 5.4
 2 7 5 -4.6 4.7
 -7 2 5 9 3.8
 0 0 -6 693.03 37.7
 0 0 6 513.35 37.6
 1 -1 -6 27.2 3.5
 -1 1 -6 38.9 4.2
 -1 1 -6 34 3.3
 1 1 -6 36.4 3.7
 1 -1 6 32.9 3.9
 1 -1 6 36.2 3.4
 -1 -1 6 31.7 2.9
 -1 -1 6 33.6 3.5
 -2 0 -6 762.32 44.1
 -2 0 -6 743.63 48.4
 0 2 -6 730.73 45.9
 0 2 -6 758.02 46.5
 -2 0 6 862.81 46.6
 -2 0 6 765.42 44.6
 -2 0 6 771.42 47.4
 0 -2 6 731.03 46.4
 0 -2 6 759.72 46.2
 -2 2 -6 378.26 25.2
 2 -2 -6 402.26 26.4
 2 2 -6 419.56 25.5
 -2 2 -6 399.16 26.9
 2 2 6 400.06 24.3
 -2 -2 6 379.16 25
 -2 -2 6 398.26 24.3
 2 -2 6 406.76 25.8
 -2 2 6 392.76 26.4
 2 -2 6 390.36 26.5
 3 1 -6 12.5 3.5
 -1 3 -6 9.4 3.1
 1 -3 -6 13.7 4
 -3 -1 6 12.7 2.9
 -1 3 6 9.9 3.1
 1 -3 6 6.6 3.3
 1 3 -6 9.1 2.8
 -3 1 -6 7.7 2.4
 -3 1 -6 10.8 2.9
 3 -1 -6 9.1 2.4
 -1 -3 6 9 3.1
 -1 -3 6 7.5 2.6
 -3 1 6 7.2 2.6
 1 3 6 7.1 2.6
 3 -3 -6 6.2 3.6
 3 3 -6 7.9 3.3
 -3 3 -6 7.6 3.2
 3 3 6 4.8 2.3
 3 -3 6 1.5 3.1
 -3 3 6 2.6 2.8
 -3 -3 6 3.8 2.1
 -3 -3 6 3.3 2.4
 4 2 -6 71.49 8.6
 2 -4 -6 76.09 10
 -2 4 -6 61.39 8
 2 -4 6 71.69 9.3
 -4 -2 6 62.99 6.2
 -2 4 6 70.29 8.4
 -4 0 -6 113.69 10.6
 0 4 -6 138.59 11.5
 0 -4 -6 117.49 12.1
 -4 0 6 124.79 9.2
 0 4 6 128.39 11.5
 -4 0 6 82.79 13.3
 0 -4 6 134.59 12.1
 -2 -4 -6 83.89 9.7
 -4 2 -6 88.19 8.3
 4 -2 -6 92.99 8.9
 2 4 -6 87.69 9.1
 4 -2 6 82.79 10.6
 -2 -4 6 72.99 8.8
 2 4 6 81.29 8.6
 4 4 -6 24.8 5.9
 4 -4 -6 26.5 7.1
 -4 4 -6 29.7 6.5
 -4 4 6 17.1 5.6
 4 4 6 27.4 5
 -4 -4 6 21.2 4.7
 4 -4 6 31.3 7.7
 -3 5 -6 2.6 3.9
 3 -5 -6 3.1 4.9
 5 3 -6 0.5 3.8
 -3 5 6 4.2 4.1
 -5 -3 6 3.4 2.6
 3 -5 6 0.1 4.2
 -5 -3 6 3.6 2.7
 1 -5 -6 2.4 4.2
 -5 -1 -6 15.4 4.7
 -1 5 -6 7.4 4.4
 -5 -1 6 -1.7 1.8
 -1 5 6 2 3.3
 -5 -1 6 3.8 1.4
 1 -5 6 5.3 4.6
 -1 -5 -6 3.7 4
 -5 1 -6 1.4 1.8
 1 5 -6 1.3 3.3
 -1 -5 6 2.5 3.8
 1 5 6 0.9 3.7
 -3 -5 -6 4.9 4.1
 5 -3 -6 -3.9 3.6
 3 5 -6 0.9 3.4
 -5 3 -6 5.3 3.6
 5 -3 6 1.1 4.4
 -3 -5 6 6.2 3.8
 3 5 6 5.8 3.5
 -5 3 6 1.5 3.2
 5 -5 -6 4.4 5.2
 5 5 -6 2.2 5.4
 -5 -5 -6 14 4.8
 -5 -5 6 -0.7 3.7
 -5 5 6 2.7 5
 5 5 6 2.8 4.7
 5 -5 6 -12.7 4.6
 6 4 -6 7.9 4.5
 -4 6 -6 0.5 4.9
 4 -6 -6 12.9 6.6
 -4 6 6 9.7 6
 4 -6 6 5.3 6
 -6 -2 -6 5.9 8.2
 2 -6 -6 14.9 6.4
 2 -6 6 33 8.4
 -2 6 6 12.4 10.2
 0 -6 -6 26.6 7.3
 0 6 -6 23.1 6.9
 0 -6 6 29 7.3
 -6 0 6 21.7 6.1
 0 6 6 35 7.6
 -6 2 -6 16.2 4.2
 2 6 -6 29.4 7
 -2 -6 -6 16.2 6.6
 2 6 6 25.2 6.1
 -2 -6 6 20.3 6.8
 -6 2 6 10.2 8.2
 -4 -6 -6 8.8 5.6
 -6 4 -6 9.3 4.7
 6 -4 -6 1.9 6.2
 4 6 -6 7.8 5.3
 6 -4 6 2.5 6.6
 -4 -6 6 5.8 5.4
 -6 4 6 11 5.6
 4 6 6 8 4.8
 -3 7 -6 7.5 5.2
 3 -7 -6 2 6
 -3 7 6 -3.3 5.2
 3 -7 6 9.4 6.8
 -1 7 -6 3.2 4.8
 1 -7 -6 0 4.5
 -1 7 6 1.9 4.6
 1 -7 6 2.5 5.3
 -1 -7 -6 -0.9 4.7
 1 7 -6 -1.3 4.1
 -7 1 6 -0.7 2.9
 -1 -7 6 1.7 5.2
 1 7 6 13.4 5.3
 3 7 -6 -5 4.4
 -3 -7 -6 -10.2 7.4
 -7 3 -6 3.4 3.8
 -7 3 6 -4.2 4.3
 3 7 6 9 5.8
 -3 -7 6 5.6 6.2
 0 1 -7 1989.6 111.69
 -1 0 -7 2024.1 110.99
 0 1 -7 1941.01 111.19
 1 0 -7 1912.71 112.59
 -1 0 7 1849.02 112.99
 0 -1 7 1819.92 111.19
 0 -1 7 1903.61 111.49
 1 0 7 1969.4 110.49
 -1 2 -7 917.01 55.19
 2 1 -7 848.42 56.79
 1 -2 -7 920.41 56.19
 -1 2 -7 890.91 58.39
 2 1 7 924.01 52.99
 1 -2 7 953.2 55.59
 1 -2 7 940.31 56.19
 -2 -1 7 992.2 55.49
 2 -1 -7 945.81 56.79
 1 2 -7 958.6 56.49
 -2 1 -7 968.4 57.89
 1 2 -7 973.4 56.99
 -2 1 -7 943.41 56.09
 -1 -2 7 973.5 57.09
 2 -1 7 985.5 56.39
 1 2 7 912.81 56.39
 -2 1 7 958.8 57.09
 -1 -2 7 948.81 56.79
 3 2 -7 414.06 28.1
 2 -3 -7 405.96 28.4
 -2 3 -7 398.16 27
 -3 -2 7 395.66 25.9
 -3 -2 7 428.46 24.5
 3 2 7 409.86 24.6
 -2 3 7 407.66 27.5
 2 -3 7 407.76 28.3
 0 -3 -7 475.75 31.3
 0 3 -7 462.75 30
 0 3 -7 478.95 31
 -3 0 -7 478.85 31.7
 -3 0 -7 486.55 27.3
 0 -3 7 472.65 30.5
 -3 0 7 465.05 28.2
 0 3 7 461.55 30
 -3 0 7 418.86 31.7
 0 -3 7 457.35 30.7
 -3 2 -7 405.36 26.3
 3 -2 -7 405.46 27.3
 2 3 -7 408.76 26.7
 2 3 7 424.76 26.2
 -2 -3 7 416.26 26.5
 3 -2 7 429.86 28.4
 -2 -3 7 374.76 26.6
 3 -4 -7 290.67 22.7
 4 3 -7 247.88 21.1
 -3 4 -7 288.37 20.8
 -4 -3 7 282.17 18
 3 -4 7 261.07 22
 -3 4 7 285.07 21.4
 4 3 7 295.87 18.5
 -4 -3 7 247.48 18.7
 1 -4 -7 591.94 39.2
 -1 4 -7 567.34 37.8
 -4 -1 7 578.94 36.2
 1 -4 7 563.24 38.7
 -1 4 7 585.04 38.2
 1 4 -7 608.14 37.1
 -1 -4 -7 601.74 38.5
 -4 1 -7 637.04 34.8
 4 -1 7 482.65 36.7
 1 4 7 590.24 36.9
 -4 1 7 526.35 36.8
 -1 -4 7 633.54 38.1
 -4 1 7 495.45 35.8
 4 -3 -7 287.27 21.9
 3 4 -7 302.07 20.9
 -4 3 -7 285.17 20.6
 -3 -4 7 281.57 20.4
 3 4 7 275.87 19.8
 -4 3 7 280.97 21.3
 4 -3 7 289.17 22.8
 5 4 -7 73.19 11.6
 4 -5 -7 54.59 10.8
 -4 5 -7 76.09 10.2
 -5 -4 7 80.79 7.7
 -4 5 7 86.59 11
 4 -5 7 79.49 12.4
 2 -5 -7 110.99 12.6
 -2 5 -7 114.39 11
 -5 -2 -7 76.89 10.8
 -2 5 7 92.59 11.1
 -5 -2 7 99.99 8
 2 -5 7 99.99 12.2
 0 5 -7 137.49 12
 -5 0 -7 101.19 10.2
 0 -5 -7 113.79 12.6
 0 -5 7 119.19 12.8
 0 5 7 95.79 10.8
 -5 0 7 98.19 9
 -5 2 -7 110.29 9.8
 5 -2 -7 124.99 11.4
 -2 -5 -7 113.89 12.6
 2 5 -7 124.49 11.7
 2 5 7 108.29 11.2
 5 -2 7 121.39 13.3
 -2 -5 7 112.29 13.6
 -5 2 7 112.09 10.9
 5 -4 -7 78.39 12.5
 4 5 -7 94.09 10.6
 -5 4 -7 62.09 9.6
 -4 -5 -7 68.19 9.8
 4 5 7 85.69 9.2
 -4 -5 7 72.49 9.6
 -5 4 7 95.69 11.1
 5 -4 7 92.99 13.7
 -5 6 -7 27.9 7.6
 -5 6 7 16.6 6.9
 3 -6 -7 84.89 12.6
 -3 6 -7 97.09 11.9
 -3 6 7 89.39 11.4
 3 -6 7 104.49 13.2
 -6 -1 -7 170.68 14.4
 -1 6 -7 189.78 17
 1 -6 -7 189.18 18.8
 -6 -1 7 177.78 12.5
 1 -6 7 210.68 19
 -6 -1 7 165.78 12.3
 -1 6 7 210.18 17.8
 -6 1 -7 218.88 14.1
 1 6 -7 194.38 17.7
 -1 -6 -7 175.88 19
 1 6 7 217.28 18.3
 -6 1 7 227.08 15.9
 -1 -6 7 196.98 18.9
 -6 3 -7 102.09 10.6
 6 -3 -7 96.69 11.3
 -3 -6 -7 92.89 12.6
 3 6 -7 112.59 12.2
 -3 -6 7 132.49 13.5
 -6 3 7 102.09 11.5
 6 -3 7 86.89 14.6
 3 6 7 105.69 11.6
 -6 5 -7 29.8 7.3
 5 6 -7 36.5 8.9
 5 6 7 30.2 7.4
 -6 5 7 37.7 8.5
 -2 7 -7 16.9 6.1
 2 -7 -7 7.9 6.2
 2 -7 7 23.7 7.8
 -2 7 7 35.8 8.2
 0 -7 -7 14.8 7.1
 0 7 -7 18.7 6.2
 -7 0 7 20.1 3.3
 0 7 7 17.6 6.5
 0 -7 7 16.3 6.8
 -2 -7 -7 27.4 8.7
 2 7 -7 23.3 7.2
 -7 2 -7 24.9 4.8
 2 7 7 20.9 7.3
 -7 2 7 24.9 5.8
 1 1 -8 413.06 26.1
 1 1 -8 420.96 26.2
 -1 1 -8 415.06 25.4
 -1 1 -8 418.06 26.7
 1 -1 -8 408.06 26.1
 1 -1 8 424.66 26.7
 1 -1 8 417.76 25.5
 -1 -1 8 434.36 26.1
 -1 -1 8 406.76 25.1
 0 2 -8 4987.6 281.57
 -2 0 -8 5030.8 279.17
 0 2 -8 4819.32 280.87
 -2 0 -8 4378.56 284.17
 -2 0 8 4809.22 279.57
 -2 0 8 5117.09 282.67
 2 0 8 4961.6 278.97
 -2 0 8 4542.25 282.77
 2 0 8 5274.37 281.77
 0 -2 8 4824.92 281.37
 0 -2 8 5057.19 281.27
 -2 2 -8 3750.92 216.88
 -2 2 -8 3875.61 218.88
 2 2 -8 3795.72 217.28
 2 -2 -8 3858.71 218.08
 -2 -2 8 3855.31 216.98
 2 -2 8 3697.73 218.38
 -2 2 8 3905.81 218.28
 2 2 8 3763.32 215.78
 2 -2 8 3371.46 220.68
 -2 -2 8 3742.63 215.88
 3 1 -8 26.7 5.8
 -3 -1 -8 36.9 5
 1 -3 -8 36.8 6.4
 -1 3 -8 34.6 5.5
 1 -3 8 34.7 6.1
 -3 -1 8 32.7 5.4
 -1 3 8 28 5
 -3 1 -8 37.7 6
 3 -1 -8 33.1 3.9
 -3 1 -8 31 4.1
 1 3 -8 28.3 4.8
 3 -1 -8 31 5.1
 -1 -3 8 31.8 5.3
 -1 -3 8 46.4 6.4
 3 -1 8 23.7 6
 1 3 8 34.1 5.1
 -3 1 8 37.8 6.2
 -3 3 -8 125.89 10.9
 3 3 -8 118.69 11
 3 -3 -8 124.79 12.1
 3 -3 8 124.29 12.2
 -3 3 8 121.19 11.3
 -3 -3 8 106.89 10
 -3 -3 8 125.79 9.7
 3 3 8 131.29 9.5
 -2 4 -8 1500.95 85.69
 4 2 -8 1185.98 85.79
 2 -4 -8 1537.15 87.89
 2 -4 8 1523.35 87.59
 -2 4 8 1504.25 86.29
 -4 -2 8 1276.57 83.19
 -4 0 -8 1746.43 117.89
 0 -4 -8 2036.5 119.59
 0 4 -8 2038 117.79
 0 4 8 2019.5 117.89
 0 -4 8 2007.4 118.79
 -4 0 8 2079.79 115.49
 4 -2 -8 1581.04 93.39
 -4 2 -8 1569.34 92.49
 2 4 -8 1548.05 93.69
 2 4 8 1565.34 93.29
 4 -2 8 1637.34 96.29
 -2 -4 8 1516.45 93.79
 4 -4 -8 618.04 43.9
 -4 4 -8 657.53 42.4
 4 4 -8 664.43 42.9
 4 -4 8 648.14 44.7
 4 4 8 638.44 40.2
 -4 -4 8 679.43 40.9
 -4 4 8 632.14 43
 5 3 -8 100.19 11.1
 -3 5 -8 96.19 10.5
 3 -5 -8 101.29 12.7
 -5 -3 8 96.99 8.6
 -3 5 8 100.99 11.6
 -5 -3 8 72.39 7.6
 3 -5 8 96.49 12.3
 1 -5 -8 96.99 11.4
 -5 -1 -8 106.89 12.9
 -1 5 -8 87.49 10
 1 -5 8 75.09 10.5
 -5 -1 8 78.79 6.2
 -5 -1 8 74.99 7.6
 -1 5 8 89.79 10.7
 1 5 -8 91.29 10.3
 -1 -5 -8 94.09 11.6
 -5 1 -8 105.69 7.9
 -5 1 8 87.89 11.6
 1 5 8 86.39 10.2
 -1 -5 8 100.49 11.3
 5 -3 -8 84.69 10.9
 3 5 -8 115.59 11.7
 -5 3 -8 98.29 10.2
 -3 -5 -8 103.79 13
 -5 3 8 114.69 11.8
 5 -3 8 97.79 13.3
 3 5 8 118.69 11
 -3 -5 8 109.79 11.2
 5 5 -8 66.49 11
 -5 -5 -8 66.79 9.4
 5 -5 -8 71.19 11.7
 5 5 8 68.29 9
 5 -5 8 48.7 11.2
 -5 -5 8 56.59 8.2
 -5 5 8 63.89 10.3
 4 -6 -8 136.39 17.2
 6 4 -8 133.19 13.4
 -4 6 -8 144.19 15
 4 -6 8 148.29 17.1
 -4 6 8 165.18 16.4
 2 -6 -8 389.06 30.4
 -2 6 8 352.16 29.2
 2 -6 8 354.26 29
 -6 -2 8 367.76 22.7
 0 -6 -8 510.85 39
 0 6 -8 560.04 37.5
 0 6 8 560.44 37.8
 0 -6 8 527.45 38.7
 2 6 -8 442.76 30.9
 -2 -6 -8 418.56 32.5
 -6 2 -8 421.76 27.9
 -2 -6 8 395.96 31.5
 2 6 8 431.56 30.6
 -6 2 8 463.45 29.7
 -4 -6 -8 165.58 17.1
 6 -4 -8 176.48 17.7
 4 6 -8 167.98 16.4
 -6 4 -8 168.48 15.7
 6 -4 8 159.78 19.6
 -6 4 8 189.38 17.1
 4 6 8 190.98 15.8
 -4 -6 8 164.38 16.4
 -3 7 -8 40.2 8.6
 3 -7 -8 50.89 11.5
 -3 7 8 32.3 8.7
 3 -7 8 31.1 9.8
 -1 7 -8 36 8.4
 1 -7 -8 40 10.7
 -1 7 8 23.1 7.2
 1 -7 8 35.5 9.3
 -1 -7 -8 42.3 9.8
 1 7 -8 46.1 8.7
 -7 1 8 40.4 6.2
 1 7 8 32.2 8.1
 -1 -7 8 39.2 9.4
 -3 -7 -8 20.9 7.6
 -7 3 -8 53.49 7.2
 3 7 -8 31.7 7.9
 -3 -7 8 25.7 9.3
 3 7 8 31.3 7.9
 -7 3 8 44.5 8.2
 -1 0 -9 820.92 53.79
 0 1 -9 899.61 52.49
 0 1 -9 929.31 53.09
 1 0 9 953.2 52.29
 0 -1 9 905.71 52.69
 0 -1 9 900.31 52.99
 -1 0 9 801.62 54.59
 1 -2 -9 1101.09 69.89
 -1 2 -9 1135.49 68.89
 -1 2 -9 1163.38 70.29
 -2 -1 9 1217.88 69.99
 2 1 9 1131.79 66.79
 1 -2 9 1164.68 69.29
 -2 -1 9 1183.88 67.19
 2 1 9 1195.68 67.39
 1 -2 9 1182.68 70.09
 2 -1 -9 1137.39 68.99
 1 2 -9 1114.99 69.19
 -2 1 -9 1179.08 68.39
 -2 1 -9 1205.98 70.59
 1 2 -9 1210.28 68.89
 2 -1 9 1183.18 68.49
 2 -1 9 1179.28 71.19
 -1 -2 9 1133.39 68.99
 -1 -2 9 1183.58 69.49
 2 -3 -9 585.84 39.4
 3 2 -9 590.44 39.5
 -2 3 -9 616.34 38.1
 -3 -2 9 622.34 35.6
 2 -3 9 572.04 39.3
 -3 -2 9 580.14 37.2
 3 2 9 625.04 35.5
 -3 0 -9 603.34 32.8
 0 -3 -9 561.84 36.7
 0 3 -9 591.94 36.5
 -3 0 -9 549.54 38.1
 0 3 -9 552.24 35.4
 0 3 9 553.14 35.4
 0 -3 9 538.25 35.9
 -3 0 9 535.25 33.6
 0 -3 9 539.25 35.7
 2 3 -9 610.14 39.2
 -3 2 -9 617.84 38.6
 3 -2 -9 606.34 39.6
 2 3 9 611.74 38.4
 -2 -3 9 624.74 38.9
 3 -2 9 663.13 41.3
 -2 -3 9 652.23 39.6
 3 -4 -9 488.25 34.1
 -3 4 -9 471.05 31.9
 4 3 -9 498.25 33.6
 -4 -3 9 438.16 30.4
 -4 -3 9 455.05 29.1
 -3 4 9 461.45 32.6
 3 -4 9 463.65 33.7
 4 3 9 504.55 29.2
 -1 4 -9 909.31 53.59
 1 -4 -9 879.41 58.89
 -4 -1 9 773.42 49.5
 -4 -1 9 874.01 53.09
 1 -4 9 885.11 55.79
 -1 4 9 846.82 53.69
 -4 1 -9 950.4 52.69
 1 4 -9 915.31 55.09
 -1 -4 -9 910.41 56.59
 -4 1 9 946.31 54.49
 1 4 9 935.31 55.09
 -1 -4 9 894.31 55.69
 -4 1 9 793.92 55.19
 4 -1 9 733.03 55.59
 -4 3 -9 502.75 32.4
 4 -3 -9 464.55 33.5
 3 4 -9 475.65 32.7
 -4 3 9 487.55 33.3
 3 4 9 488.65 31.6
 -3 -4 9 532.75 32.5
 4 -3 9 483.35 34.9
 -4 5 -9 154.18 14.4
 4 -5 -9 171.58 16.9
 5 4 -9 120.79 15.4
 5 4 9 128.09 11.7
 -5 -4 9 138.29 11.5
 4 -5 9 160.38 16.7
 -4 5 9 144.69 15.1
 -2 5 -9 196.28 16.3
 2 -5 -9 202.28 18.5
 -5 -2 -9 171.98 17.8
 -5 -2 9 195.68 13.9
 2 -5 9 191.18 17.7
 -2 5 9 197.18 17.1
 0 5 -9 200.38 17.2
 -5 0 -9 251.17 19.1
 0 -5 -9 208.38 19.3
 0 -5 9 205.78 18.5
 -5 0 9 201.38 14.9
 0 5 9 220.68 17.9
 5 -2 -9 236.48 17.4
 -2 -5 -9 215.98 18.9
 -5 2 -9 229.58 15.8
 2 5 -9 221.38 17.7
 5 -2 9 162.48 18.5
 2 5 9 211.68 17.3
 4 5 -9 168.88 15.3
 -4 -5 -9 160.88 15
 5 -4 -9 152.58 15.7
 -5 4 -9 159.58 14
 -4 -5 9 144.29 13.8
 -5 4 9 130.09 14.6
 4 5 9 164.48 13.3
 5 -4 9 152.58 17.4
 3 -6 -9 158.48 18.3
 -3 6 -9 182.78 16.6
 -3 6 9 164.88 16.9
 3 -6 9 161.38 17.7
 1 -6 -9 356.36 27.9
 -1 6 -9 342.87 25.6
 1 -6 9 339.47 27.3
 -1 6 9 329.67 25.9
 -6 -1 9 320.17 21.9
 1 6 -9 327.67 26
 -1 -6 -9 331.97 28.3
 -1 -6 9 373.76 28.2
 1 6 9 380.86 27
 -6 3 -9 182.48 15.3
 -3 -6 -9 200.88 18.4
 6 -3 -9 191.98 15.6
 3 6 -9 168.28 16.4
 -3 -6 9 191.28 17.6
 -6 3 9 190.88 16.5
 6 -3 9 146.19 19.5
 3 6 9 184.68 16.4
 2 -7 -9 35.4 9.8
 -2 7 -9 41.5 9.1
 2 -7 9 44.3 10.6
 -2 7 9 48.7 10
 0 7 -9 56.99 9.9
 0 -7 -9 38.4 10.2
 -7 0 9 51.89 6
 0 7 9 48 9.7
 0 -7 9 39.1 9.3
 -7 2 -9 41.6 5.8
 -2 -7 -9 37.9 9.3
 2 7 -9 37.1 8.6
 -2 -7 9 48.1 11.8
 2 7 9 46.7 9.2
 -7 2 9 41.2 7.2
 0 0 -10 1117.99 69.49
 0 0 10 1123.69 68.39
 -1 1 -10 41.7 4.9
 1 1 -10 38.4 4.8
 -1 1 -10 39.4 3.9
 1 1 -10 45.9 3.7
 -1 -1 10 39 3.9
 1 -1 10 38.8 3.9
 -1 -1 10 36.8 4.6
 1 -1 10 38.7 6.6
 -2 0 -10 1000.2 64.49
 2 0 -10 1111.89 62.99
 0 2 -10 1156.38 65.99
 -2 0 -10 933.41 68.89
 0 2 -10 1133.89 65.19
 -2 0 10 1091.79 67.99
 0 -2 10 1104.59 65.69
 2 0 10 1162.58 63.39
 2 0 10 1140.69 67.29
 -2 0 10 1087.99 67.99
 0 -2 10 1112.69 65.49
 -2 2 -10 894.11 53.99
 -2 2 -10 955.6 56.29
 2 -2 -10 874.71 55.19
 2 2 -10 926.11 54.89
 2 2 10 934.91 52.99
 2 -2 10 866.51 55.29
 -2 -2 10 875.61 54.29
 -2 -2 10 933.61 53.29
 2 -2 10 821.82 55.39
 -1 3 -10 51.39 6.2
 3 1 -10 50.09 8.1
 -3 -1 -10 46.8 6.7
 1 -3 -10 47 6.8
 1 -3 10 45.6 6.7
 -3 -1 10 53.99 7
 -3 -1 10 54.99 4.3
 1 3 -10 52.09 5.9
 -3 1 -10 48.4 4.7
 -3 1 -10 54.39 7.8
 3 -1 -10 55.89 6.7
 1 3 -10 41.2 6.2
 3 -1 -10 49.2 5
 3 -1 10 35.4 7.8
 -1 -3 10 45.1 6
 -1 -3 10 51.09 6
 -3 1 10 45.2 5.3
 1 3 10 52.79 5.8
 -3 3 -10 95.89 9.2
 3 -3 -10 84.59 10
 3 3 -10 81.39 9.4
 3 3 10 88.79 7.5
 -3 -3 10 105.69 9.1
 3 -3 10 86.89 10.3
 4 2 -10 300.77 26.1
 -2 4 -10 389.96 25.5
 2 -4 -10 368.66 27.3
 -4 -2 10 372.66 21.7
 -4 -2 10 320.57 23.7
 -2 4 10 400.46 26.4
 2 -4 10 368.26 27.1
 0 -4 -10 514.75 35.8
 0 4 -10 550.24 39.3
 -4 0 -10 500.75 35.3
 0 4 10 577.54 34.7
 0 -4 10 533.25 35.2
 -4 0 10 463.15 31.7
 2 4 -10 408.46 27.4
 -4 2 -10 377.36 25.9
 4 -2 -10 397.16 26.8
 2 4 10 402.16 26.9
 4 -2 10 457.35 30.7
 -2 -4 10 373.66 27.2
 -4 4 -10 157.38 14.3
 4 4 -10 161.88 15.4
 4 -4 -10 155.68 16.2
 -4 -4 10 168.48 13.3
 -4 4 10 177.08 15.6
 4 4 10 161.28 12.5
 4 -4 10 157.08 16.5
 5 3 -10 44.3 8.1
 3 -5 -10 43.3 9.4
 -3 5 -10 39.4 7.4
 3 -5 10 48.2 9.6
 -5 -3 10 47.6 6.5
 -3 5 10 62.99 9.6
 -5 -3 10 48.3 5
 -1 5 -10 61.59 8.9
 1 -5 -10 53.79 10
 -5 -1 -10 55.09 10.4
 -1 5 10 37.4 7.5
 -5 -1 10 32.3 6.2
 1 -5 10 54.99 9.3
 -1 -5 -10 52.79 9.4
 1 5 -10 48.4 8.2
 -5 1 -10 57.49 5.5
 1 5 10 63.59 9.1
 -1 -5 10 61.69 9.5
 5 -3 -10 59.49 8.9
 -3 -5 -10 52.79 10.6
 -5 3 -10 51.19 7.5
 3 5 -10 54.69 9
 5 -3 10 58.69 11
 3 5 10 60.49 8.4
 -3 -5 10 59.89 9
 -5 3 10 57.59 9.1
 -5 5 -10 36.8 12.6
 5 5 -10 41.8 9.7
 5 -5 -10 29.5 7.9
 5 -5 10 34.9 8.8
 -5 5 10 41.1 8.5
 -5 -5 10 25.1 5.9
 5 5 10 12.7 5.6
 -4 6 -10 49.9 9.2
 6 4 -10 29.2 7.6
 4 -6 -10 48.4 10.9
 4 -6 10 36.8 9.1
 -4 6 10 29.8 8
 -2 6 -10 108.69 12.2
 2 -6 -10 107.29 14.7
 2 -6 10 107.49 15.4
 -2 6 10 100.49 12.6
 -6 -2 10 86.19 8.2
 0 6 -10 149.79 14.2
 0 -6 -10 156.78 16.3
 0 6 10 135.69 14.4
 0 -6 10 124.09 15
 -6 2 -10 109.49 9.7
 2 6 -10 106.99 12.1
 -2 -6 -10 104.89 13.9
 -6 2 10 124.19 11.5
 -2 -6 10 99.49 12.7
 2 6 10 102.09 12
 6 -4 -10 26.5 8.3
 -6 4 -10 45.4 8.3
 -4 -6 -10 47.4 9.2
 4 6 -10 42.8 8.3
 6 -4 10 29 10.6
 -6 4 10 41.3 8.4
 -4 -6 10 45.2 8.9
 4 6 10 47.7 8.1
 3 -7 -10 19.5 8.4
 -3 7 -10 4.1 5.4
 3 -7 10 3.9 6.9
 -3 7 10 16.6 7.6
 1 -7 -10 8.3 7.1
 -1 7 -10 9.4 5.2
 -1 7 10 29.5 7.8
 1 -7 10 16.5 7.1
 -1 -7 -10 7.4 7.1
 1 7 -10 10.3 5.9
 1 7 10 22.6 6.9
 -7 1 10 15.4 4.5
 -1 -7 10 12.3 6.4
 -7 3 -10 9 4.4
 3 7 -10 17.7 6.9
 -3 -7 -10 -1.2 5.8
 3 7 10 12.8 6.4
 -7 3 10 20.7 6.5
 1 0 -11 77.39 8.6
 1 0 -11 72.69 8.3
 -1 0 -11 78.19 7.3
 0 1 -11 85.59 7.2
 0 1 -11 88.69 6.9
 -1 0 -11 52.39 9.4
 0 -1 11 93.79 7.4
 0 -1 11 87.49 7
 -1 0 11 62.69 9.1
 1 0 11 91.99 6.9
 -1 0 11 83.89 8.9
 -1 2 -11 16.7 4.2
 -1 2 -11 14.5 3.2
 1 -2 -11 13.9 3.4
 2 1 -11 18.7 5.1
 -2 -1 11 12 3.6
 -2 -1 11 18.6 2.5
 1 -2 11 12.8 3.4
 1 -2 11 10.9 2.8
 2 1 11 11.6 2.7
 1 2 -11 24.6 3.9
 -2 1 -11 16.8 3.4
 -2 1 -11 17.3 4.1
 2 -1 -11 15.2 3.2
 1 2 -11 14.3 3
 2 -1 11 10.2 2.4
 2 -1 11 15.8 4.4
 -1 -2 11 16.1 3.8
 -1 -2 11 16.2 3.6
 3 2 -11 3.7 3.5
 -2 3 -11 4.8 2.7
 2 -3 -11 4.2 3.3
 3 2 11 2.4 1.3
 2 -3 11 -0.2 2.9
 -3 -2 11 3.4 3.3
 -3 -2 11 3.5 1.7
 -3 0 -11 2.1 4.7
 0 3 -11 6.1 2.7
 -3 0 -11 5.6 1.7
 0 3 -11 2.6 2.7
 -3 0 11 6.7 4.2
 0 -3 11 4.9 3
 2 3 -11 3 2.8
 -3 2 -11 3.3 2.4
 3 -2 -11 6.1 3.1
 2 3 11 2.7 2.3
 -2 -3 11 1.2 2.4
 3 -2 11 9.3 4.6
 -2 -3 11 1.4 2.2
 4 3 -11 3.1 4.5
 -3 4 -11 1.5 3.2
 3 -4 -11 6 4.2
 -4 -3 11 7.4 4
 3 -4 11 3.8 4.2
 -4 -3 11 6.2 2.3
 4 3 11 6.7 2.2
 -3 4 11 4.9 4.1
 -4 -1 -11 9.3 7.1
 1 -4 -11 7.9 5.3
 -1 4 -11 6.3 3.4
 -4 -1 11 0.9 3.7
 -1 4 11 6.7 3.8
 -4 -1 11 7.4 4.1
 -4 1 -11 9.2 2.5
 -1 -4 -11 9.3 4.4
 1 4 -11 15.1 4.5
 -4 1 11 14.1 3.7
 -1 -4 11 17.4 4.9
 4 -1 11 10.8 5.6
 1 4 11 11.4 4
 -4 1 11 12.6 4.6
 4 -3 -11 3.9 4
 3 4 -11 0.5 3.1
 -4 3 -11 -0.7 2.7
 4 -3 11 4 5.3
 3 4 11 9.9 3.3
 -3 -4 11 0.6 2.8
 -4 5 -11 6.1 4.5
 5 4 -11 7.6 6.3
 4 -5 -11 -5.3 4.2
 -5 -4 11 -4.3 2.5
 -4 5 11 -0.9 4.2
 4 -5 11 -1.5 4.8
 5 4 11 1 3
 -5 -2 -11 4.3 6.3
 -2 5 -11 -0.4 3
 2 -5 -11 6.9 5.1
 2 -5 11 4.6 4.3
 -2 5 11 3.6 3.9
 -5 -2 11 0.2 3.1
 0 -5 -11 1.5 4
 0 5 -11 -0.5 3
 0 -5 11 2.9 3.9
 -5 0 11 2.8 5.6
 -5 0 11 -1.9 2.1
 0 5 11 1.7 3.8
 -2 -5 -11 -0.3 3.7
 5 -2 -11 -3.3 3.5
 -5 2 -11 -0.1 2.4
 2 5 -11 -3.7 2.9
 -2 -5 11 4.4 4.1
 5 -2 11 6.9 5.5
 2 5 11 1.1 3.3
 5 -4 -11 -1.3 4
 4 5 -11 1.8 4.7
 -5 4 -11 4.6 3.8
 4 5 11 2.4 3.5
 5 -4 11 -7.6 4.6
 -4 -5 11 -1.8 3.4
 -5 4 11 3.1 4.6
 3 -6 -11 -1.3 5.5
 -3 6 -11 4.2 4.6
 3 -6 11 5.7 5.5
 -6 -3 11 -0.3 2.3
 -3 6 11 -1.7 3.4
 1 -6 -11 9.2 6
 -1 6 -11 6.3 4.3
 -1 6 11 2.3 3.9
 1 -6 11 4.8 5
 -1 -6 -11 -4.4 4.5
 1 6 -11 3.4 4.3
 -6 1 -11 0.5 3
 -6 1 -11 -0.6 1.9
 1 6 11 9.2 4.8
 -1 -6 11 -0.8 4.8
 -3 -6 -11 -3.9 4.7
 -6 3 -11 4.9 3.5
 6 -3 -11 3.5 4.6
 3 6 -11 5.8 4.4
 -6 3 11 0 4.3
 3 6 11 9.5 4.8
 6 -3 11 23.3 8.5
 -3 -6 11 -2.4 4.1
 2 -7 -11 4.5 6
 -2 7 -11 -3.4 4.6
 -2 7 11 1.2 4.6
 2 -7 11 0.2 5.3
 0 7 -11 2.3 4.2
 0 -7 -11 1.6 5.8
 0 7 11 2.6 5.1
 -7 0 11 1.9 2.9
 0 -7 11 -5 3.9
 -7 2 -11 -1.4 2.8
 -2 -7 -11 5.1 5.9
 2 7 -11 0 4.6
 -7 2 11 10.1 4.8
 2 7 11 -0.3 4.8
 -2 -7 11 5.2 5.6
 0 0 -12 550.14 35.1
 0 0 -12 552.04 36.6
 0 0 12 550.14 35.3
 0 0 12 449.16 36.4
 1 1 -12 16.7 2.7
 -1 1 -12 16.2 3.9
 1 1 -12 18.5 3.8
 -1 -1 12 19.1 3.9
 -1 -1 12 14 2.8
 1 -1 12 11.3 3.4
 1 -1 12 13.1 2.6
 1 1 12 20 2.6
 2 0 -12 352.56 22.2
 2 0 -12 373.86 25.2
 -2 0 -12 289.67 26.9
 2 0 -12 375.86 22.8
 0 2 -12 367.96 23.3
 -2 0 -12 364.56 22.7
 0 2 -12 376.56 24
 0 -2 12 353.86 23.7
 2 0 12 343.87 25.8
 0 -2 12 365.46 23.6
 -2 0 12 335.57 26.1
 -2 0 12 326.07 26.5
 2 0 12 366.76 21.5
 2 2 -12 308.77 21
 2 -2 -12 293.87 20.8
 -2 2 -12 284.27 19.5
 -2 -2 12 297.47 19.1
 -2 -2 12 266.17 21.2
 2 2 12 300.77 18.6
 2 -2 12 277.67 21.3
 2 -2 12 305.87 20.1
 -3 -1 -12 13.9 4.4
 -1 3 -12 3.9 2.5
 1 -3 -12 2.2 2.6
 3 1 -12 3 3
 -3 -1 12 0.9 2.1
 -3 -1 12 10.6 4.4
 1 -3 12 2.2 2.4
 1 3 -12 5.5 2.8
 -3 1 -12 3.6 1.9
 3 -1 -12 7.9 3.6
 -3 1 -12 6.1 2.9
 1 3 -12 3.5 2.6
 1 3 12 6.7 2.7
 -1 -3 12 6.2 2.9
 -3 1 12 7 3.2
 3 -1 12 5.5 2.1
 3 -1 12 0.4 3.5
 -3 3 -12 12.4 4.1
 3 3 -12 9.2 4.3
 3 -3 -12 9 4.3
 3 3 12 9.2 2.6
 -3 -3 12 9.3 3
 3 -3 12 6.2 4.5
 4 2 -12 150.18 15.2
 -2 4 -12 170.58 14
 2 -4 -12 160.08 15.6
 -4 -2 12 146.89 12.7
 -4 -2 12 160.78 10.7
 -2 4 12 161.48 14.2
 2 -4 12 158.98 15.1
 -4 0 -12 190.38 17.6
 0 -4 -12 211.98 17.5
 0 4 -12 198.88 15.8
 -4 0 12 132.49 19.8
 0 4 12 197.18 15.6
 0 -4 12 198.78 16.3
 2 4 -12 156.28 13.8
 4 -2 -12 199.78 15.5
 -4 2 -12 153.08 12.4
 4 -2 -12 154.68 13.1
 2 4 12 150.48 13
 4 -2 12 168.88 16.7
 -2 -4 12 161.88 13.8
 -4 4 -12 79.99 9.5
 4 4 -12 86.29 10.8
 4 -4 -12 76.49 11.7
 -4 4 12 75.59 11.2
 4 4 12 64.59 7.3
 4 -4 12 57.39 11
 -4 -4 12 77.09 8.2
 5 3 -12 15 5.7
 -3 5 -12 2.4 3.6
 3 -5 -12 13.9 6.5
 3 -5 12 -0.6 4.8
 -3 5 12 2.4 4.1
 -5 -3 12 13.3 2.9
 -5 -1 -12 4.9 6.6
 1 -5 -12 3.6 4.7
 -1 5 -12 3.3 4
 -5 -1 12 5.7 3.9
 1 -5 12 6.1 4.7
 -1 5 12 6.7 4.5
 -1 -5 -12 9.9 5.4
 -5 1 -12 6.8 2.4
 1 5 -12 3.3 3.6
 -1 -5 12 8.5 4.9
 1 5 12 3.3 3.5
 -5 3 -12 2.9 3.2
 3 5 -12 4.1 4.1
 5 -3 -12 5.4 4.3
 3 5 12 5.7 3.6
 -3 -5 12 7 4.4
 -5 3 12 4.6 4.3
 5 5 -12 1.5 5.6
 5 -5 -12 10.6 6.7
 -5 5 -12 4.4 7.2
 5 5 12 9.2 4.5
 5 -5 12 10.9 7.2
 -5 5 12 3.7 5.4
 -5 -5 12 -4.5 3.8
 4 -6 -12 19.2 8.1
 6 4 -12 10.3 6.4
 -4 6 -12 19.5 6.6
 4 -6 12 14.2 7
 -4 6 12 21.9 7
 -2 6 -12 36.5 8
 -6 -2 12 24.1 5
 -2 6 12 41 8.7
 0 6 -12 41.6 8.5
 0 -6 -12 47.4 10.7
 0 6 12 46.3 9.2
 0 -6 12 58.69 10.4
 2 6 -12 43.6 8.2
 -6 2 -12 44.4 6
 -2 -6 -12 37.4 9.4
 2 6 12 35.2 7.4
 -2 -6 12 26.4 7.8
 -6 2 12 45.2 7.8
 4 6 -12 8.5 5.8
 -4 -6 -12 12.5 6.6
 6 -4 -12 9.5 6.4
 -6 4 -12 23.9 5.8
 6 -4 12 5.3 9
 -6 4 12 26.8 10.9
 4 6 12 20.7 6.5
 -4 -6 12 20.8 6.4
 3 -7 -12 -10.2 5.6
 -3 7 -12 0.3 4.4
 -3 7 12 2.1 5.9
 3 -7 12 -4.4 5.2
 -1 7 -12 4.2 5
 1 -7 -12 -0.4 5.6
 -1 7 12 -1.1 5.2
 1 -7 12 1.1 5.7
 1 7 -12 2.2 4.6
 -1 -7 -12 -2.3 5.4
 -1 -7 12 2.8 5.6
 1 7 12 -0.5 5
 -7 1 12 3.5 4.1
 -7 3 -12 1.6 4
 3 7 -12 1.2 4.7
 -3 -7 -12 11.8 6.4
 -7 3 12 2.8 4.8
 3 7 12 4.2 5.6
 -3 -7 12 8.3 9.8
 1 0 -13 294.77 24.1
 -1 0 -13 347.67 23.4
 0 1 -13 387.86 22.4
 -1 0 -13 332.87 26.6
 1 0 -13 298.57 24.3
 0 1 -13 388.46 23.1
 0 -1 13 378.76 23.2
 1 0 13 384.76 22.8
 0 -1 13 364.56 22.5
 -1 0 13 289.47 24.6
 1 0 13 263.07 25.5
 -1 0 13 289.57 26.1
 2 1 -13 186.98 17.3
 -1 2 -13 225.08 16.3
 -2 -1 -13 232.18 16.2
 -1 2 -13 207.48 14.6
 -2 -1 13 194.28 16.5
 -2 -1 13 212.18 14.4
 1 -2 13 202.58 15.7
 1 -2 13 195.58 16
 2 1 13 192.18 14.3
 2 -1 -13 209.28 14.9
 1 2 -13 209.28 14.6
 -2 1 -13 199.48 14
 -2 1 -13 224.68 17.1
 1 2 -13 214.18 15.2
 2 -1 -13 213.38 16.2
 2 -1 13 219.68 14.3
 -1 -2 13 200.28 14.8
 2 -1 13 202.58 17.5
 3 2 -13 101.79 11.5
 2 -3 -13 95.69 10.5
 -2 3 -13 106.59 9.7
 3 2 13 102.49 7.3
 -3 -2 13 92.49 9.3
 2 -3 13 98.79 10.6
 3 2 13 105.29 7.1
 -3 -2 13 100.09 7.9
 -3 0 -13 117.79 14.4
 0 3 -13 140.99 11.3
 -3 0 -13 137.79 11.2
 0 3 -13 133.69 11.8
 -3 0 13 114.39 13.5
 0 -3 13 119.99 11.4
 3 0 13 131.69 8.4
 -3 2 -13 101.69 8.9
 3 -2 -13 102.49 10
 2 3 -13 104.19 10
 3 -2 13 120.09 12.1
 2 3 13 114.99 9.2
 -2 -3 13 96.49 9.3
 3 -2 13 105.99 9.3
 3 -4 -13 45.3 9.2
 -3 4 -13 49.3 7.9
 4 3 -13 42.1 9.4
 -4 -3 13 51.59 5.6
 -3 4 13 61.59 9.1
 4 3 13 49 4.9
 3 -4 13 43.8 8.7
 -1 4 -13 86.79 9.2
 -4 -1 -13 61.59 13.6
 1 -4 -13 99.99 11.2
 -1 4 13 96.09 10
 -4 -1 13 66.29 10.4
 1 -4 13 99.89 10.5
 -4 -1 13 57.39 13
 -4 1 -13 99.49 7.7
 1 4 -13 87.79 11.3
 1 4 -13 84.29 9.9
 1 4 13 99.69 9.9
 -1 -4 13 97.69 10.2
 4 -1 13 88.19 12
 -4 3 -13 50.89 6.9
 4 -3 -13 57.29 9.1
 4 -3 13 45.6 9.7
 -3 -4 13 56.79 7.4
 3 4 13 52.79 6.6
 -4 5 -13 15.7 5.5
 4 -5 -13 7 5.8
 5 4 -13 7.3 7.6
 4 -5 13 13.3 6.9
 -5 -4 13 13.1 3.8
 -4 5 13 7.6 7.8
 5 2 -13 26.7 6.2
 -2 5 -13 28.2 6.1
 -5 -2 -13 32.8 9
 2 -5 -13 30.5 7.6
 -5 -2 13 24.5 5.3
 -2 5 13 32.8 7.6
 2 -5 13 14.4 6
 -5 -2 13 30.7 4.9
 0 5 -13 40.9 7.3
 0 -5 -13 26.7 7.8
 0 -5 13 37.5 7.8
 0 5 13 43.4 7.8
 -5 0 13 15.9 7.8
 5 -2 -13 30.6 7.3
 2 5 -13 39.3 7
 5 -2 -13 24.8 6
 -2 -5 -13 29.1 7.8
 -5 2 -13 34.4 5.2
 2 5 13 27.3 6.2
 5 -2 13 7.9 7.1
 -2 -5 13 35.8 7.5
 -5 4 -13 14.6 5.2
 4 5 -13 22.8 7
 5 -4 -13 20.4 6.4
 4 5 13 7.2 4.6
 -4 -5 13 8.3 4.6
 -5 4 13 18.6 6.9
 5 -4 13 21.4 8.4
 3 -6 -13 11 6.4
 -3 6 -13 16.8 6
 -3 6 13 2.8 4.9
 3 -6 13 16.6 7.7
 1 -6 -13 20.4 7.8
 -1 6 -13 15.6 6.1
 1 -6 13 24 7.9
 -1 6 13 25.2 7.4
 -6 -1 13 27.5 5.7
 -6 1 -13 25 3.4
 1 6 -13 21.9 6.7
 -6 1 -13 13.1 3.4
 -1 -6 -13 30.1 8.6
 -1 -6 13 25.3 7.3
 1 6 13 24.7 6.9
 -3 -6 -13 13.1 6.3
 -6 3 -13 13.7 4.6
 6 -3 -13 10.4 5.1
 3 6 -13 9.1 5.1
 -6 3 13 19.7 6.4
 6 -3 13 10.8 8.4
 3 6 13 8.4 4.6
 -3 -6 13 23.1 6.8
 2 -7 -13 12.3 7.1
 -2 7 -13 12.8 6.1
 2 -7 13 4.5 5.7
 -2 7 13 5.1 5
 0 -7 -13 5.8 5.9
 0 7 -13 7.4 5.1
 0 7 13 3.2 5.5
 0 -7 13 -3.4 5.8
 -7 2 -13 7.5 4.5
 2 7 -13 8.6 5.7
 -2 -7 -13 2.7 6.2
 -2 -7 13 12.5 6.2
 2 7 13 3.7 4.7
 -7 2 13 -3.8 4.2
 0 0 -14 64.19 9
 0 0 -14 60.79 7.7
 0 0 14 48.4 9.6
 0 0 14 83.69 9
 1 1 -14 168.48 11.5
 1 -1 -14 169.48 13.1
 -1 1 -14 167.48 13.6
 1 1 -14 147.79 12.9
 -1 1 -14 150.58 11.2
 1 -1 14 156.08 11.5
 -1 -1 14 146.39 11.9
 -1 -1 14 162.08 13.2
 1 -1 14 170.08 13.7
 1 1 14 152.18 11.3
 -2 0 -14 -0.7 4.5
 0 2 -14 10 3.2
 -2 0 -14 10.7 3
 2 0 -14 9.6 3
 2 0 -14 8.4 2
 0 2 -14 8.2 2.6
 2 0 -14 4.9 3.5
 2 0 14 9.3 7.1
 -2 0 14 6.8 3.6
 2 0 14 5 1.7
 0 -2 14 7.6 3.1
 0 -2 14 7.3 2.9
 -2 0 14 15 6
 2 2 -14 11.7 3.9
 2 -2 -14 7 3.4
 -2 2 -14 10.7 3.1
 2 -2 14 6.2 2.9
 -2 -2 14 4.4 2.4
 -2 -2 14 9.7 3.2
 2 -2 14 6.8 4.1
 -1 3 -14 26.7 5
 3 1 -14 19.4 6
 -3 -1 -14 12.6 5.7
 1 -3 -14 20.9 5.1
 1 -3 14 32.4 6.2
 -3 -1 14 29.8 5.5
 -3 -1 14 16.4 5.4
 3 -1 -14 24.4 4
 3 -1 -14 34.4 6.3
 -3 1 -14 28.3 3.7
 -3 1 -14 30.9 6.1
 1 3 -14 26.1 4.7
 1 3 -14 21.5 4.5
 -1 -3 14 27.1 5.1
 -3 1 14 30.4 5.5
 3 -1 14 26.7 3.6
 1 3 14 21.1 4.4
 3 -1 14 16.1 6.2
 -3 3 -14 2.4 2.7
 3 3 -14 -1.9 3.3
 3 -3 -14 5.7 3.7
 3 -3 14 3.4 4
 3 3 14 8.2 2.5
 -3 -3 14 2.4 2.4
 -2 4 -14 9.1 4.3
 4 2 -14 17.5 6.5
 2 -4 -14 3.9 4.1
 -4 -2 -14 12.1 5
 -2 4 14 15.5 5.3
 -4 -2 14 11.3 2.9
 -4 -2 14 6.6 3.8
 2 -4 14 15.6 6
 0 4 -14 16.4 4.7
 -4 0 -14 15.6 6.3
 0 -4 -14 11.7 5.4
 0 -4 14 10.8 4.5
 0 4 14 19.7 6.1
 -4 0 14 15.4 7.5
 4 -2 -14 5.5 4.9
 -4 2 -14 12.4 3.5
 4 -2 -14 15.1 4.4
 2 4 -14 16.2 5.1
 4 -2 14 4.9 5.6
 -2 -4 14 10.1 4.1
 2 4 14 7 3.9
 -4 4 -14 5 4.2
 4 -4 -14 0 4.8
 4 4 -14 6.5 5.5
 -4 -4 14 5.5 3.7
 4 -4 14 5.1 5.6
 -4 4 14 1 4.2
 4 4 14 7.6 3.3
 -3 5 -14 -3 2.9
 3 -5 -14 1.9 5
 5 3 -14 9.4 5.5
 -5 -3 14 -0.7 2.2
 3 -5 14 4.9 5.1
 -3 5 14 -2.5 3.7
 -1 5 -14 1.4 3.3
 1 -5 -14 5.5 4.8
 -5 -1 14 -1.4 4.3
 1 -5 14 1.1 3.9
 -1 5 14 2.6 3.8
 -1 -5 -14 4.2 4.9
 -5 1 -14 2.5 1.8
 1 5 -14 8 4.1
 -1 -5 14 0.1 3.3
 1 5 14 3.4 4
 5 -3 -14 -2 3.8
 3 5 -14 -1.6 3.5
 -5 3 -14 -0.7 2.9
 -3 -5 14 0.8 3.3
 3 5 14 -0.7 3.4
 5 -3 14 -0.6 5.8
 5 -5 -14 -5.9 5.1
 -5 5 -14 4 4.3
 5 5 -14 8.7 6.2
 -5 -5 14 -1.5 3.6
 -5 5 14 12.2 6.2
 4 -6 -14 6.2 5.7
 6 4 -14 -11.2 5.5
 -4 6 -14 1 4.2
 4 -6 14 0.8 5.3
 -4 6 14 -1.1 4.3
 -2 6 -14 0.3 4.4
 2 -6 -14 1.4 5.2
 -6 -2 14 -4.3 3.2
 -2 6 14 3 4.8
 2 -6 14 3.8 5.5
 0 6 -14 4.6 4.9
 0 -6 -14 -3.2 4.9
 0 -6 14 2 4.8
 0 6 14 1.8 4
 2 6 -14 3.4 4.5
 -2 -6 -14 -4.5 4.1
 -6 2 -14 4.1 3.1
 -2 -6 14 -0.5 4.8
 2 6 14 4.2 4.5
 -6 4 -14 5.1 4.3
 6 -4 -14 -10.3 5
 -4 -6 -14 -5.5 4.8
 4 6 -14 0 5.5
 -6 4 14 -3.5 4.4
 6 -4 14 -1.8 7.5
 -4 -6 14 7.3 5.8
 4 6 14 -7.7 4.3
 3 -7 -14 0.9 5.5
 -3 7 -14 -6.5 3.8
 -3 7 14 3.5 5.6
 3 -7 14 4.2 6
 1 -7 -14 5.3 6.4
 -1 7 -14 10.6 5.7
 1 -7 14 3.4 5.2
 -1 7 14 -5.3 4.1
 -1 -7 -14 -1.5 5.3
 1 7 -14 0.7 4.7
 -1 -7 14 0.9 5
 -7 1 14 -3.2 3.8
 1 7 14 2.5 5
 -3 -7 -14 -3.7 5.3
 3 7 -14 5 4.8
 -7 3 -14 2.8 3.8
 -7 3 14 10.1 5
 3 7 14 4.7 5.8
 -3 -7 14 8.5 5.4
 1 0 -15 443.46 35.4
 -1 0 -15 588.54 39.4
 0 -1 -15 571.64 34.6
 0 1 -15 562.34 33.4
 0 1 -15 547.55 34.3
 -1 0 -15 461.05 34.4
 1 0 -15 551.24 36.8
 0 -1 15 537.05 34.4
 1 0 15 534.45 34
 -1 0 15 454.25 36.2
 0 1 15 547.05 32.9
 0 -1 15 577.44 33.9
 1 0 15 482.85 39
 -1 0 15 474.35 38.4
 -2 -1 -15 583.34 36.6
 -1 2 -15 550.84 35.9
 -1 2 -15 551.04 34
 2 1 15 503.85 34.3
 1 -2 15 518.25 34.2
 1 -2 15 508.85 35.3
 -2 -1 15 574.34 34.7
 -2 -1 15 552.34 37.3
 2 -1 -15 578.34 37
 -2 1 -15 609.04 38.3
 -2 1 -15 537.05 34.1
 1 2 -15 564.44 35.5
 1 2 -15 562.54 34.9
 2 -1 -15 544.75 35.1
 2 -1 15 554.14 34.3
 -2 1 15 577.64 36
 2 -1 15 530.15 38.7
 -1 -2 15 539.95 35.7
 -1 -2 15 559.24 35.2
 3 2 -15 253.37 20.9
 2 -3 -15 247.18 19.7
 -2 3 -15 224.88 17.6
 3 2 15 238.78 15.8
 -3 -2 15 225.58 18.2
 3 2 15 244.08 15.3
 2 -3 15 258.87 19.9
 -3 -2 15 263.57 16.7
 0 3 -15 248.08 18.6
 -3 0 -15 254.17 23
 0 3 -15 253.47 17.8
 -3 0 -15 244.88 16.9
 0 -3 15 234.28 18.1
 3 0 15 238.58 14.9
 -3 0 15 199.98 21.3
 -3 2 -15 241.98 17.4
 3 -2 -15 270.37 19
 2 3 -15 275.37 19.1
 -2 -3 15 238.28 18
 3 -2 15 242.48 20.7
 2 3 15 247.98 17.5
 3 -2 15 246.28 17.9
 3 -4 -15 149.09 14.9
 4 3 -15 130.59 15.4
 -3 4 -15 161.28 13.6
 -4 -3 15 142.39 13.7
 4 3 15 148.49 10.1
 -3 4 15 149.09 14.5
 3 -4 15 132.49 14.6
 4 3 15 148.19 10.2
 1 -4 -15 270.07 22.8
 -1 4 -15 326.47 21.7
 -4 -1 -15 226.18 26.2
 1 -4 15 327.47 23.1
 -4 -1 15 231.68 22.2
 -4 -1 15 303.77 25
 -1 4 15 297.17 21.7
 1 4 -15 337.97 23
 -4 1 -15 313.67 19.9
 1 4 -15 292.67 22.2
 -1 -4 15 294.57 22.6
 1 4 15 295.87 22.1
 4 -1 15 310.77 26.3
 3 4 -15 164.98 14.7
 4 -3 -15 140.19 14.4
 -4 3 -15 148.39 13.2
 4 -3 15 136.99 16.2
 3 4 15 149.99 12.5
 -3 -4 15 171.58 13.6
 4 -5 -15 36.8 9.2
 -4 5 -15 37.1 7.7
 5 4 -15 50.39 10.8
 -5 -4 15 50.29 6.6
 4 -5 15 38 9.6
 -4 5 15 33.2 8.7
 -2 5 -15 52.09 8.3
 5 2 -15 56.29 9.4
 2 -5 -15 51.79 9.9
 2 -5 15 47.1 9.6
 -5 -2 15 44.6 7.8
 -2 5 15 63.49 10.2
 -5 -2 15 43.2 11.8
 0 -5 -15 72.39 12.1
 0 5 -15 70.29 9.2
 0 5 15 63.39 9.6
 0 -5 15 55.59 10.2
 2 5 -15 69.49 9.1
 -2 -5 -15 69.99 11.2
 -5 2 -15 63.49 6.9
 5 -2 -15 58.49 6.6
 5 -2 -15 53.09 8.5
 2 5 15 62.49 8.5
 5 -2 15 49.1 11.1
 -2 -5 15 58.09 9.3
 4 5 -15 50.29 9.6
 5 -4 -15 40.2 8.8
 -5 4 -15 34.2 7.2
 -4 -5 15 49.8 8.1
 5 -4 15 29.5 9.9
 4 5 15 56.09 7.4
 -5 4 15 45 9.1
 -3 6 -15 56.29 9.7
 3 -6 -15 47.7 11
 3 -6 15 53.99 11.1
 -3 6 15 55.79 10.6
 -6 -3 15 54.39 7.9
 1 -6 -15 119.19 15
 -1 6 -15 103.29 19
 -1 6 15 96.39 12.1
 1 -6 15 89.49 12.9
 -1 -6 -15 114.79 14.4
 1 6 -15 79.59 11.6
 1 6 15 123.69 13.4
 -1 -6 15 120.69 13.7
 -6 3 -15 56.69 8
 3 6 -15 50.29 9.3
 6 -3 -15 42.7 7.4
 -3 -6 -15 48.9 10.4
 3 6 15 46.9 8.3
 6 -3 15 38 11.7
 -6 3 15 64.29 10.1
 -3 -6 15 59.79 10.1
 2 -7 -15 10 6.3
 -2 7 -15 5.5 4.7
 2 -7 15 12 6.7
 -2 7 15 0.6 5
 0 -7 -15 7 5.5
 0 7 -15 17.6 6.2
 0 7 15 1.1 5
 0 -7 15 14.4 6.9
 2 7 -15 7.5 5.9
 -2 -7 -15 6.9 7.2
 -7 2 15 10.5 5.4
 -2 -7 15 18.6 7.6
 2 7 15 16.9 6.6
 0 0 -16 9999 565.44
 0 0 -16 9579.24 563.04
 1 1 -16 569.74 38.2
 -1 1 -16 603.24 39.1
 1 1 -16 601.34 36.5
 -1 -1 -16 584.14 38.1
 -1 1 -16 597.64 36.1
 1 -1 -16 611.14 38.3
 1 -1 16 597.04 36.3
 1 -1 16 565.44 39.1
 -1 1 16 572.14 36.8
 -1 -1 16 582.64 37.5
 1 1 16 571.64 36.3
 -1 -1 16 551.64 38.5
 0 2 -16 4787.42 331.27
 2 0 -16 6024.1 324.57
 -2 0 -16 5329.77 323.87
 0 2 -16 5954.9 323.37
 -2 0 -16 5465.15 330.67
 2 0 -16 6018.3 326.97
 -2 0 16 5277.87 328.07
 0 -2 16 6097.69 324.37
 2 0 16 5989.1 321.97
 0 -2 16 6128.09 324.17
 2 0 16 4667.83 327.17
 2 -2 -16 3866.41 224.68
 2 2 -16 3866.41 224.98
 -2 2 -16 3834.02 222.98
 -2 -2 16 4082.09 224.98
 2 -2 16 3780.02 225.88
 2 -2 16 3985.5 223.58
 -2 -2 16 3629.14 224.18
 1 -3 -16 315.07 24.3
 -3 -1 -16 328.37 26.7
 -1 3 -16 352.56 22.9
 3 1 -16 297.97 25.5
 1 -3 16 364.76 24.6
 -3 -1 16 315.07 24
 -3 -1 16 307.27 25.4
 3 -1 -16 323.17 25.1
 1 3 -16 354.06 24.6
 3 -1 -16 348.37 22.1
 1 3 -16 331.47 23.2
 -3 1 -16 336.77 21.5
 -3 1 16 375.46 24.7
 3 -1 16 329.97 21.5
 -1 -3 16 337.57 23.4
 3 -1 16 264.27 26.5
 3 3 -16 238.38 18.9
 -3 3 -16 219.28 17
 3 -3 -16 228.18 18.8
 -3 -3 16 221.98 16.4
 3 3 16 232.08 15.7
 -4 -2 -16 1244.88 76.89
 4 2 -16 1278.57 78.49
 2 -4 -16 1263.57 77.69
 -2 4 -16 1213.68 74.69
 -4 -2 16 1072.99 77.19
 2 -4 16 1190.88 76.69
 -4 -2 16 1302.17 73.09
 0 4 -16 1816.72 103.59
 -4 0 16 1748.33 109.89
 0 4 16 1551.64 104.49
 0 -4 16 1801.32 104.79
 4 -2 -16 1319.37 75.49
 -4 2 -16 1278.27 74.39
 2 4 -16 1221.78 75.99
 4 -2 16 1188.78 80.49
 2 4 16 1255.87 75.39
 -2 -4 16 1193.88 75.89
 4 4 -16 402.76 32.1
 4 -4 -16 465.65 33
 -4 4 -16 425.26 30.1
 4 -4 16 442.86 34
 4 4 16 440.06 28
 -4 4 16 430.16 32.1
 -4 -4 16 462.05 29.6
 -3 5 -16 93.69 10.6
 5 3 -16 108.69 14.5
 3 -5 -16 83.59 13.3
 3 -5 16 89.09 12.2
 -3 5 16 71.39 11.5
 -5 -3 16 95.69 8.7
 1 -5 -16 102.99 13.7
 -1 5 -16 117.69 12
 1 -5 16 107.39 12.9
 -1 5 16 115.49 12.6
 -5 1 -16 130.99 9.9
 1 5 -16 121.69 12.7
 -1 -5 -16 140.89 15.2
 -1 -5 16 129.49 13.4
 1 5 16 120.99 12.6
 5 -3 -16 95.59 10.9
 -5 3 -16 100.79 10.3
 3 5 -16 103.19 12
 5 -3 16 105.99 16.5
 3 5 16 86.69 10.3
 -5 5 -16 53.69 9.1
 5 5 -16 34.4 9.6
 5 -5 -16 60.79 10.4
 -5 5 16 51.79 10.8
 -5 -5 16 44.5 7.6
 5 -5 16 30.1 9.9
 5 5 16 45 6.6
 6 4 -16 78.49 12.8
 4 -6 -16 103.29 16
 -4 6 -16 103.89 12.4
 4 -6 16 98.99 15.4
 -4 6 16 99.69 13.5
 2 -6 -16 255.57 24.2
 -2 6 -16 261.37 21.1
 -2 6 16 254.77 22.1
 2 -6 16 267.37 23.7
 0 -6 -16 367.56 31.2
 0 6 -16 384.86 28.3
 0 -6 16 397.86 29.9
 0 6 16 366.96 28.7
 -2 -6 -16 260.97 24.3
 -6 2 -16 270.27 18.8
 2 6 -16 250.57 21.5
 2 6 16 264.47 21.8
 -2 -6 16 293.87 23
 4 6 -16 114.79 14.2
 6 -4 -16 94.59 12.9
 -6 4 -16 97.19 11.2
 -4 -6 -16 94.59 14.6
 4 6 16 93.39 11.5
 -4 -6 16 97.99 12.2
 6 -4 16 115.49 18.6
 -6 4 16 98.29 13.3
 3 -7 -16 17.7 8.5
 -3 7 -16 23.4 7.3
 3 -7 16 14.1 8.1
 -3 7 16 37.5 9.3
 1 -7 -16 25.5 9.2
 -1 7 -16 26 7.3
 1 -7 16 36.3 9.3
 -1 7 16 33.7 9.1
 -1 -7 -16 38.9 10
 1 7 -16 47.8 9
 -1 -7 16 38 9.2
 1 7 16 26.4 7.9
 -7 3 -16 30.7 6.1
 3 7 -16 8.1 6.3
 -3 -7 -16 18.7 8.8
 3 7 16 21.4 7.2
 -3 -7 16 16.4 7.5
 -7 3 16 35.2 7.9
 -1 0 -17 6023.4 320.07
 -1 0 -17 4499.45 314.47
 0 1 -17 5941.21 314.27
 0 1 -17 5749.82 312.77
 0 -1 -17 5842.82 314.17
 1 0 -17 5850.21 317.07
 0 -1 17 5626.94 314.47
 0 -1 17 5594.14 313.27
 0 1 17 5703.23 312.27
 -1 0 17 5203.08 316.87
 1 0 17 4981.5 313.27
 1 0 17 4913.91 318.67
 -1 0 17 4538.75 322.97
 -1 2 -17 3751.82 217.88
 -1 2 -17 3974.4 220.38
 2 1 -17 4000.4 215.98
 2 1 -17 3330.47 221.88
 1 -2 17 3906.31 218.58
 2 1 17 3803.52 219.08
 -2 -1 17 3996.9 219.78
 -2 -1 17 3363.66 224.88
 1 -2 17 3738.53 219.78
 2 -1 -17 3739.23 223.28
 -2 1 -17 3866.21 222.38
 2 -1 -17 3971.6 226.08
 -2 1 -17 4077.29 227.38
 1 2 -17 4009.6 223.28
 1 2 -17 3788.12 223.78
 -2 1 17 4020.5 224.58
 2 -1 17 3607.04 227.88
 2 -1 17 3879.51 222.48
 -1 -2 17 3802.82 223.48
 -1 -2 17 3719.13 224.18
 2 -3 -17 1352.96 83.59
 3 2 -17 1275.67 84.79
 -2 3 -17 1378.26 81.39
 -3 -2 17 1427.96 80.59
 3 2 17 1413.46 78.79
 -3 -2 17 1360.46 82.89
 3 2 17 1292.27 79.59
 2 -3 17 1329.47 83.59
 -3 0 -17 1544.95 108.69
 -3 0 -17 1752.92 116.49
 0 3 -17 1922.21 109.69
 3 0 17 1975.7 106.89
 -3 0 17 2019.9 115.99
 0 -3 17 1897.21 110.59
 -3 2 -17 1408.16 83.89
 2 3 -17 1346.27 85.39
 3 -2 -17 1478.05 85.59
 2 3 17 1406.46 83.99
 3 -2 17 1435.16 84.49
 3 -2 17 1371.26 88.39
 -2 -3 17 1454.85 84.79
 3 -4 -17 519.55 38.5
 -3 4 -17 544.35 36.5
 4 3 -17 517.95 39.6
 4 3 17 540.85 33.4
 -4 -3 17 599.44 35.1
 4 3 17 560.64 33
 3 -4 17 553.54 39.5
 1 -4 -17 1301.97 82.49
 4 1 -17 1463.55 82.59
 -1 4 -17 1307.27 79.69
 -4 -1 -17 1434.36 88.99
 -4 -1 17 1293.27 84.79
 -4 -1 17 1142.49 82.29
 1 -4 17 1273.27 81.29
 -4 1 -17 1434.16 79.69
 1 4 -17 1270.37 81.69
 4 -1 -17 1318.47 78.39
 4 -1 17 1402.86 87.39
 -1 -4 17 1293.47 82.39
 1 4 17 1398.06 82.09
 3 4 -17 558.04 39.2
 4 -3 -17 569.04 39.4
 -3 -4 17 608.44 38.3
 3 4 17 586.04 37.1
 4 -3 17 593.14 42.2
 -4 5 -17 149.39 13.9
 5 4 -17 135.29 17
 4 -5 -17 131.29 15.9
 4 -5 17 118.49 15.6
 -5 -4 17 139.19 12.2
 -4 5 17 139.49 15.3
 5 2 -17 260.87 21.1
 2 -5 -17 274.47 22.9
 -2 5 -17 228.68 19.2
 -5 -2 17 218.48 20
 -2 5 17 240.28 20.8
 2 -5 17 265.67 22.2
 0 -5 -17 314.17 25.9
 0 5 -17 311.47 23.1
 0 -5 17 295.17 24.2
 0 5 17 307.97 23.7
 2 5 -17 275.57 21.1
 5 -2 -17 232.28 20.4
 5 -2 -17 263.67 18.1
 -5 2 -17 269.27 18.7
 -2 -5 17 252.67 21.2
 2 5 17 297.67 21.2
 4 5 -17 118.29 15.1
 5 -4 -17 151.98 15.7
 -5 4 -17 151.58 13.9
 5 -4 17 152.78 18.5
 -4 -5 17 164.38 14.4
 -5 4 17 155.98 15.9
 4 5 17 144.69 12.8
 -3 6 -17 179.28 16
 3 -6 -17 167.38 18.4
 3 -6 17 154.28 17.8
 -3 6 17 172.08 17.3
 -6 -3 17 138.09 14.7
 1 -6 -17 358.56 29.3
 -1 6 -17 318.67 26.5
 1 -6 17 323.37 27.2
 -1 -6 -17 316.87 28.4
 1 6 -17 340.67 25.8
 1 6 17 348.47 26.2
 -1 -6 17 325.67 26.6
 6 -3 -17 186.08 14.2
 -6 3 -17 176.88 14.6
 3 6 -17 150.28 16.1
 -3 -6 -17 192.88 19
 -3 -6 17 167.38 16.5
 3 6 17 183.18 16.1
 6 -3 17 108.39 22.5
 -6 3 17 166.38 16.8
 -2 7 -17 46.6 9.1
 2 -7 -17 45.5 11.3
 2 -7 17 39.1 10.9
 -2 7 17 39.1 10
 0 -7 -17 37.4 9.7
 0 7 -17 50.49 9.4
 0 -7 17 33.8 9.4
 0 7 17 40.1 8.6
 2 7 -17 64.09 10.5
 -2 -7 -17 38.4 10.4
 -7 2 17 47.2 8.4
 -2 -7 17 32.9 9.3
 2 7 17 53.39 9.7
 0 0 -18 8894.91 495.55
 0 0 -18 8828.92 497.85
 0 0 18 7537.25 498.75
 0 0 18 9063.59 496.35
 1 1 -18 1718.83 109.49
 -1 -1 -18 1684.63 112.39
 -1 1 -18 1916.41 107.49
 1 -1 -18 1842.42 109.79
 -1 1 -18 1985.5 111.49
 1 1 -18 1912.91 107.99
 1 1 18 1868.01 107.99
 1 -1 18 1820.22 111.39
 -1 -1 18 1849.02 109.49
 -1 -1 18 1620.24 109.99
 1 -1 18 1864.71 107.69
 -2 0 -18 3595.14 235.18
 2 0 -18 4187.88 236.18
 2 0 -18 3919.91 237.88
 -2 0 -18 4033.2 242.48
 0 2 -18 4182.48 235.48
 0 2 -18 4230.98 234.28
 -2 0 18 3714.43 239.38
 0 -2 18 4172.68 235.38
 0 -2 18 4256.07 235.08
 2 0 18 4182.08 233.18
 2 2 -18 2485.55 138.49
 -2 2 -18 2391.16 140.09
 2 2 -18 2348.86 142.29
 2 -2 -18 2324.57 141.79
 2 -2 18 2353.76 140.59
 2 -2 18 2437.06 143.69
 -2 -2 18 2428.36 140.39
 -2 -2 18 2439.16 142.39
 -1 3 -18 635.04 37.6
 3 1 -18 557.14 40.9
 1 -3 -18 562.74 39.3
 -3 -1 -18 496.75 41.5
 -3 -1 18 544.15 41
 -3 -1 18 593.64 40.5
 1 -3 18 607.14 39.1
 3 1 18 609.04 34.4
 3 -1 -18 536.95 41.5
 3 -1 -18 618.54 38.5
 1 3 -18 601.24 39.6
 1 3 -18 640.14 39.8
 -3 1 -18 651.43 38.2
 3 -1 18 605.64 37.9
 -1 -3 18 673.53 40.4
 3 -3 -18 319.67 23.9
 -3 3 -18 311.07 21.8
 3 3 -18 305.57 23.9
 -3 -3 18 312.97 21.5
 3 -3 18 287.47 24.6
 3 3 18 306.97 20.3
 4 2 -18 708.13 46.4
 2 -4 -18 620.24 44.7
 -2 4 -18 620.34 41.9
 -4 -2 18 683.43 41.4
 2 -4 18 623.84 44
 0 4 -18 1021.8 61.19
 0 -4 -18 1026.9 64.19
 0 -4 18 869.31 70.79
 -4 2 -18 694.13 41.4
 2 4 -18 670.63 43.4
 4 -2 -18 716.23 45.5
 4 -2 -18 647.24 42.2
 -2 -4 18 650.23 43
 4 -2 18 591.44 47.3
 2 4 18 656.33 42.4
 -4 4 -18 203.08 17.5
 4 4 -18 195.18 19.2
 4 -4 -18 214.28 19.6
 4 4 18 206.38 15.2
 -4 -4 18 232.88 17.1
 4 -4 18 213.78 20.8
 5 3 -18 113.09 14.4
 3 -5 -18 92.29 13.3
 -3 5 -18 93.49 11
 -5 -3 18 110.89 10.4
 3 -5 18 101.99 13.6
 -3 5 18 113.09 13.3
 1 -5 -18 143.99 15.8
 -1 5 -18 152.28 14
 -1 5 18 144.09 14.2
 1 -5 18 127.49 14.3
 -1 -5 -18 139.59 16.3
 1 5 -18 162.28 14.6
 -5 1 -18 147.39 11.4
 1 5 18 149.19 14.2
 -1 -5 18 151.18 15
 -5 3 -18 92.09 10
 5 -3 -18 90.29 11
 3 5 -18 94.19 11.5
 3 5 18 94.29 10.6
 5 -3 18 95.69 15.6
 -3 -5 18 116.59 11.4
 5 -5 -18 40.8 9.3
 5 5 -18 24.9 9.3
 -5 5 -18 46.9 8.6
 -5 5 18 44.5 10.1
 5 5 18 47.5 8
 -5 -5 18 47.7 8.2
 5 -5 18 45.3 11.1
 -4 6 -18 51.89 9.7
 4 -6 -18 54.39 11.1
 6 4 -18 42.5 9.4
 -4 6 18 38.2 9.1
 4 -6 18 57.49 12.3
 -2 6 -18 124.99 13.5
 2 -6 -18 115.49 15.9
 -2 6 18 140.89 14.3
 -6 -2 18 83.79 13.1
 2 -6 18 124.69 15.2
 0 6 -18 173.28 18.5
 0 -6 -18 184.58 20.1
 0 -6 18 202.68 18.7
 0 6 18 199.08 17.8
 2 6 -18 143.59 14.9
 -2 -6 -18 156.38 17.8
 -6 2 -18 152.78 12.1
 2 6 18 126.59 14.5
 -2 -6 18 143.49 15
 6 -4 -18 60.19 10
 -6 4 -18 42.6 8
 4 6 -18 47.5 16.1
 -4 -6 -18 40.9 10.3
 -6 4 18 38.9 9.1
 6 -4 18 46.3 12.4
 4 6 18 53.39 8.4
 -4 -6 18 36 8.2
 1 -7 -18 46.7 11.4
 -1 7 -18 28.1 7.5
 -1 7 18 15 7.6
 1 -7 18 35.2 9.2
 -1 -7 -18 27.3 9.8
 1 7 -18 15.5 6.2
 -1 -7 18 18.3 7.7
 1 7 18 28.9 7.9
 -1 0 -19 384.96 35.7
 1 0 -19 379.06 29.8
 0 1 -19 419.06 27.2
 1 0 -19 446.86 31.3
 0 1 -19 430.56 28.8
 -1 0 -19 405.46 29
 0 -1 -19 375.96 36.2
 0 -1 19 406.46 27.8
 -1 0 19 412.26 31.2
 1 0 19 348.97 27.7
 0 1 19 433.76 27
 0 -1 19 400.36 29
 1 0 19 330.77 31.7
 -1 0 19 407.56 33.8
 2 1 -19 335.67 20.4
 2 1 -19 322.07 26.1
 -1 2 -19 305.67 21.5
 -2 -1 -19 305.67 25.2
 2 1 19 348.07 23.4
 1 -2 19 324.87 22.3
 1 -2 19 334.67 24
 -2 -1 19 278.27 25.2
 -2 -1 19 296.67 24.3
 -2 1 -19 335.37 26.3
 -2 1 -19 345.87 22
 1 2 -19 330.47 22.5
 2 -1 -19 307.17 24.9
 1 2 -19 329.37 23.2
 -2 1 19 324.77 23.5
 -1 -2 19 324.07 23.6
 -1 -2 19 330.87 23.1
 2 -1 19 318.67 27.3
 2 -1 19 332.17 21.8
 2 -3 -19 95.69 11.7
 -2 3 -19 118.59 10.4
 3 2 -19 111.59 13.3
 3 2 19 105.79 9.4
 3 2 19 115.29 8.4
 2 -3 19 117.49 12.4
 -3 -2 19 115.49 10.3
 -3 0 -19 112.09 16.7
 -3 0 -19 124.69 11.8
 0 3 -19 140.89 11.9
 -3 0 19 137.29 16.6
 0 -3 19 136.09 12.7
 3 0 19 152.98 14.9
 3 0 19 139.89 9.5
 -3 0 19 134.29 16.4
 2 3 -19 98.09 10.7
 -3 2 -19 110.99 9.7
 2 3 -19 112.19 9.1
 3 -2 -19 122.19 12.2
 3 -2 -19 108.89 10.8
 3 -2 19 106.99 13.5
 -2 -3 19 104.99 10.3
 3 -2 19 98.69 9.7
 3 -4 -19 45.6 9
 -3 4 -19 42 7.2
 4 3 -19 36.4 9.9
 4 3 19 34.1 4.9
 -4 -3 19 52.79 6.4
 4 3 19 33.5 4.1
 3 -4 19 36.4 9.2
 1 -4 -19 127.89 13.6
 4 1 -19 95.99 12.8
 -1 4 -19 101.89 10.5
 -4 -1 19 89.09 16.2
 1 -4 19 97.19 11.5
 4 -1 -19 101.29 7.9
 1 4 -19 104.19 10.9
 -4 1 -19 114.49 9.1
 4 -1 -19 100.99 9.5
 1 4 19 101.59 10.7
 4 -1 19 85.19 15.1
 -1 -4 19 105.79 11.4
 -4 3 -19 58.59 7.3
 3 4 -19 51.89 9.1
 4 -3 19 28.1 9
 3 4 19 42.2 6.5
 -3 -4 19 47.9 7.6
 -4 5 -19 16.1 5.5
 4 -5 -19 10.5 6.1
 5 4 -19 10.9 6.9
 -4 5 19 9.1 5.3
 -5 -4 19 9.7 4.4
 4 -5 19 2.4 5.3
 -2 5 -19 28.3 6.5
 5 2 -19 12.2 6.5
 2 -5 -19 8.6 5.7
 -5 -2 19 22.1 6.8
 2 -5 19 10.9 5.4
 -2 5 19 26.5 6.9
 0 5 -19 19.1 5.2
 0 -5 -19 25.3 8.1
 0 5 19 19.8 5.9
 0 -5 19 18.5 6.5
 2 5 -19 18.2 5.9
 5 -2 -19 22.7 4.3
 5 -2 -19 23 6.9
 -5 2 -19 21.6 4.5
 -2 -5 19 15.5 5.6
 5 -2 19 8.7 7.8
 2 5 19 23.1 6.2
 5 -4 -19 17.3 6.4
 -5 4 -19 7.6 4.3
 4 5 -19 22.5 6.9
 -4 -5 19 22.7 8.6
 4 5 19 12.8 4.8
 -5 4 19 14.6 6.2
 5 -4 19 6 7.4
 3 -6 -19 14.8 7.1
 -3 6 -19 16.4 5.9
 3 -6 19 15.2 7.4
 -6 -3 19 0.7 6.8
 -3 6 19 14.6 6.2
 1 -6 -19 28.8 13.7
 -1 6 -19 20 6.1
 1 -6 19 29.2 8.2
 -1 6 19 22 7.3
 1 6 -19 15.9 6.9
 -1 -6 -19 14.3 7.6
 -1 -6 19 22.5 7.8
 1 6 19 32.3 7.5
 -3 -6 -19 12.4 7.2
 6 -3 -19 5 4.6
 3 6 -19 16.3 9.7
 -6 3 -19 10.4 4.5
 -3 -6 19 16.3 6.5
 3 6 19 13.4 5.4
 6 -3 19 11.2 12.4
 2 -7 -19 -4.5 6.5
 -2 7 -19 5.6 6
 -2 7 19 9 6.1
 2 -7 19 2.2 6.5
 0 7 -19 1 5.1
 0 -7 -19 -1.6 5.8
 0 -7 19 10.1 7.1
 0 7 19 6.9 5.7
 -2 -7 -19 0.4 6.5
 2 7 -19 0.8 4.7
 -2 -7 19 -0.8 5.5
 2 7 19 7.6 6.4
 0 0 -20 410.66 31.9
 0 0 20 374.36 33.5
 0 0 20 418.56 30.7
 1 1 -20 20.8 5.7
 1 1 -20 28.9 5.4
 -1 1 -20 23.9 4.8
 1 -1 -20 32.5 7.6
 -1 1 -20 40.9 8.6
 -1 -1 -20 28.9 6.6
 -1 -1 20 37.7 7.4
 1 -1 20 22.4 4.6
 -1 1 20 25 4.9
 1 1 20 32.8 5.6
 1 -1 20 28.8 7.1
 -1 -1 20 20 6.4
 2 0 -20 174.28 14.8
 -2 0 -20 173.38 19.5
 0 2 -20 145.69 13.5
 -2 0 -20 158.78 14.3
 0 2 -20 156.68 12.8
 2 0 -20 151.98 15.6
 2 0 20 159.68 12
 0 -2 20 135.09 12.8
 0 -2 20 155.48 13.7
 -2 0 20 130.09 18.1
 2 0 20 170.28 17.8
 2 2 -20 84.79 10.4
 2 -2 -20 93.29 10.2
 -2 2 -20 90.59 8.7
 2 2 -20 94.39 7.5
 -2 -2 20 97.29 9.3
 2 2 20 88.09 7.9
 2 -2 20 90.39 11.3
 2 -2 20 85.59 8.7
 -1 3 -20 0.9 2.6
 -3 -1 -20 4.7 6
 3 1 -20 7.1 5
 -3 -1 20 -2 4
 -3 -1 20 4 4.9
 1 -3 20 5.1 4
 3 1 20 4.3 1.8
 3 -1 -20 2.3 2.5
 1 3 -20 5.3 3.2
 3 -1 -20 4.5 4.5
 1 3 -20 -1.1 2.3
 -3 1 -20 5 2.7
 -1 -3 20 3.8 3.2
 3 -1 20 2.6 2.2
 3 -1 20 3.3 4.9
 -3 3 -20 4 2.9
 3 3 -20 2.4 4.2
 3 -3 20 5.5 5.2
 -3 -3 20 2 3
 3 3 20 1.9 2.2
 -2 4 -20 25 6.2
 2 -4 -20 33.6 8.2
 4 2 -20 43.3 10.2
 -4 -2 20 32.8 7
 2 -4 20 37.4 8.3
 0 4 -20 33.8 6.7
 -4 0 -20 23.6 4.4
 0 -4 20 36.2 7.3
 4 -2 -20 27.8 7.9
 2 4 -20 37.3 7.3
 4 -2 -20 31 6
 -4 2 -20 33.6 5.6
 4 -2 20 22 9.1
 -2 -4 20 34.7 6.9
 2 4 20 29.2 6.2
 4 -4 -20 3.1 5.3
 4 4 -20 21 7.2
 -4 4 -20 10.1 4.5
 -4 -4 20 12.4 4.7
 4 -4 20 11 7
 4 4 20 13.7 3.8
 5 3 -20 6.6 6.6
 3 -5 -20 0.9 4.8
 -3 5 -20 0.2 3.7
 3 -5 20 -4.7 4.9
 -3 5 20 5.8 4.9
 -5 -3 20 5 3.8
 -1 5 -20 3 3.8
 1 -5 -20 0.8 4.6
 1 -5 20 -5.8 3.2
 -5 -1 20 -6.6 5.4
 -1 5 20 0.8 4.3
 1 5 -20 1.1 3.4
 -5 1 -20 -1 2.3
 -1 -5 -20 0.7 4.9
 1 5 20 5.3 4.2
 -1 -5 20 -0.4 4
 5 -3 -20 4.6 4.3
 -5 3 -20 -4.7 2.7
 3 5 -20 -0.6 4.3
 -3 -5 20 -2.9 3.7
 3 5 20 -5.1 3.4
 5 -3 20 -5.2 5.6
 5 5 -20 -2.3 6.7
 -5 5 -20 2.6 4.2
 5 -5 -20 -5.5 5
 -5 -5 20 7.2 4.3
 -5 5 20 -7.4 5
 5 -5 20 -2.6 7.2
 6 4 -20 -6.2 7
 4 -6 -20 5.1 6.4
 -4 6 -20 7.3 4.8
 -4 6 20 4.3 5.2
 4 -6 20 6.3 7.1
 -2 6 -20 11.3 5.4
 2 -6 -20 5.9 6.4
 2 -6 20 9.4 5.8
 -2 6 20 9.3 5.5
 -6 -2 20 17.6 9.5
 0 6 -20 14.7 5.6
 0 -6 -20 7 6.6
 0 6 20 4.2 5.5
 0 -6 20 13 6.2
 -6 2 -20 9.3 3.7
 -2 -6 -20 8.2 6.8
 -2 -6 20 7.5 5.7
 6 -2 20 12.5 6
 2 6 20 19.4 6.6
 6 -4 -20 4.7 6.1
 4 6 -20 12.7 6.3
 -6 4 -20 4.8 4.8
 -4 -6 -20 7.3 7.1
 -6 4 20 9.5 6.1
 4 6 20 3.3 4.7
 -4 -6 20 -0.2 5
 6 -4 20 -13.3 8.4
 -1 7 -20 2.3 4.8
 1 -7 -20 -2.6 5.9
 1 -7 20 -9 5
 -1 7 20 -2.5 5
 1 7 -20 6.9 5.2
 -1 -7 -20 8.2 7.1
 -1 -7 20 0.9 6.1
 1 7 20 -1 5.2
 1 0 -21 342.77 27.4
 1 0 -21 388.96 28.6
 -1 0 -21 382.56 30.5
 0 -1 -21 324.07 25.6
 -1 0 -21 356.66 26.3
 0 1 -21 335.57 26.4
 0 1 -21 327.37 24.4
 0 1 21 326.57 24
 -1 0 21 353.16 28.2
 0 -1 21 346.57 27
 1 0 21 356.26 30.8
 0 -1 21 333.17 25.3
 -1 0 21 355.36 31.4
 2 1 -21 227.48 21
 -1 2 -21 237.88 17.2
 -2 -1 -21 230.88 20.8
 2 1 -21 237.48 16.2
 2 1 21 280.77 19.4
 1 -2 21 222.98 17.5
 -2 -1 21 196.28 20.3
 -2 -1 21 262.37 21.1
 1 -2 21 221.28 19.3
 1 2 -21 243.58 18
 1 2 -21 263.77 19.1
 -2 1 -21 243.58 17.4
 -2 1 21 234.68 19.4
 -1 -2 21 239.28 18.6
 2 -1 21 249.38 17.3
 2 -1 21 222.88 22.3
 2 -3 -21 80.89 10.3
 -2 3 -21 102.89 9.8
 3 2 -21 100.09 12.8
 -3 -2 21 93.69 9.7
 3 2 21 81.49 8.6
 3 0 -21 133.79 10.1
 -3 0 -21 130.79 12.4
 3 0 -21 144.69 9.7
 0 3 -21 122.59 11.6
 0 -3 21 134.49 12.9
 -3 0 21 124.89 17.2
 3 0 21 146.49 15.7
 3 0 21 137.89 9.9
 -3 2 -21 93.39 9
 2 3 -21 98.09 11.1
 3 -2 -21 99.49 10.3
 2 3 -21 96.99 8.6
 3 -2 -21 117.19 13.2
 -2 -3 21 96.09 10
 3 -2 21 109.09 14.1
 -3 4 -21 30.1 6.6
 3 -4 -21 34 8.4
 4 3 -21 29.1 8.8
 -4 -3 21 29.9 5.9
 3 -4 21 35 8.5
 4 3 21 34.5 5.1
 4 3 21 29.3 3.9
 1 -4 -21 75.99 10.9
 -1 4 -21 71.59 9
 4 1 -21 58.29 11.1
 1 -4 21 67.89 9.5
 -4 -1 21 105.39 17.3
 4 -1 -21 75.69 8.7
 -4 1 -21 67.89 7.4
 1 4 -21 73.59 9.3
 -1 -4 21 67.49 9.3
 4 -1 21 73.29 6.9
 1 4 21 56.69 9.9
 4 -1 21 90.89 14.9
 4 -3 -21 40 7.7
 -4 3 -21 26.5 5.9
 3 4 -21 38.1 8
 -3 -4 21 40.9 7.1
 4 -3 21 34.9 10
 3 4 21 37.1 5.9
 5 4 -21 15.3 6.8
 -4 5 -21 14 5.7
 4 -5 -21 16.6 7.2
 -4 5 21 5.5 5.4
 -5 -4 21 7.7 4.5
 4 -5 21 12.4 9.4
 -2 5 -21 28 6.6
 5 2 -21 13.9 6.2
 2 -5 -21 21.7 7.9
 2 -5 21 32.7 8.3
 -2 5 21 24 6.2
 -5 -2 21 7.6 6.8
 0 -5 -21 18 7.2
 0 5 -21 29.5 6.8
 0 -5 21 20.1 6.8
 0 5 21 26.5 6.8
 5 -2 -21 33.3 7.7
 2 5 -21 36.3 7.3
 -5 2 -21 32.3 5.4
 5 -2 -21 19.1 4.3
 -2 -5 21 27.9 7
 5 -2 21 5.8 8.3
 2 5 21 19.9 6.2
 -5 4 -21 18.8 5.5
 5 -4 -21 13.1 5.8
 4 5 -21 5.6 6.1
 4 5 21 10.4 4.4
 -4 -5 21 10.9 5.6
 5 -4 21 18.7 8.5
 3 -6 -21 8.2 6.7
 -3 6 -21 6 5.1
 6 3 -21 4.3 5.8
 -6 -3 21 10.7 8
 -3 6 21 9.3 6.4
 3 -6 21 13.3 7.4
 -1 6 -21 29.2 7.3
 1 -6 -21 30.2 9.7
 -1 6 21 25.9 7.6
 -1 -6 -21 23.8 9.2
 1 6 -21 17.9 7
 1 6 21 11.4 6.2
 -1 -6 21 10.4 6.1
 -3 -6 -21 -2 6.2
 3 6 -21 15.3 6.4
 -6 3 -21 9.6 4.3
 6 -3 -21 9.4 4.7
 6 -3 21 7.6 9.1
 -3 -6 21 13.2 6
 3 6 21 9.5 5.3
 -2 7 -21 8.9 5.3
 2 -7 -21 12.7 7.3
 2 -7 21 2.9 6.3
 -2 7 21 10.5 7.2
 0 7 -21 8.8 5.3
 0 -7 -21 8.3 7.4
 0 7 21 -1 5.3
 0 -7 21 0.6 5.3
 -2 -7 -21 -0.4 7.1
 2 7 -21 3.5 5.1
 -2 -7 21 8.9 6.4
 2 7 21 -0.9 4.9
 0 0 -22 11.5 5.3
 0 0 -22 16.5 6.4
 0 0 22 13.2 7.5
 0 0 22 9.4 5.1
 -1 1 -22 77.99 8.5
 -1 1 -22 95.59 12
 -1 -1 -22 98.79 11.6
 1 1 -22 82.49 10.7
 1 1 -22 92.89 9.6
 1 -1 -22 80.09 10.5
 1 1 22 90.49 9.7
 1 -1 22 79.49 10
 -1 -1 22 87.09 11.3
 1 -1 22 75.49 11.1
 -1 -1 22 74.39 10.4
 -1 1 22 98.39 9.6
 0 2 -22 13.7 4.5
 -2 0 -22 3.2 3.5
 0 2 -22 3.4 3
 -2 0 -22 8 6.7
 2 0 -22 1.8 3.7
 2 0 -22 10.2 5.4
 -2 0 22 2.1 5.1
 2 0 22 1.7 3.1
 -2 0 22 10.9 7.5
 2 0 22 -0.3 5.1
 0 -2 22 9.8 4.1
 2 -2 -22 8.4 4.4
 2 2 -22 6.4 4.4
 2 2 -22 3.3 2.2
 -2 2 -22 9.9 3.4
 2 -2 22 18.2 6.9
 -2 -2 22 10.3 4.2
 2 2 22 3.7 2.8
 -1 3 -22 50.09 7.4
 3 1 -22 46.8 10
 1 -3 22 50.79 8.5
 -3 -1 22 56.29 11.2
 3 1 22 45.4 5.4
 3 -1 -22 40.9 8.3
 -3 1 -22 55.79 6.5
 3 -1 -22 59.19 6.8
 1 3 -22 50.89 7.8
 1 3 -22 50.69 7.7
 3 -1 22 40.4 5.5
 -1 -3 22 53.89 7.4
 3 -1 22 35.2 9.9
 3 -3 -22 23 6.5
 3 3 -22 26.4 11.3
 -3 3 -22 18 5.8
 3 -3 22 19.5 7.8
 3 3 22 33.9 5
 3 3 22 29.3 6.7
 -3 -3 22 24.1 5.6
 -2 4 -22 6.1 4.5
 2 -4 -22 2.4 4.3
 4 2 -22 2.9 5.9
 2 -4 22 9.1 5.3
 -4 -2 22 13.8 5.8
 0 4 -22 8.4 4
 -4 0 -22 5.3 3.2
 4 0 22 5.1 1.8
 0 -4 22 9.1 4.3
 -4 2 -22 4 2.8
 4 -2 -22 -2.1 5.2
 4 -2 -22 1.3 3.5
 2 4 -22 5.4 4.4
 -2 -4 22 9.6 4.8
 4 -2 22 0.8 6.5
 2 4 22 1.3 3.5
 -4 4 -22 0.7 3.9
 4 4 -22 -1.1 4.9
 4 -4 -22 6.5 4.8
 4 4 22 5.9 3.2
 4 4 22 0.4 2.6
 4 -4 22 8.2 7.4
 -4 -4 22 -2.7 3.4
 5 3 -22 9.1 6.6
 -3 5 -22 9.6 5.1
 3 -5 -22 10.3 6.6
 3 -5 22 19.6 7
 -3 5 22 11.4 7.9
 -5 -3 22 6 5.1
 1 -5 -22 18.1 7.2
 -1 5 -22 8.6 4.8
 1 -5 22 16.1 6.2
 -1 5 22 5.1 3.7
 -5 -1 22 6.2 7.2
 1 5 -22 14.5 5.8
 -5 1 -22 12.5 3.9
 -1 -5 22 11.7 5.8
 1 5 22 12.8 5.7
 5 -3 -22 3.6 4.2
 3 5 -22 1.5 4.8
 -5 3 -22 11.3 4.3
 3 5 22 12.1 4.8
 5 -3 22 2.8 7.4
 -3 -5 22 6.6 4.8
 -5 5 -22 -1.5 4.1
 5 -5 -22 -5.4 9
 5 5 -22 3.9 8.3
 5 -5 22 10.5 8.5
 -5 5 22 8.5 6.4
 -4 6 -22 -0.5 4.9
 4 -6 -22 8.1 6.8
 6 4 -22 11.4 7.2
 4 -6 22 -5.3 5.8
 -4 6 22 -7.6 5.2
 2 -6 -22 -2.7 5.7
 -2 6 -22 2.2 4.4
 -2 6 22 1.6 4.8
 -6 -2 22 -7.4 6.2
 2 -6 22 -2 4.6
 0 -6 -22 0.1 4.8
 0 6 -22 0.8 4.3
 0 -6 22 -5.6 4.8
 0 6 22 -1.2 4.9
 -2 -6 -22 3.5 6.1
 2 6 -22 1.9 4.6
 -2 -6 22 9.9 5.8
 2 6 22 -4 4.4
 6 -2 22 6.8 5.9
 6 -4 -22 3.4 5.6
 4 6 -22 4.2 6.4
 -6 4 -22 5.2 4.2
 4 6 22 0.7 5.1
 -6 4 22 2.3 6
 6 -4 22 -16.7 8.6
 -4 -6 22 9 6.1
 1 -7 -22 1.5 7.7
 -1 7 -22 2.5 5.1
 1 -7 22 -1.9 6.1
 -1 7 22 1.4 5.9
 -1 -7 -22 3.2 6.9
 1 7 -22 7.1 5.3
 1 7 22 1.7 5.6
 -1 -7 22 -3.2 5.4
 1 0 -23 375.16 28.9
 -1 0 -23 445.76 32.7
 -1 0 -23 357.26 27.4
 1 0 -23 418.06 30.2
 0 1 -23 353.36 25.9
 0 1 -23 372.06 27.9
 0 -1 -23 321.47 27
 1 0 23 365.86 32.5
 0 -1 23 314.87 27.8
 -1 0 23 440.26 34.9
 0 1 23 321.27 24.9
 -1 0 23 427.36 30.6
 1 0 23 304.17 26.3
 0 -1 23 325.07 26.5
 -1 2 -23 243.88 18.5
 2 1 -23 270.97 23.1
 2 1 -23 239.78 17.7
 2 1 23 317.27 21.3
 -2 -1 23 223.08 22.3
 1 -2 23 252.87 21.3
 -2 1 -23 247.18 17.5
 1 2 -23 255.47 19.9
 1 2 -23 245.08 18.7
 2 -1 -23 221.68 20.4
 -1 -2 23 234.58 18.8
 1 2 23 219.38 16.6
 2 -1 23 190.48 22
 2 -1 23 232.38 17.3
 3 2 -23 86.49 14
 -2 3 -23 58.29 8.1
 2 -3 23 73.29 10.3
 -3 -2 23 90.79 9.9
 3 2 23 63.59 9
 -3 0 -23 111.39 10.9
 3 0 -23 101.69 8.1
 0 3 -23 91.99 9.9
 3 0 -23 102.09 9
 3 0 23 90.29 13.2
 3 0 23 93.39 8
 0 -3 23 102.99 11.1
 -3 0 23 71.79 15.3
 2 3 -23 72.29 7.6
 3 -2 -23 71.39 9.3
 2 3 -23 66.99 14.1
 -3 2 -23 72.59 7.9
 -2 -3 23 69.29 8.7
 3 -2 23 83.79 14
 3 -4 -23 35.6 8.6
 4 3 -23 41.6 10.2
 -3 4 -23 34.1 7
 -4 -3 23 39 7.1
 3 -4 23 30.7 8.7
 4 3 23 35.7 5.8
 1 -4 -23 95.19 12.6
 -1 4 -23 82.49 9.4
 4 1 -23 60.39 12.1
 1 -4 23 74.59 11.9
 -4 -1 23 111.39 19
 1 4 -23 81.49 10
 4 -1 -23 112.09 10.7
 4 -1 -23 78.99 7.7
 -4 1 -23 94.39 9.1
 4 -1 23 89.09 8.1
 4 -1 23 113.59 17.8
 -4 3 -23 36.5 6.4
 4 -3 -23 39.3 8.2
 3 4 -23 39.8 8.8
 4 -3 23 39.8 10.1
 -3 -4 23 37.7 7.2
 3 4 23 35.4 6.5
 4 -5 -23 7 6.3
 -4 5 -23 5.7 7.9
 5 4 -23 15 7.5
 -4 5 23 -3.2 4.4
 4 -5 23 13.1 7.6
 -5 -4 23 13 5.5
 -2 5 -23 19.1 6
 2 -5 -23 8 6.8
 5 2 -23 9.3 6.1
 -2 5 23 10.7 5.5
 2 -5 23 12.3 6.2
 -5 -2 23 20.7 7.9
 0 -5 -23 16.7 6.8
 0 5 -23 9.9 5.2
 0 5 23 20.9 6.3
 0 -5 23 9.4 5.8
 -5 2 -23 11.9 3.8
 2 5 -23 15.7 6
 5 -2 -23 14.8 6.9
 5 -2 -23 13.3 3.8
 -2 -5 23 14.1 6.1
 5 -2 23 20.4 8.9
 2 5 23 7 4.9
 4 5 -23 -0.2 5.2
 5 -4 -23 -1.9 5.6
 -5 4 -23 11.2 4.8
 4 5 23 11.5 4.5
 5 -4 23 5.8 8.3
 -4 -5 23 -1.9 4.2
 3 -6 -23 9.4 7.7
 -3 6 -23 16.3 6.5
 6 3 -23 14.9 7.1
 -6 -3 23 17.3 8.1
 -3 6 23 9.1 6.2
 3 -6 23 4.9 5.9
 1 -6 -23 31.6 9.9
 -1 6 -23 25.8 7.5
 -1 6 23 36.2 8.9
 1 -6 23 10.3 6.8
 -1 -6 -23 25.6 8.9
 1 6 -23 21.8 7.2
 -1 -6 23 25.3 7.7
 1 6 23 28 8.1
 -3 -6 -23 4.7 7.1
 3 6 -23 18.6 6.7
 -6 3 -23 17.1 5.3
 6 -3 -23 13.5 4.7
 3 6 23 13.5 6.2
 -3 -6 23 7.2 6.1
 6 -3 23 11.8 10.4
 -2 7 -23 -2.1 4.7
 2 -7 -23 15.5 7.9
 2 -7 23 -1.1 5.6
 -2 7 23 10.3 6.9
 0 7 -23 -4.1 4.1
 0 -7 -23 -3.8 5.3
 0 -7 23 5.6 5.6
 0 7 23 1.1 5.2
 2 7 -23 3.4 5.4
 -2 -7 -23 3.2 6.5
 -2 -7 23 15.4 7
 2 7 23 2.6 6.5
 0 0 -24 3864.31 229.88
 0 0 -24 3972.2 232.78
 0 0 24 3609.74 235.28
 0 0 24 4103.29 231.38
 1 -1 -24 174.88 17.3
 1 1 -24 186.18 17.3
 -1 1 -24 190.38 15.2
 -1 -1 -24 162.48 17.8
 1 1 -24 187.38 16.1
 1 -1 24 174.78 15.1
 -1 1 24 194.38 15.7
 1 -1 24 166.38 18.6
 -1 -1 24 176.48 17.6
 -1 -1 24 171.58 17.9
 1 1 24 213.78 16.6
 2 0 -24 2208.58 131.89
 0 2 -24 2126.79 128.79
 -2 0 -24 2296.37 131.19
 -2 0 24 2322.07 140.49
 2 0 24 1983.5 128.19
 2 0 24 2221.38 137.19
 0 -2 24 2137.39 130.69
 -2 2 -24 1389.36 82.29
 2 2 -24 1364.66 85.59
 2 2 -24 1388.76 81.39
 2 -2 24 1387.16 87.39
 2 2 24 1324.67 81.99
 -2 -2 24 1372.66 84.19
 -1 3 -24 111.09 11.6
 3 1 -24 144.79 15.9
 1 -3 24 151.28 14.1
 -3 -1 24 112.89 16.2
 3 1 24 123.29 10.3
 1 3 -24 125.59 12.1
 1 3 -24 120.49 14.4
 3 -1 -24 140.59 11.8
 -3 1 -24 142.89 11.6
 3 -1 -24 117.49 14.7
 -1 -3 24 124.39 12.6
 3 -1 24 124.79 10.8
 3 -1 24 124.09 17.1
 3 3 -24 87.99 12.1
 -3 3 -24 100.69 10.2
 3 -3 -24 112.09 12.4
 3 -3 24 97.29 13.1
 3 3 24 93.19 8.8
 3 3 24 94.39 8.9
 -3 -3 24 96.39 10.8
 2 -4 -24 477.75 35.6
 4 2 -24 518.35 41.9
 -2 4 -24 474.55 32.2
 2 -4 24 439.46 34.7
 -4 -2 24 452.85 34.6
 -4 0 -24 602.94 41.7
 0 4 -24 718.43 43.7
 0 -4 24 667.73 44.9
 4 0 24 680.33 39.8
 -4 2 -24 493.05 31
 4 -2 -24 445.36 31.9
 2 4 -24 495.95 33.5
 2 4 -24 511.05 31.7
 4 -2 -24 437.86 35.2
 4 -2 24 392.26 37.7
 -2 -4 24 468.45 32.9
 2 4 24 480.05 32.2
 -4 4 -24 186.58 16
 4 4 -24 188.18 19
 4 -4 -24 173.68 17.9
 4 4 24 152.08 13.2
 4 -4 24 181.88 20.1
 -4 -4 24 158.08 15.4
 4 4 24 193.58 13.5
 -3 5 -24 53.09 9.2
 3 -5 -24 41.1 10.3
 5 3 -24 33.7 10.3
 -3 5 24 49.2 10.5
 -5 -3 24 48 9.6
 3 -5 24 34.3 9.5
 -1 5 -24 51.89 8.7
 1 -5 -24 64.19 12.3
 1 -5 24 57.69 10.6
 -5 -1 24 47.6 12.3
 -1 5 24 43.8 9.1
 1 5 -24 51.69 8.9
 -5 1 -24 53.29 7.3
 1 5 24 76.79 11.2
 -1 -5 24 60.09 10.1
 -5 3 -24 43.8 7.3
 3 5 -24 38.9 8.8
 -3 -5 24 38.3 8.1
 5 -3 24 36.2 12.7
 3 5 24 59.69 9
 -5 5 -24 16.8 5.8
 5 -5 -24 24.6 8.2
 5 5 -24 7.8 8.1
 -5 -5 24 9.7 5.9
 5 -5 24 22.4 10.3
 -5 5 24 21.8 9
 -4 6 -24 42.4 9
 4 -6 -24 35.1 10.4
 6 4 -24 50.89 11.2
 -4 6 24 56.49 11.4
 4 -6 24 51.19 12
 -2 6 -24 114.69 12.4
 2 -6 -24 96.89 16.2
 -2 6 24 123.39 15.2
 2 -6 24 91.59 15
 0 -6 -24 166.28 32.7
 0 6 -24 162.98 16.3
 0 -6 24 177.58 18.3
 2 6 -24 137.39 15
 -2 -6 -24 124.29 17.7
 -6 2 -24 125.19 11.7
 6 -2 24 152.98 15.7
 2 6 24 141.09 14.9
 -2 -6 24 112.39 14.5
 4 6 -24 48.5 10.3
 -6 4 -24 43.6 8
 6 -4 -24 32.6 8.9
 6 -4 24 40.3 12.7
 -6 4 24 44.8 10
 -4 -6 24 54.39 9.6
 4 6 24 67.79 9.7
 -1 7 -24 17.6 5.8
 1 -7 -24 6.9 7.4
 1 -7 24 19.2 8.8
 -1 7 24 21.1 8.1
 1 7 -24 16.1 6.6
 -1 -7 -24 23.3 10
 -1 -7 24 17 8.3
 1 7 24 25.6 8.5
 -1 0 -25 919.31 55.09
 1 0 -25 966.8 57.89
 0 -1 -25 694.13 53.99
 0 1 -25 757.92 52.49
 0 1 -25 783.82 54.59
 -1 0 25 974.9 58.39
 -1 0 25 1011.5 64.29
 0 -1 25 685.93 53.19
 1 0 25 870.21 61.09
 0 1 25 793.32 52.39
 0 -1 25 701.53 55.29
 2 1 -25 739.73 46.2
 -1 2 -25 730.33 46.6
 2 1 -25 820.82 52.19
 -2 -1 25 661.63 51.49
 1 -2 25 749.92 50.29
 1 2 -25 757.32 45.9
 2 -1 -25 612.04 48.2
 -2 1 -25 743.53 45.2
 1 2 -25 701.83 46.3
 -1 -2 25 762.22 47.4
 1 2 25 683.93 44.3
 2 -1 25 690.83 44.7
 2 -3 -25 428.16 31.9
 3 2 -25 420.16 33.6
 -2 3 -25 406.96 28.8
 -3 -2 25 441.56 31.4
 3 2 25 398.46 29.2
 2 -3 25 465.65 33.1
 -3 0 -25 517.45 32.4
 3 0 -25 466.15 28.8
 3 0 -25 438.86 29.9
 -3 0 25 381.96 37.8
 3 0 25 444.06 28.7
 0 -3 25 463.65 32.5
 3 0 25 419.36 35.4
 2 3 -25 436.56 31.7
 3 -2 -25 435.56 31.3
 -3 2 -25 425.86 29.4
 2 3 -25 463.65 29.3
 3 -2 25 425.46 35.9
 -2 -3 25 460.65 31.3
 3 -4 -25 285.97 24.8
 4 3 -25 261.77 25.5
 -3 4 -25 270.97 21.6
 4 3 25 312.87 20.8
 3 -4 25 264.17 24.8
 -4 -3 25 280.57 22.4
 4 3 25 300.57 18.8
 -1 4 -25 497.75 34.2
 1 -4 -25 530.25 38.5
 4 1 -25 483.05 37.9
 1 -4 25 517.05 36.7
 4 -1 -25 586.54 37.7
 4 -1 -25 529.45 34.7
 -4 1 -25 545.55 36.1
 1 4 -25 547.65 37.6
 -1 -4 25 516.55 38
 4 -1 25 666.63 46.1
 -4 3 -25 298.07 21.8
 3 4 -25 299.27 24.7
 4 -3 -25 271.97 23.5
 4 -3 25 311.07 28.8
 3 4 25 301.87 21.8
 -3 -4 25 322.57 23.5
 5 4 -25 110.19 16.3
 -4 5 -25 86.59 13
 -4 5 25 68.19 13
 4 -5 25 76.99 14.9
 -5 -4 25 104.39 12.1
 -2 5 -25 140.59 14.4
 5 2 -25 169.28 17.2
 2 -5 -25 147.39 17.4
 2 -5 25 128.49 16.1
 -5 -2 25 142.09 19.6
 0 -5 -25 201.78 20.7
 0 5 -25 173.18 16
 0 -5 25 170.38 16.6
 0 5 25 163.58 16.5
 5 -2 -25 147.09 16.5
 -5 2 -25 170.18 13.7
 2 5 -25 141.59 15.2
 5 -2 -25 165.88 12.7
 -2 -5 25 139.99 15.5
 2 5 25 172.58 15.6
 5 -2 25 129.29 20.8
 5 -4 -25 101.59 13.1
 -5 4 -25 97.99 11.1
 4 5 -25 97.79 14.3
 4 5 25 85.19 10
 -4 -5 25 97.89 11.8
 5 -4 25 60.19 14.9
 6 3 -25 94.09 13.7
 -3 6 -25 89.79 11.7
 3 -6 -25 94.59 15.2
 -3 6 25 93.79 14.4
 -6 -3 25 50.59 13
 3 -6 25 79.79 13.7
 -1 6 -25 173.08 16.6
 1 -6 -25 185.58 20.5
 -1 6 25 160.98 17.6
 1 -6 25 152.78 18.2
 -1 -6 -25 148.29 22.4
 1 6 -25 176.68 17.2
 1 6 25 178.08 17.9
 -1 -6 25 205.98 19.3
 6 -3 -25 94.49 10.1
 -6 3 -25 110.19 11.3
 3 6 -25 86.89 14
 -3 -6 25 115.59 14.1
 6 -3 25 94.79 17.8
 3 6 25 104.59 12.9
 2 -7 -25 15.3 10
 -2 7 -25 21.8 7.4
 -2 7 25 25.7 9.4
 2 -7 25 33.7 9.8
 0 7 -25 31.6 8.8
 0 -7 -25 35.4 12.1
 0 -7 25 49.4 10.4
 0 7 25 45.2 10
 2 7 -25 39.7 9
 -2 -7 -25 38.8 11.4
 -2 -7 25 26.1 9.4
 2 7 25 20.1 7.4
 0 0 -26 787.12 56.99
 0 0 26 786.52 60.59
 0 0 26 867.41 56.39
 1 1 -26 19.5 6.3
 -1 1 -26 27.7 5.8
 1 1 -26 29.9 6.9
 -1 -1 26 11.8 5.9
 1 -1 26 23.1 5.9
 1 1 26 25.1 6.3
 1 -1 26 22.6 7.8
 -2 0 -26 862.91 49.99
 0 2 -26 760.12 47.3
 2 0 -26 610.74 50.09
 2 0 -26 743.83 49.9
 0 -2 26 674.93 48.7
 -2 0 26 805.22 58.39
 2 0 26 816.62 56.19
 2 0 26 648.34 46.5
 2 2 -26 660.03 40.5
 2 2 -26 632.44 44.5
 -2 2 -26 668.43 41.4
 2 2 26 625.04 41.1
 -2 -2 26 652.63 43.7
 2 -2 26 617.24 46.3
 -1 3 -26 109.89 11.3
 3 1 -26 138.19 16.2
 3 1 -26 123.89 7.9
 1 -3 26 111.09 13.4
 -3 -1 26 80.09 16.1
 3 1 26 98.49 10.1
 -3 1 -26 117.19 11.2
 1 3 -26 105.39 11.5
 3 -1 -26 117.09 14.2
 3 -1 -26 119.49 11.2
 3 -1 26 123.09 10.5
 -1 -3 26 107.29 12.2
 3 -1 26 105.99 18.1
 3 -3 -26 151.08 15.5
 3 3 -26 168.78 16.9
 -3 3 -26 150.58 13.5
 3 3 26 152.98 12.7
 3 -3 26 171.18 18.7
 -3 -3 26 156.18 15
 -2 4 -26 348.37 24.8
 2 -4 -26 331.77 27.7
 4 2 -26 372.66 29.6
 -4 -2 26 319.97 27.9
 4 2 26 340.47 20.2
 2 -4 26 324.67 27.4
 4 2 26 307.17 20.4
 0 4 -26 409.26 29.2
 4 0 26 409.06 25.7
 0 -4 26 427.96 31
 2 4 -26 372.46 26.6
 4 -2 -26 313.17 29.2
 -4 2 -26 373.96 24.2
 2 4 -26 323.07 26.2
 4 -2 -26 352.56 25.1
 2 4 26 382.36 25.6
 4 -2 26 251.77 29.6
 -2 -4 26 308.57 30.9
 4 -4 -26 153.58 17.2
 -4 4 -26 167.08 14.8
 4 4 -26 171.48 18.1
 -4 -4 26 169.88 15.9
 4 4 26 165.28 12.8
 4 -4 26 154.78 19.3
 4 4 26 138.59 13
 -3 5 -26 92.89 11.5
 3 -5 -26 98.79 16.2
 5 3 -26 86.89 14.5
 -5 -3 26 83.99 13
 -1 5 -26 100.99 11.6
 1 -5 -26 129.59 15.4
 1 -5 26 94.99 12.4
 -5 -1 26 58.39 15.3
 -5 1 -26 113.89 11.2
 1 5 -26 108.39 12.2
 -1 -5 26 122.09 13.8
 1 5 26 111.99 13
 3 5 -26 74.39 12.2
 -5 3 -26 101.19 10.7
 5 -3 -26 112.59 12.3
 3 5 26 102.49 11.3
 5 -3 26 74.49 16.5
 -3 -5 26 98.49 12.2
 5 5 -26 40.1 10.3
 -5 5 -26 34.8 7.8
 5 -5 -26 46.6 10.4
 -5 5 26 33.9 9.8
 5 -5 26 39.3 11.7
 -5 -5 26 59.59 10.3
 -4 6 -26 46.5 9.3
 4 -6 -26 31.6 10.2
 6 4 -26 16.7 8.7
 -4 6 26 44 10.9
 4 -6 26 40.4 12
 -2 6 -26 83.79 11.2
 2 -6 -26 79.89 14.9
 2 -6 26 90.59 15
 -2 6 26 108.79 14.1
 -6 -2 26 66.49 14.4
 0 -6 -26 141.29 18.4
 0 6 -26 139.09 14.7
 0 6 26 133.39 16
 -6 2 -26 116.59 11.4
 -2 -6 -26 134.19 22.7
 2 6 -26 98.99 13.3
 6 -2 26 89.29 13.9
 -2 -6 26 126.29 14.3
 2 6 26 115.29 13.7
 4 6 -26 47.8 9.7
 6 -4 -26 47.3 9.6
 -6 4 -26 48.6 8.2
 -4 -6 26 35.3 9
 6 -4 26 29.4 13.9
 4 6 26 49.6 8.7
 -6 4 26 68.89 12.6
 1 -7 -26 12.6 9.3
 -1 7 -26 19.7 7.1
 -1 7 26 36.7 10.4
 1 -7 26 40.2 9.7
 1 7 -26 31.3 8.2
 -1 -7 -26 29.3 10.6
 -1 -7 26 27.6 8.8
 1 7 26 40.9 9.8
 1 0 -27 4.5 5.6
 1 0 -27 -0.8 4.9
 -1 0 -27 8 4.8
 0 1 -27 9 4.4
 0 1 -27 18.6 7.8
 -1 0 27 -5.6 4.9
 1 0 27 7.5 4.8
 0 -1 27 11.1 6.1
 0 1 27 6.2 4
 1 0 27 -0.7 6.2
 -1 2 -27 47.7 7.5
 2 1 -27 67.29 12.1
 2 1 -27 46.4 7.3
 2 1 27 53.99 9.5
 1 -2 27 51.39 10.1
 -2 -1 27 33.9 9.8
 2 -1 -27 30.7 8.3
 1 2 -27 37 7.6
 -2 1 -27 57.89 8.2
 1 2 -27 39.3 7.3
 1 2 27 37.4 6.5
 2 -1 27 19.6 9.3
 -1 -2 27 54.99 9.3
 2 -1 27 50.29 7.7
 3 2 -27 50.89 11.1
 2 -3 -27 55.19 10.6
 -2 3 -27 67.89 8.3
 3 2 27 65.79 8.9
 2 -3 27 50.79 10.4
 -3 -2 27 61.59 11.3
 -3 0 -27 31.5 7.5
 3 0 -27 35 5.6
 0 3 -27 46.1 7.7
 3 0 -27 47 7.2
 3 0 27 35.1 5.4
 -3 0 27 31.6 11.6
 3 0 27 27.3 9.5
 0 -3 27 45.9 8.5
 3 -2 -27 61.89 8.7
 2 3 -27 67.39 10.2
 2 3 -27 54.29 7.3
 -3 2 -27 57.29 7.7
 -2 -3 27 43.6 8.6
 3 -2 27 54.09 13.3
 -3 4 -27 45.4 7.8
 4 3 -27 57.49 11.7
 3 -4 -27 46.4 9.8
 4 3 27 44.3 5.4
 3 -4 27 55.79 12
 4 3 27 56.19 7.8
 -4 -3 27 41.6 8.3
 1 -4 -27 82.09 14.1
 -1 4 -27 89.79 10.2
 4 1 -27 73.29 12.9
 1 -4 27 88.19 11.5
 4 1 27 81.29 6.4
 -4 -1 27 90.49 18.8
 4 -1 -27 117.99 11.8
 -4 1 -27 95.49 10.1
 4 -1 -27 74.59 8.2
 1 4 -27 74.49 11.3
 4 -1 27 83.69 8.2
 4 -1 27 93.69 17.1
 -1 -4 27 91.39 11.7
 3 4 -27 59.39 10.8
 -4 3 -27 57.39 8.5
 4 -3 -27 76.49 10.4
 -3 -4 27 66.19 9.3
 4 -3 27 56.69 13.4
 3 4 27 49.8 8.1
 4 -5 -27 20.5 8.4
 -4 5 -27 10 5.8
 5 4 -27 5.1 7.6
 4 -5 27 20.9 9.9
 -5 -4 27 33.3 7.7
 -2 5 -27 23 6
 5 2 -27 33.8 9.3
 2 -5 -27 27.9 8.7
 2 -5 27 29 8.9
 -5 -2 27 28.7 12.5
 0 -5 -27 18.2 8.4
 0 5 -27 44.1 8.4
 0 5 27 31.6 8
 0 -5 27 31.3 8.2
 5 -2 -27 51.59 10
 -5 2 -27 36.8 6.3
 2 5 -27 29.7 7.9
 5 -2 -27 32 5.6
 5 -2 27 25.3 12.2
 2 5 27 23.3 7.2
 -2 -5 27 22.6 7.1
 -5 4 -27 30.3 6.7
 4 5 -27 8.2 6.8
 5 -4 -27 15.7 6.9
 5 -4 27 10.7 9.3
 4 5 27 26.7 6
 -4 -5 27 23.3 6.9
 -3 6 -27 18.7 6.5
 3 -6 -27 11.6 8
 6 3 -27 26.4 7.9
 -6 -3 27 14.3 10.9
 -3 6 27 19.4 8
 3 -6 27 19.2 8.9
 1 -6 -27 46.4 12.3
 -1 6 -27 37.8 7.9
 -1 6 27 34.9 8.8
 1 -6 27 31.6 9
 1 6 -27 28.2 7.7
 -1 -6 -27 19.2 10.3
 1 6 27 35.6 9.3
 -1 -6 27 33.9 8.6
 6 -3 -27 27.7 5.7
 -6 3 -27 27.9 6.7
 3 6 -27 21.3 7.7
 -3 -6 27 31.5 8.9
 3 6 27 26.6 7.7
 6 -3 27 31.3 13.1
 0 7 -27 8.1 5.7
 0 -7 -27 10.5 8.4
 0 -7 27 4.7 7
 0 7 27 2.3 6.4
 0 0 -28 27.6 7.8
 0 0 28 30.9 7.6
 0 0 28 18.6 9.6
 1 1 -28 9.8 5.3
 -1 1 -28 21.9 5.6
 1 1 -28 20.6 5.9
 1 1 28 16.2 6.2
 1 -1 28 19.6 8.1
 1 -1 28 27.3 6.3
 -1 -1 28 7.9 6
 0 2 -28 15.4 5.2
 -2 0 -28 19.2 6.3
 2 0 -28 19.4 7
 2 0 -28 14.9 6.8
 2 0 28 26.7 9.7
 2 0 28 14.5 5
 0 -2 28 18.2 6.4
 -2 0 28 21.9 10.8
 -2 2 -28 10.2 4
 2 2 -28 9.5 3.6
 2 2 -28 7.6 4.7
 2 2 28 12.1 4.6
 2 -2 28 -1 5.2
 -2 -2 28 2.8 5.1
 3 1 -28 4.2 6
 3 1 -28 0.8 1.8
 -1 3 -28 2.9 3.1
 -3 -1 28 -3.8 6.8
 3 1 28 7.7 3.9
 1 -3 28 -0.5 3.5
 1 3 -28 -1.4 3.7
 -3 1 -28 2.2 3.7
 3 -1 -28 2.5 5.6
 3 -1 -28 4.2 3.4
 3 -1 28 6.6 3.3
 -1 -3 28 0.2 4.1
 3 -1 28 5 7.2
 3 -3 -28 -2 4
 3 3 -28 4 5.6
 -3 3 -28 0.1 3.2
 3 3 28 9.8 4
 -3 -3 28 -7.9 3.7
 3 -3 28 -1.1 6
 -2 4 -28 3.5 4.2
 4 2 -28 1.7 6.1
 2 -4 -28 3.6 5.3
 -4 -2 28 0.3 6.7
 4 2 28 2.4 2
 2 -4 28 -5.2 4.1
 4 2 28 0.2 2.4
 0 4 -28 1 3.4
 -4 0 -28 0.2 3.9
 4 0 28 -1.6 2.2
 0 -4 28 1 4.7
 4 -2 -28 2.1 4.2
 2 4 -28 0 4.3
 -4 2 -28 7.6 4
 2 4 -28 3.9 4
 -2 -4 28 5.3 4.8
 4 -2 28 11.8 8
 4 -4 -28 -1 4.8
 4 4 -28 5.5 5.7
 -4 4 -28 2.7 3.8
 4 -4 28 -10.4 4.9
 4 4 28 14.5 4.8
 4 4 28 3.9 3.4
 -4 -4 28 -0.7 5.2
 -3 5 -28 0.2 4.3
 3 -5 -28 2.7 5.9
 5 3 -28 -9.2 5.2
 3 -5 28 6.2 7.3
 -5 -3 28 0 6.5
 1 -5 -28 4.8 5.9
 -1 5 -28 11.2 5.1
 -5 -1 28 18.2 9.7
 1 -5 28 6.6 5.9
 -5 1 -28 0 3.8
 1 5 -28 3.4 4.2
 5 -1 28 5.6 6.6
 -1 -5 28 -1.4 4.5
 1 5 28 -1.3 4.3
 5 -3 -28 -3.8 4.3
 -5 3 -28 3.2 3.7
 3 5 -28 6.2 5.3
 -3 -5 28 7.1 5.6
 3 5 28 0.9 4
 5 -3 28 -10.9 7
 5 -5 -28 -5.5 5.7
 5 5 -28 0.5 7.5
 -5 5 -28 5.5 4.6
 5 -5 28 -4.2 7.7
 -5 5 28 -8 5.7
 -5 -5 28 3.8 6.5
 -2 6 -28 0.3 4.6
 2 -6 -28 0.8 7.3
 -6 -2 28 0.2 9.4
 -2 6 28 -1.5 5.1
 2 -6 28 -5 4.9
 0 6 -28 -0.7 4.8
 0 -6 -28 -3.2 5.6
 0 -6 28 7.7 6.4
 0 6 28 -0.6 4.4
 -2 -6 -28 -1.3 7.3
 2 6 -28 2.8 4.9
 -6 2 -28 4.9 4.4
 2 6 28 11 5.5
 6 -2 28 0.7 7.5
 -2 -6 28 -0.7 5.6
 1 -7 -28 -9.9 7.1
 -1 7 -28 5.4 5.5
 1 -7 28 -3.6 5.3
 -1 7 28 -5.8 4.9
 -1 -7 -28 -5 7.5
 1 7 -28 0.5 5.4
 1 7 28 -1.3 6.3
 -1 -7 28 -2.6 6.1
 -1 0 -29 48.1 9.4
 1 0 -29 57.49 11.7
 1 0 -29 65.69 11.7
 1 0 29 58.89 10.9
 1 0 29 56.89 13.6
 0 -1 29 60.59 13.1
 -1 0 29 68.69 16.6
 2 1 -29 84.89 13.7
 2 1 -29 61.09 8.2
 -1 2 -29 51.69 8.3
 -2 -1 29 41 12.4
 1 -2 29 61.89 11.7
 2 1 29 84.29 11
 -2 1 -29 64.59 8.5
 1 2 -29 57.19 9.7
 1 2 -29 71.09 9.2
 -1 -2 29 53.19 9.8
 2 -1 29 54.39 13.6
 2 -1 29 60.09 8.1
 -2 3 -29 39.9 7.2
 2 -3 -29 50.79 10.2
 3 2 -29 54.69 11.4
 -3 -2 29 45.9 10.6
 3 2 29 63.09 9.5
 2 -3 29 31.5 9.1
 3 0 -29 63.79 7.3
 -3 0 -29 65.39 10.2
 3 0 -29 62.99 9.2
 0 3 -29 67.19 9.9
 3 0 29 54.19 7.2
 -3 0 29 50.09 15.5
 3 0 29 69.39 13.5
 0 -3 29 47.4 10
 2 3 -29 36.6 8.4
 3 -2 -29 52.19 8.7
 -3 2 -29 54.69 8.2
 3 -2 29 45.2 11.7
 -2 -3 29 53.49 9.4
 -3 4 -29 18.1 6
 4 3 -29 34.6 10.1
 3 -4 -29 24.6 7.8
 4 3 29 36.3 6.7
 4 3 29 33.5 4.7
 3 -4 29 21.9 8.8
 -4 -3 29 38.6 8.7
 -1 4 -29 28.9 7.1
 4 1 -29 35 9.3
 4 1 29 37.4 4.5
 1 -4 29 43.5 9.3
 -4 -1 29 28.9 13.8
 -4 1 -29 41.2 7.4
 4 -1 -29 41.7 6.4
 1 4 -29 38.7 8.3
 4 -1 -29 58.99 9.3
 -1 -4 29 31.1 8.2
 4 -1 29 40.8 12.6
 4 -1 29 52.59 6.3
 4 -3 -29 24.1 7
 -4 3 -29 21.8 5.7
 3 4 -29 26.5 7.9
 -3 -4 29 29.1 7.6
 3 4 29 22 5.8
 4 -3 29 41.9 11.6
 5 4 -29 6.9 7.6
 -4 5 -29 7.4 5
 4 -5 -29 -1 5.8
 4 -5 29 12.9 8.4
 -5 -4 29 13.7 7.6
 -2 5 -29 20.5 6.4
 2 -5 -29 12.4 7.5
 5 2 -29 28.9 9.3
 -5 -2 29 28.9 11.8
 2 -5 29 21 8.5
 0 5 -29 14.5 5.9
 0 -5 -29 23.2 8.5
 0 -5 29 10.9 6.4
 2 5 -29 7.8 5.6
 5 -2 -29 15.7 4.6
 5 -2 -29 23.6 8.9
 -5 2 -29 29.1 6.1
 -2 -5 29 20 7.3
 2 5 29 20.8 6.6
 5 -2 29 13.9 10.6
 4 5 -29 -2.3 8.9
 5 -4 -29 12.7 6.6
 -5 4 -29 6.5 4.9
 5 -4 29 8 9.3
 -4 -5 29 15.1 6.7
 -3 6 -29 2.6 4.4
 3 -6 -29 0.3 6.5
 6 3 -29 -1.3 6.9
 -6 -3 29 -10.3 11.8
 -3 6 29 -9.9 5.9
 3 -6 29 10.8 7.7
 1 -6 -29 7 7.4
 -1 6 -29 3.8 4.9
 -1 6 29 15.4 7.5
 1 -6 29 11.5 7.4
 -6 1 -29 4.8 3.4
 -1 -6 -29 8.5 9
 1 6 -29 10.8 5.7
 3 6 -29 6.2 6.3
 -6 3 -29 11.4 5.1
 3 6 29 17.9 6.8
 -3 -6 29 12.8 6.8
 6 -3 29 5.1 11.5
 0 7 -29 9.3 5.8
 0 -7 -29 15.1 10.2
 0 -7 29 3 7
 0 7 29 11.4 7
 0 0 -30 9.6 5.5
 0 0 30 21.2 10.1
 -1 1 -30 77.99 10
 1 1 -30 60.59 10.9
 1 1 -30 73.89 11.8
 1 -1 30 57.99 13.8
 1 1 30 80.99 10.8
 -1 -1 30 68.69 13.4
 2 0 -30 11.9 6.4
 2 0 -30 19.9 8.2
 0 2 -30 25.9 6.5
 -2 0 -30 12.5 5.9
 -2 0 30 26.7 12.2
 2 0 30 19.6 10.6
 0 -2 30 13 6.4
 2 0 30 7.9 5.1
 2 2 -30 16.6 6.7
 -2 2 -30 19.4 5.2
 2 -2 30 9.4 6.3
 2 2 30 11.7 5.1
 -2 -2 30 6.5 5.5
 3 1 -30 62.39 6.2
 -1 3 -30 48.8 8.6
 3 1 -30 85.59 14.9
 1 -3 30 54.99 10.6
 3 1 30 53.09 8.4
 -3 -1 30 43.8 13.6
 3 -1 -30 53.89 8.8
 -3 1 -30 67.29 8.9
 1 3 -30 47.6 8.8
 3 -1 -30 74.89 12.4
 3 -1 30 46.3 7.4
 3 -1 30 65.59 15
 -1 -3 30 49.3 9.4
 3 3 -30 27.4 8.5
 3 -3 -30 39.7 8.7
 -3 3 -30 33.3 7
 -3 -3 30 27.2 8
 3 3 30 31.3 6.1
 3 -3 30 34.8 9.3
 -2 4 -30 9.9 5.2
 2 -4 -30 17.7 7.4
 4 2 -30 6.8 7.2
 2 -4 30 1.4 6.3
 4 2 30 16.6 3.7
 -4 -2 30 14.8 8.8
 0 4 -30 16.6 5.9
 -4 0 -30 22.2 6
 0 -4 30 18.9 6.4
 4 0 30 14.6 3.7
 2 4 -30 22.2 7
 -4 2 -30 16.3 5.2
 4 -2 -30 15.8 5.3
 2 4 -30 14.7 5.1
 -2 -4 30 11.4 6.7
 4 -2 30 15.4 8.9
 4 4 -30 7.9 6.5
 -4 4 -30 10.9 4.9
 4 -4 -30 9.2 6.5
 4 4 30 5.3 3.7
 4 -4 30 5 8.1
 -4 -4 30 -10.5 8.9
 5 3 -30 16.4 8.4
 3 -5 -30 7.2 7.2
 -3 5 -30 8.8 5.5
 -5 -3 30 19.1 8
 3 -5 30 11.5 7.9
 -1 5 -30 22.1 6
 1 -5 -30 14.2 8.1
 -5 -1 30 19.2 11.8
 1 -5 30 15.1 7.5
 1 5 -30 14.1 5.7
 -5 1 -30 19.2 6.2
 1 5 30 29 7.8
 -1 -5 30 29.3 8.4
 5 -1 30 13.1 8.3
 -5 3 -30 6.3 4.6
 3 5 -30 16.3 6.9
 5 -3 -30 10.7 5.3
 -3 -5 30 9.9 5.7
 5 -3 30 -6.1 8.4
 3 5 30 12.2 5.7
 2 -6 -30 4.9 7.4
 -2 6 -30 8.6 5.1
 2 -6 30 12 7.5
 -6 -2 30 14.1 11.6
 -2 6 30 2.6 5.5
 0 -6 -30 3.7 7.1
 0 6 -30 7.6 6.2
 0 6 30 -6.3 5.5
 0 -6 30 9.4 6.1
 2 6 -30 -0.2 5
 -6 2 -30 1.4 4.8
 2 6 30 10.3 6.5
 6 -2 30 14 9.3
 -2 -6 30 8.3 7
 -1 0 -31 2.9 4.7
 0 1 -31 -2.7 3.6
 1 0 -31 -3.1 4.2
 -1 0 31 1.7 6.1
 0 -1 31 5.1 5.5
 1 0 31 -4.6 6.3
 2 1 -31 5.5 4.2
 2 1 -31 2.6 5.7
 -1 2 -31 6.4 3.7
 1 -2 31 1.7 4.7
 -2 -1 31 -4.1 5.2
 2 1 31 17.4 6.5
 1 2 -31 -3.6 2.8
 -2 1 -31 1 3.9
 2 -1 31 -3.5 5.2
 -1 -2 31 12.1 6.1
 3 2 -31 3.6 6.3
 -2 3 -31 3.8 3.7
 2 -3 -31 4.6 4.8
 3 2 31 1.5 4.7
 -3 -2 31 0.9 5.7
 2 -3 31 -8.1 5
 0 3 -31 0 3
 -3 0 -31 -3.3 4.3
 3 0 -31 -0.3 4
 0 -3 31 -1 5.2
 3 0 31 7.7 3.6
 -3 0 31 2.9 9.6
 3 0 31 -1.8 7
 2 3 -31 -1.7 4.5
 2 3 -31 5.4 3.9
 -3 2 -31 3.6 4
 3 -2 -31 4.4 4.7
 -2 -3 31 7.6 5.9
 3 -2 31 12.7 7.7
 3 -4 -31 1 5.7
 -3 4 -31 7.5 4.2
 4 3 -31 13.3 7.8
 3 -4 31 -0.8 6.8
 4 3 31 1.8 2.9
 -4 -3 31 -0.2 5.8
 4 3 31 -4.8 5
 4 1 -31 9.9 7.2
 -1 4 -31 2.2 3.8
 4 1 31 8 2.9
 -4 -1 31 0.6 8.2
 1 -4 31 1.8 5
 -4 1 -31 11 5.2
 1 4 -31 3.5 4.4
 4 -1 -31 11.9 6.1
 4 -1 -31 6.9 3.5
 4 -1 31 4.2 8.8
 -1 -4 31 13.3 5.9
 4 -1 31 11.6 3.8
 3 4 -31 5.6 5.2
 4 -3 -31 13.6 6
 -4 3 -31 -0.5 3.3
 3 4 31 7 4.8
 4 -3 31 11.6 8.1
 -3 -4 31 6 6
 -4 5 -31 1.9 4.3
 4 -5 -31 6.9 6.9
 5 4 -31 -6.9 6.6
 4 -5 31 9.5 8.8
 -5 -4 31 -9.1 9.6
 2 -5 -31 5.7 6.5
 5 2 -31 11.8 6.9
 -2 5 -31 -1.3 4.6
 -5 -2 31 20.3 11.8
 2 -5 31 -6.2 6.3
 0 5 -31 -3.9 3.3
 0 -5 31 -0.7 5
 -5 2 -31 2.8 4.1
 5 -2 -31 -4 3.3
 5 -2 -31 -5.7 7.6
 2 5 -31 9 5.6
 2 5 31 7.8 5.7
 5 -2 31 -9.7 8.1
 -2 -5 31 -8.5 4
 4 5 -31 2.8 6.5
 -5 4 -31 8.2 5.1
 5 -4 -31 4.7 6
 4 5 31 -2.6 4.3
 -4 -5 31 1.5 6.2
 3 -6 -31 5.9 7
 6 3 -31 11.1 7.6
 -3 6 -31 2 4.6
 3 -6 31 7.3 8.4
 -3 6 31 11.1 8.1
 -6 -3 31 -11.2 9.4
 -1 6 -31 1.1 4.7
 1 -6 -31 9.1 7.1
 1 -6 31 12.2 7.3
 -1 6 31 -6.3 5.2
 -1 -6 -31 2.5 7.4
 1 6 -31 -10.4 3.9
 -1 -6 31 0.3 5.8
 1 6 31 -0.9 5.4
 3 6 -31 3.8 5.5
 -6 3 -31 -1.3 4.3
 -3 -6 31 0.2 5.8
 3 6 31 -4.7 5.7
 6 -3 31 11.8 12
 0 7 -31 -5.4 4
 0 7 31 1.5 6.4
 0 0 -32 877.21 59.39
 0 0 32 852.51 66.19
 -1 1 -32 47.2 9.6
 1 1 -32 44.4 10.5
 1 -1 32 31.6 10.5
 -1 -1 32 38.7 11.3
 2 0 -32 498.75 47.9
 2 0 -32 682.03 43.9
 -2 0 -32 616.64 41.5
 0 -2 32 444.86 41.2
 2 0 32 680.43 49.99
 2 2 -32 318.17 29
 -2 2 -32 376.86 26.5
 2 2 -32 364.16 25.6
 2 -2 32 368.96 32.4
 -2 -2 32 351.06 30.4
 3 1 -32 70.69 13.5
 -1 3 -32 69.19 10.2
 3 1 -32 57.59 6.9
 3 1 32 39.8 8
 -3 -1 32 73.19 16.9
 1 -3 32 50.79 10.9
 3 -1 -32 54.69 9.1
 1 3 -32 53.79 9.1
 -3 1 -32 47.4 9
 -1 -3 32 62.39 10.7
 3 -1 32 47.1 16.7
 -3 3 -32 65.79 9.4
 3 -3 -32 35.6 9
 3 3 -32 56.99 12.3
 -3 -3 32 70.69 12.1
 3 -3 32 40.1 11.8
 -2 4 -32 158.88 14.8
 2 -4 -32 173.58 18.8
 -4 -2 32 139.39 19.7
 2 -4 32 139.09 17.1
 4 2 32 141.39 12.2
 -4 0 -32 228.78 18.9
 0 4 -32 212.48 19
 4 0 -32 234.08 14.4
 0 -4 32 244.28 21.7
 4 0 32 212.18 16.1
 2 4 -32 186.48 17.8
 2 4 -32 170.98 15.8
 -4 2 -32 174.28 15.5
 4 -2 -32 171.88 16.1
 -2 -4 32 187.38 18.3
 4 -2 32 117.59 22.2
 4 -4 -32 68.79 12.6
 -4 4 -32 77.79 11.1
 4 4 -32 70.19 13.8
 4 -4 32 80.89 15.7
 4 4 32 75.39 9.1
 -4 -4 32 100.39 14.6
 3 -5 -32 23.9 9.6
 -3 5 -32 20.1 6.6
 5 3 -32 49.1 10.8
 3 -5 32 19.3 9.1
 -5 -3 32 27.6 10.7
 -1 5 -32 21.1 6.3
 1 -5 -32 30.2 10.1
 -5 -1 32 60.79 15.7
 1 -5 32 20.5 8.4
 1 5 -32 26 7.3
 -5 1 -32 42.1 7.7
 5 -1 32 41.7 6.1
 5 -1 32 34.6 10.3
 -1 -5 32 20.5 8.1
 5 -3 -32 24.5 7
 -5 3 -32 22.4 6.5
 3 5 -32 37.6 8.7
 3 5 32 25 7.1
 -3 -5 32 19.4 7.5
 5 -3 32 18.1 10.7
 -2 6 -32 36.7 8.5
 2 -6 -32 32.1 10.7
 -6 -2 32 39.8 15.8
 2 -6 32 51.49 11.8
 -2 6 32 29.3 10
 0 6 -32 54.69 9.9
 0 -6 -32 53.09 13.8
 0 -6 32 54.09 11.6
 0 6 32 55.69 11.3
 2 6 -32 53.39 9.7
 -6 2 -32 32.9 7.8
 2 6 32 32.4 9.3
 -2 -6 32 40.2 12.7
 -1 0 -33 1168.08 77.19
 1 0 -33 1209.68 79.09
 1 0 33 1087.79 83.89
 -1 0 33 1339.17 88.49
 -1 2 -33 730.23 56.69
 2 1 -33 738.63 48.8
 2 1 -33 844.92 53.09
 1 -2 33 699.03 53.29
 -2 -1 33 637.84 54.99
 -2 1 -33 686.53 47.1
 1 2 -33 712.53 48.5
 -1 -2 33 751.72 51.49
 2 -1 33 644.14 56.19
 -2 3 -33 380.56 28.1
 3 2 -33 431.46 33.2
 3 2 -33 361.16 24.5
 3 2 33 459.15 30.3
 -3 -2 33 382.66 33.5
 2 -3 33 347.17 32.1
 3 0 -33 429.96 34.8
 -3 0 -33 514.55 34.9
 0 3 -33 456.15 33.2
 3 0 33 411.66 31.3
 -3 0 33 588.34 48
 3 0 33 566.24 42.4
 0 -3 33 427.16 35.5
 3 -2 -33 379.06 28.5
 -3 2 -33 369.56 28.9
 2 3 -33 355.36 28.6
 2 3 -33 365.16 26
 3 -2 33 302.77 32.8
 -2 -3 33 351.36 39.4
 -3 4 -33 177.88 17
 3 -4 -33 184.08 20.3
 4 3 -33 215.78 21.8
 4 3 33 187.98 14.5
 3 -4 33 225.68 22.8
 -4 -3 33 183.38 20.8
 4 1 -33 388.46 31.5
 -1 4 -33 333.87 26
 4 1 33 333.77 22.7
 1 -4 33 340.37 28.9
 4 -1 -33 389.66 26.2
 1 4 -33 364.36 28.1
 -4 1 -33 351.06 27.7
 -1 -4 33 324.17 29
 4 -1 33 431.26 36.5
 3 4 -33 218.18 20.5
 4 -3 -33 179.68 18.3
 -4 3 -33 197.88 17.2
 -3 -4 33 202.68 19.4
 4 -3 33 147.39 22
 3 4 33 205.48 25.2
 4 -5 -33 61.99 12.6
 -4 5 -33 58.89 10
 5 4 -33 72.59 13.6
 4 -5 33 51.29 13.8
 -5 -4 33 53.19 12.5
 -2 5 -33 108.09 12.4
 5 2 -33 94.49 15.9
 2 -5 -33 78.39 15.4
 2 -5 33 107.59 15.3
 -5 -2 33 157.18 24
 0 5 -33 120.19 13.7
 0 -5 33 120.49 15.3
 5 0 33 134.39 9.6
 5 -2 -33 108.69 11.4
 -5 2 -33 119.29 12.5
 2 5 -33 107.99 21.8
 -2 -5 33 124.39 14.9
 5 -2 33 142.09 23.1
 2 5 33 103.19 13.7
 4 5 -33 38.6 10.8
 5 -4 -33 55.09 10.7
 -5 4 -33 61.99 9.8
 -4 -5 33 68.09 12.8
 4 5 33 59.19 9.2
 5 -4 33 81.09 17
 3 -6 -33 56.49 13.5
 -3 6 -33 54.99 9.9
 6 3 -33 45.8 12.1
 3 -6 33 62.39 12.6
 -3 6 33 46.8 12.4
 -6 -3 33 58.49 15.9
 -1 6 -33 95.19 12.4
 1 -6 -33 91.09 17
 1 -6 33 82.99 14.2
 -1 6 33 81.99 13.9
 1 6 -33 119.09 14.7
 -1 -6 -33 110.29 21.6
 -1 -6 33 135.99 16.5
 1 6 33 113.19 15.5
 -6 3 -33 34.6 8.1
 3 6 -33 51.39 11
 3 6 33 65.29 10.8
 -3 -6 33 53.39 14.2
 6 -3 33 54.29 16.1
 0 0 -34 3208.78 191.68
 0 0 34 3146.19 199.98
 -1 1 -34 939.91 54.29
 1 1 -34 896.41 69.09
 1 -1 34 624.44 57.39
 -1 -1 34 697.83 57.89
 -2 0 -34 1967.1 112.19
 2 0 -34 1833.52 114.99
 0 -2 34 1412.06 126.09
 2 0 34 1910.21 120.59
 -2 2 -34 1000.7 58.69
 2 2 -34 899.71 61.89
 2 2 -34 878.01 57.39
 -2 -2 34 885.41 63.39
 2 -2 34 858.01 64.79
 3 1 -34 448.86 29.1
 -1 3 -34 448.66 31.4
 3 1 34 386.36 30.5
 1 -3 34 449.36 35.5
 -3 1 -34 449.36 34.1
 1 3 -34 465.25 34.6
 3 -1 34 543.45 44.8
 -1 -3 34 481.15 36.8
 -3 3 -34 223.08 18.8
 3 3 -34 215.48 22.3
 3 -3 -34 226.28 21.7
 -3 -3 34 244.78 26.5
 3 -3 34 225.48 25.2
 2 -4 -34 302.07 27.1
 -2 4 -34 317.27 23.5
 2 -4 34 330.57 28.4
 4 2 34 265.67 20.4
 -4 -2 34 238.18 28.5
 -4 0 -34 556.24 34.2
 0 4 -34 462.95 33.8
 4 0 -34 460.75 29.2
 4 0 34 436.76 30.3
 0 -4 34 450.45 36.1
 -4 2 -34 319.27 26.4
 2 4 -34 308.07 26.1
 -2 -4 34 339.57 27.4
 4 -2 34 280.77 31.9
 4 -4 -34 115.69 15.6
 -4 4 -34 125.59 13.4
 4 4 -34 124.19 18.4
 -4 -4 34 109.39 16
 4 4 34 123.19 11.6
 3 -5 -34 78.59 14.4
 5 3 -34 76.69 13.9
 -3 5 -34 72.69 11.1
 3 -5 34 57.09 13.4
 -5 -3 34 77.29 16.2
 1 -5 -34 112.59 21.5
 -1 5 -34 148.59 16.9
 -5 -1 34 181.18 25.5
 1 -5 34 120.89 17
 -5 1 -34 117.09 13.2
 1 5 -34 127.59 22.4
 -1 -5 34 132.09 15.5
 5 -1 34 123.99 11.3
 -5 3 -34 91.99 11.2
 3 5 -34 82.79 13.6
 5 -3 -34 87.69 12.4
 3 5 34 94.69 12.3
 5 -3 34 53.29 14.5
 -3 -5 34 100.79 13.5
 2 -6 -34 82.39 16.4
 -2 6 -34 76.29 11.9
 -6 -2 34 89.59 19.6
 2 -6 34 71.79 14.8
 -2 6 34 79.29 14.6
 0 6 -34 99.99 12.6
 0 -6 -34 71.99 17.1
 0 6 34 120.39 15.7
 0 -6 34 115.69 15.8
 2 6 -34 94.19 14.1
 -6 2 -34 78.79 11.3
 6 -2 34 86.99 15.7
 -2 -6 34 62.89 13.4
 -1 0 -35 1347.77 90.19
 1 0 35 1415.86 99.09
 -1 0 35 1529.95 101.59
 2 1 -35 641.64 44.9
 2 1 -35 725.03 48.3
 -1 2 -35 644.24 43.9
 -2 -1 35 659.53 53.09
 1 -2 35 575.54 48.5
 1 2 -35 587.44 43.3
 -2 1 -35 626.54 42.9
 2 -1 35 658.43 52.29
 -1 -2 35 584.54 46.4
 3 2 -35 229.28 16.6
 3 2 -35 235.98 23.2
 -2 3 -35 235.18 19.7
 2 -3 35 202.78 23.3
 -3 -2 35 227.18 25.2
 3 2 35 285.77 21.8
 -3 0 -35 466.35 31.8
 3 0 -35 384.96 30.1
 0 3 -35 358.66 29.2
 3 0 35 440.36 38.1
 0 -3 35 348.47 32
 -3 0 35 479.65 43.7
 2 3 -35 245.38 20.3
 2 3 -35 228.08 21.7
 3 -2 -35 257.57 21.4
 -3 2 -35 221.88 19.3
 3 -2 35 175.68 24.1
 -2 -3 35 211.68 21.5
 -3 4 -35 94.19 11.4
 4 3 -35 73.49 14.5
 3 -4 -35 68.39 14.3
 4 3 35 94.89 11.9
 4 3 35 82.99 8.9
 3 -4 35 92.79 17
 4 1 -35 215.48 23
 -1 4 -35 210.18 18
 4 1 35 172.08 14.6
 -4 -1 35 258.97 30.4
 1 -4 35 176.78 20.5
 1 4 -35 185.18 18.8
 4 -1 -35 231.28 20.8
 -4 1 -35 205.68 19.4
 4 -1 -35 198.18 17.2
 -1 -4 35 225.38 21.3
 4 -1 35 270.37 28.2
 -4 3 -35 74.09 10.8
 4 -3 -35 106.99 13.5
 3 4 -35 74.99 13.2
 -3 -4 35 81.39 13.7
 3 4 35 85.79 10.8
 4 -3 35 67.09 15.6
 4 -5 -35 34.2 10
 5 4 -35 24.1 9.9
 -4 5 -35 27 6.5
 4 -5 35 23.8 10.4
 -5 -4 35 25.4 10.2
 -2 5 -35 42.3 8.5
 5 2 -35 51.79 11.4
 2 -5 -35 35.5 10.3
 2 -5 35 36.7 10.5
 -5 -2 35 56.09 16.2
 0 5 -35 55.19 10
 0 -5 35 66.69 12.3
 5 0 35 55.19 6.4
 2 5 -35 44 10.1
 -5 2 -35 47.2 13.2
 5 -2 -35 62.19 8.4
 -2 -5 35 46.3 10.8
 5 -2 35 60.29 16.2
 2 5 35 39.6 9.3
 -5 4 -35 2 5
 5 -4 -35 15.5 7.4
 4 5 -35 14.1 8.1
 5 -4 35 26.6 12.1
 -4 -5 35 25.4 8.6
 4 5 35 17.9 6.5
 6 3 -35 13.6 9.6
 3 -6 -35 15.5 10
 -3 6 -35 23.3 7.2
 3 -6 35 16 9.2
 -6 -3 35 39.7 16.9
 -3 6 35 9 8.3
 -1 6 -35 33.9 8.6
 1 -6 -35 63.89 14.9
 -1 6 35 29.9 9.2
 1 -6 35 31.8 9.7
 -1 -6 -35 69.09 16.3
 1 6 -35 32.7 8.3
 1 6 35 48.6 11.5
 -1 -6 35 23.7 8.9
 3 6 -35 16.2 7.7
 -6 3 -35 13.4 6.9
 6 -3 35 13.5 12.6
 3 6 35 33.6 8.5
 -3 -6 35 9.8 7.9
 0 0 -36 347.47 29.1
 0 0 36 305.47 34.9
 1 1 -36 111.39 14.4
 -1 1 -36 100.39 12.9
 -1 -1 36 79.19 16.9
 1 -1 36 49.8 14.6
 0 2 -36 138.39 15.5
 2 0 -36 187.98 20.5
 -2 0 -36 176.98 18.2
 2 0 36 132.19 28.5
 0 -2 36 144.69 19
 -2 0 36 194.08 26.9
 2 2 -36 71.79 12.9
 2 2 -36 87.89 15.8
 -2 2 -36 67.99 10.3
 -2 -2 36 42.3 12.1
 2 -2 36 56.49 14.3
 3 1 -36 31.3 6.3
 -1 3 -36 35.1 7.3
 3 1 -36 30.7 9.9
 1 -3 36 29.5 10.2
 3 1 36 27.2 7.1
 -3 -1 36 21.8 12.6
 1 3 -36 20.4 7.4
 -3 1 -36 38.2 8.7
 3 -1 36 19.3 12.1
 -1 -3 36 38.5 10.5
 -3 3 -36 25.6 6.8
 3 3 -36 15.9 3.7
 3 -3 -36 7.6 6.4
 3 3 -36 4.6 6.6
 3 -3 36 16.7 9.6
 -3 -3 36 11.1 7.1
 -2 4 -36 11.5 5.4
 4 2 -36 12 7.8
 2 -4 -36 10.7 6.9
 2 -4 36 10.4 8.2
 -4 -2 36 7.4 10.1
 -4 0 -36 21.1 6.7
 4 0 -36 19.4 4.5
 0 4 -36 23.4 7.2
 4 0 -36 25.3 4.6
 4 0 36 27.9 5.5
 0 -4 36 16.8 8
 -4 2 -36 18.5 6
 4 -2 -36 8.8 5.6
 2 4 -36 11 6.2
 -2 -4 36 11 7.3
 4 -2 36 14.5 10.8
 -4 4 -36 1.2 4.6
 4 -4 -36 6.9 6.9
 4 4 -36 30.4 14.5
 -4 -4 36 -0.7 8.2
 4 4 36 0.6 4.2
 4 -4 36 -1.5 8.4
 -3 5 -36 2.6 4.3
 5 3 -36 9.4 6.9
 3 -5 -36 5.8 7
 -5 -3 36 -12.5 8.2
 3 -5 36 4.6 7.9
 -1 5 -36 6.9 5.2
 1 -5 -36 -4.5 5.6
 1 -5 36 -0.5 5.8
 1 5 -36 -0.4 5.5
 -5 1 -36 -1.5 4.6
 -1 -5 36 -2.8 5.8
 3 5 -36 3.1 6.1
 -5 3 -36 9.9 5.2
 5 -3 -36 -3.2 5.3
 5 -3 36 5.7 9.5
 -3 -5 36 7.5 6.9
 3 5 36 -1.6 5.1
 -2 6 -36 2.3 5.2
 2 -6 -36 -14.1 7
 -6 -2 36 -7.4 11.4
 2 -6 36 -13.5 5.5
 -2 6 36 -2.3 6.1
 0 6 -36 1.1 5.3
 0 -6 -36 1.5 6.5
 0 6 36 14 7
 0 -6 36 -1.4 6.3
 2 6 -36 -4.6 5.4
 -2 -6 36 -1.1 6.6
 6 -2 36 12.7 10.6
 2 6 36 -9.5 5.2
 1 0 -37 37.7 10.4
 0 1 -37 35.6 8.4
 -1 0 -37 33.1 10.1
 0 -1 37 25.5 10.5
 1 0 37 38.5 14.6
 -1 0 37 36.7 14.2
 2 1 -37 13 7.4
 -1 2 -37 11.1 5.6
 -2 -1 37 21.7 10.2
 1 -2 37 0.6 6
 1 2 -37 19.5 7.4
 -2 1 -37 14.5 6.5
 -1 -2 37 10.3 7.9
 2 -1 37 10.8 10.2
 3 2 -37 11 4.1
 -2 3 -37 13.5 5.8
 3 2 -37 20.4 8.3
 2 -3 37 5.8 7.2
 -3 -2 37 10.9 12.7
 3 0 -37 32.1 8.5
 -3 0 -37 26.9 7.9
 0 3 -37 16.7 6.7
 0 -3 37 9.9 8.2
 3 0 37 32.5 12
 3 -2 -37 9.7 6
 2 3 -37 12.5 7.5
 -3 2 -37 8.7 5.2
 3 -2 37 -4.1 6.6
 -2 -3 37 5.7 7.1
 4 3 -37 9.1 7
 3 -4 -37 4.5 7.3
 -3 4 -37 0.6 4.3
 4 3 37 8.4 7.3
 3 -4 37 0.3 8.9
 -4 -3 37 0.4 7.6
 -1 4 -37 1.9 4.2
 4 1 -37 8.4 7.5
 1 -4 37 3.9 5.8
 -4 -1 37 -15.2 10.9
 4 1 37 11.5 4.5
 -4 1 -37 10.9 4.9
 4 -1 -37 7.7 4.8
 4 -1 -37 5.9 8.2
 1 4 -37 7.2 5.5
 -1 -4 37 12.6 7
 4 -1 37 7.3 10
 -4 3 -37 2.3 4.5
 3 4 -37 -0.7 5.7
 4 -3 -37 5.2 6.1
 -3 -4 37 7.2 7.3
 4 -3 37 3 8.9
 4 -5 -37 7 7.4
 -4 5 -37 1 4.7
 5 4 -37 10.8 7.8
 -5 -4 37 14.2 8.9
 4 -5 37 1.6 8.3
 5 2 -37 1.4 7.4
 -2 5 -37 5 5.3
 2 -5 -37 10.8 7.4
 -5 -2 37 -7.4 12
 2 -5 37 2.5 7.5
 0 5 -37 8.1 5
 0 -5 37 14.7 7.9
 5 0 37 2.1 3.4
 -5 2 -37 9.2 5.3
 2 5 -37 2.6 5.3
 5 -2 -37 10.4 4.9
 2 5 37 -0.2 4.9
 -2 -5 37 15.9 8.2
 5 -2 37 9.6 10.1
 5 -4 -37 3.2 6.3
 4 5 -37 12 7.4
 -4 -5 37 7.7 7.6
 5 -4 37 -9.9 8.7
 4 5 37 -1.2 5.6
 1 -6 -37 10.8 9
 -1 6 -37 5.7 5.9
 -1 6 37 -5 6.3
 1 -6 37 2.1 7.5
 1 6 -37 -3.6 5.5
 1 6 37 -4.4 5.2
 -1 -6 37 6.2 7.3
 0 0 -38 66.09 13
 0 0 38 61.89 17.4
 1 1 -38 115.79 14.5
 -1 1 -38 105.39 15.8
 1 -1 38 107.39 20.8
 -1 -1 38 107.39 21.5
 0 2 -38 35.6 8.7
 -2 0 -38 41 10
 2 0 -38 46.3 11.4
 2 0 38 42.6 14.1
 0 -2 38 50.69 12.8
 -2 0 38 44.1 16
 -2 2 -38 16.3 6.5
 2 2 -38 16.1 8.2
 2 -2 38 24.9 11.9
 -2 -2 38 26.5 10.2
 3 1 -38 62.69 13
 -1 3 -38 60.09 10.4
 3 1 -38 40.5 9
 1 -3 38 45.6 11.9
 1 3 -38 43.2 9.5
 -3 1 -38 36.9 9.4
 3 -1 38 46.9 15.5
 -1 -3 38 53.59 12.7
 3 -3 -38 8.4 6.7
 3 3 -38 12.5 4.1
 3 3 -38 4.8 6.6
 -3 3 -38 22.9 6.5
 -3 -3 38 46.2 11.6
 3 -3 38 7.3 8.8
 -2 4 -38 10.1 5.5
 4 2 -38 24.7 10
 2 -4 -38 16.8 9
 2 -4 38 21.4 9.6
 4 2 38 11.1 5.4
 -4 -2 38 5.9 10.1
 0 4 -38 9.9 5.7
 4 0 -38 18.1 4.6
 4 0 -38 12.8 4.3
 -4 0 -38 17.1 6.6
 0 -4 38 9.6 6.9
 4 0 38 -4.2 4.5
 2 4 -38 11.3 6.9
 4 -2 -38 -2.7 4.8
 -4 2 -38 9.1 5.8
 -2 -4 38 20.8 8
 4 -2 38 6.8 9.7
 -4 4 -38 -3 4.8
 4 -4 -38 0 6.6
 4 4 -38 5.6 7.3
 4 -4 38 16.1 9.1
 4 4 38 3.6 4.8
 -4 -4 38 -10.8 7.1
 5 3 -38 2.7 10.4
 3 -5 -38 13.2 8.1
 -3 5 -38 19.5 7
 3 -5 38 15.1 9.1
 -5 -3 38 4.8 11.4
 1 -5 -38 16.8 9.9
 -1 5 -38 15.7 6.5
 -5 -1 38 24.4 15.1
 1 -5 38 28 9.6
 -5 1 -38 23.6 6.8
 1 5 -38 9.8 6.6
 -1 -5 38 29.7 9.5
 -5 3 -38 11.5 5.7
 3 5 -38 7 6.3
 5 -3 -38 10.5 6.3
 5 -3 38 2.9 9.9
 -3 -5 38 5.1 7.3
 3 5 38 -1.6 5.8
 2 -6 -38 1.3 7.1
 -2 6 -38 4.1 5.9
 2 -6 38 0.1 8.1
 -6 -2 38 14.9 14
 0 -6 -38 -10.4 7
 0 6 -38 2.9 5.3
 0 -6 38 1 6.2
 0 6 38 2.3 5.9
 2 6 -38 -0.4 5.7
 -2 -6 38 7.3 7.5
 6 -2 38 -7.2 10.6
 2 6 38 -0.9 6.5
 0 1 -39 -0.8 4.3
 -1 0 -39 8.9 6.7
 1 0 -39 11.5 7.7
 -1 0 39 2.7 10.2
 0 -1 39 8.9 7.9
 1 0 39 10.8 10.2
 -1 2 -39 2.7 4.4
 2 1 -39 -6.4 5.4
 1 -2 39 9.7 7.8
 -2 -1 39 4.4 9.4
 1 2 -39 -4 5
 -2 1 -39 -3.5 4.6
 2 -1 39 -12 6.5
 -1 -2 39 8.5 7.4
 3 2 -39 -4.9 3.4
 -2 3 -39 2.6 4.4
 3 2 -39 0.6 6.2
 -3 -2 39 5.9 9.1
 2 -3 39 13 7.9
 0 3 -39 -1.1 4
 -3 0 -39 8 5.8
 -3 0 39 -4.5 11.8
 3 0 39 5.2 8.1
 0 -3 39 0.5 5.8
 2 3 -39 -2.7 5
 3 -2 -39 7 5.4
 -3 2 -39 3.7 5
 3 -2 39 -13.8 5.7
 -2 -3 39 9.3 7.7
 4 3 -39 6.4 7.9
 3 -4 -39 -1.5 6.1
 -3 4 -39 -3.1 4.1
 -4 -3 39 4.9 9.2
 3 -4 39 -5.5 8.4
 -1 4 -39 -1 3.8
 4 1 -39 1.4 6.6
 1 -4 39 2.6 6.4
 -4 -1 39 4 11
 4 1 39 1 4.3
 -4 1 -39 3.8 4.6
 4 -1 -39 4.1 4.6
 1 4 -39 -6.1 4.6
 4 -1 39 1.3 9.4
 -1 -4 39 -3 5.9
 4 -3 -39 1.6 5.2
 -4 3 -39 -3.3 4.1
 3 4 -39 18.8 11.7
 4 -3 39 22.8 11.1
 -3 -4 39 5.5 6.8
 -4 5 -39 5.1 5.1
 5 4 -39 -1.5 8
 4 -5 -39 -11 6.8
 4 -5 39 8.4 10.6
 -5 -4 39 -4.7 10.5
 -2 5 -39 4.7 5.1
 2 -5 -39 -9.9 5.9
 5 2 -39 3.4 7.6
 -5 -2 39 1.2 10.8
 2 -5 39 -1 6.8
 0 5 -39 1.5 4.2
 0 -5 39 2.8 6.7
 2 5 -39 5.6 6.4
 5 -2 -39 3.4 5
 -5 2 -39 -12.2 4.6
 5 -2 39 2 9.7
 2 5 39 11.2 6.5
 -2 -5 39 0.7 6.6
 5 -4 -39 -1.1 6.1
 4 5 -39 2.7 6.7
 -5 4 -39 4.4 5.6
 4 5 39 8.2 6.1
 -4 -5 39 11.5 8.7
 5 -4 39 1.9 10
 1 -6 -39 4.3 8.1
 -1 6 -39 -0.9 5.3
 1 -6 39 5.8 8.3
 1 6 -39 2.1 5.5
 1 6 39 -6.9 6.4
 -1 -6 39 -6.2 6.1
 0 0 -40 347.67 29.8
 0 0 40 319.77 35.8
 1 1 -40 60.29 13
 -1 1 -40 38.2 9.9
 1 -1 40 45.1 15.7
 -1 -1 40 70.79 16.6
 -2 0 -40 205.68 20.3
 2 0 -40 241.98 23.2
 0 2 -40 145.39 17.7
 -2 0 40 267.17 31.8
 2 0 40 186.18 26.2
 0 -2 40 148.99 22.2
 -2 2 -40 118.19 13.4
 2 2 -40 97.79 15.7
 2 -2 40 104.19 19.1
 -2 -2 40 72.69 16.4
 3 1 -40 39.5 11.5
 3 1 -40 30.9 7
 -1 3 -40 34.3 8.5
 -3 -1 40 37.8 16.3
 1 -3 40 28 9.9
 -3 1 -40 31.6 10.2
 1 3 -40 35.4 8.7
 -1 -3 40 25.4 10.1
 3 -1 40 30.7 13.9
 3 3 -40 21.1 8.1
 3 -3 -40 19.9 8.2
 3 3 -40 10.5 4.7
 -3 3 -40 8.9 5.5
 3 -3 40 20.3 10.8
 -3 -3 40 21.9 10.2
 4 2 -40 48.2 11.2
 -2 4 -40 33.3 7.7
 2 -4 -40 45.8 12.5
 4 2 40 33.6 7.4
 2 -4 40 28 11.1
 -4 -2 40 64.79 16.9
 -4 0 -40 69.39 11
 0 4 -40 46.6 10.1
 4 0 -40 46.2 7.2
 4 0 -40 45 7.4
 0 -4 40 49.3 12.6
 -4 2 -40 36.6 8.7
 2 4 -40 27.9 8.8
 4 -2 -40 40.8 8.4
 -2 -4 40 54.09 12.7
 4 -2 40 31.8 13.3
 4 -4 -40 15.4 13.2
 -4 4 -40 -1.6 8
 4 4 -40 17.1 8
 -4 -4 40 15.3 11
 4 -4 40 14.3 11.1
 4 4 40 17.4 6.5
 -3 5 -40 7 5.8
 3 -5 -40 -4.6 7.2
 5 3 -40 -9 6.3
 -5 -3 40 14.3 12.2
 3 -5 40 19 9.9
 1 -5 -40 2 7.6
 -1 5 -40 15.9 6.4
 -5 -1 40 -8.8 13.4
 1 -5 40 6.2 7.5
 -5 1 -40 8.2 5.3
 1 5 -40 9.9 5.8
 3 5 -40 -3.8 6
 5 -3 -40 4.2 6.4
 -5 3 -40 9.2 5.3
 -3 -5 40 7.2 8.1
 3 5 40 2.4 6.3
 5 -3 40 5.9 11.2
 2 -6 -40 0.8 10.7
 -2 6 -40 12.7 5.9
 -6 -2 40 -5.6 14.5
 2 -6 40 0.4 7.2
 0 6 -40 13.4 6.4
 0 -6 -40 8.9 10
 0 6 40 21.3 8.7
 0 -6 40 8.8 7.7
 -6 2 -40 2.8 6.6
 2 6 -40 3.8 6.9
 -2 -6 40 14.7 8.9
 2 6 40 16.8 8.7
 0 1 -41 489.35 40.8
 -1 0 -41 558.34 42.2
 1 0 -41 624.94 44.5
 0 -1 41 473.25 46.9
 -1 0 41 656.53 54.09
 1 0 41 625.54 52.39
 -1 2 -41 298.97 27
 2 1 -41 371.36 30.7
 -2 -1 41 378.06 38.1
 -2 1 -41 313.17 25.5
 1 2 -41 267.27 25.4
 2 -1 41 381.36 35.5
 -1 -2 41 214.88 27.4
 3 2 -41 131.59 17.4
 -2 3 -41 105.69 13.5
 -3 -2 41 101.19 20.8
 2 -3 41 112.19 19.5
 0 3 -41 178.08 19.8
 -3 0 -41 258.47 21.9
 0 -3 41 189.68 23.7
 3 0 41 264.87 30.2
 -3 0 41 335.97 36.8
 -3 2 -41 127.89 15
 3 -2 -41 135.89 16.2
 2 3 -41 121.79 16.6
 -2 -3 41 122.39 20.2
 3 -2 41 133.79 23.3
 -3 4 -41 66.09 13.1
 4 3 -41 90.19 26
 3 -4 41 45.9 13.7
 -4 -3 41 29.4 14.1
 -1 4 -41 117.09 14.3
 4 1 -41 143.49 20.8
 1 -4 41 105.99 18.3
 4 -1 -41 118.69 13.6
 1 4 -41 128.99 15
 -4 1 -41 110.39 18.7
 -1 -4 41 143.69 18.2
 4 -1 41 137.69 23.8
 -4 3 -41 61.69 10.7
 4 -3 -41 52.89 11.1
 3 4 -41 63.59 12.8
 4 -3 41 50.89 14.4
 -3 -4 41 73.39 14.7
 -2 5 -41 42 9.5
 2 -5 -41 25.6 11.4
 2 -5 41 41.7 11.7
 -5 -2 41 74.89 19.8
 0 5 -41 59.59 11.1
 0 -5 41 56.79 13.9
 2 5 -41 29.4 9
 5 -2 -41 18.2 8.7
 -5 2 -41 41.7 9.6
 -2 -5 41 53.09 18.5
 5 -2 41 27.8 12.6
 -1 6 -41 31.8 8.3
 1 -6 -41 30.6 11.2
 1 -6 41 21.1 10.3
 1 6 -41 23.5 8.9
 1 6 41 60.19 11.4
 -1 -6 41 20.7 9.9
 0 0 -42 614.64 47.1
 0 0 42 687.43 57.29
 -1 1 -42 190.18 19.8
 1 1 -42 212.08 21.1
 -1 -1 42 179.68 29.5
 1 -1 42 195.48 26.5
 2 0 -42 396.06 34.7
 -2 0 -42 414.66 32.6
 0 2 -42 305.57 29.9
 2 0 42 456.65 41.7
 -2 0 42 522.15 46.1
 2 2 -42 252.07 24.1
 -2 2 -42 232.78 21.3
 -2 -2 42 194.48 26
 3 1 -42 110.39 13.3
 3 1 -42 170.38 19.8
 -1 3 -42 122.29 14.5
 1 -3 42 95.59 18.1
 -3 -1 42 162.38 27.1
 1 3 -42 110.89 15.6
 -3 1 -42 171.58 16.8
 -1 -3 42 140.29 19.9
 3 -1 42 143.39 23.9
 -3 3 -42 111.99 13.2
 3 -3 -42 93.69 15.4
 3 3 -42 87.39 10.1
 3 3 -42 81.59 15.7
 3 -3 42 68.49 16.9
 -3 -3 42 99.19 17.7
 -2 4 -42 100.59 15.1
 4 2 -42 150.08 18.5
 2 -4 -42 78.99 23
 -4 -2 42 164.08 26.2
 2 -4 42 119.79 20.2
 -4 0 -42 156.08 16.6
 4 0 -42 150.18 14.1
 0 4 -42 142.99 16.7
 4 0 -42 149.49 13.9
 0 -4 42 175.38 20
 4 -2 -42 96.29 14.7
 2 4 -42 109.89 15
 -4 2 -42 113.39 14.2
 4 -2 42 123.79 23.5
 -2 -4 42 115.89 18.9
 4 -4 -42 71.19 12.9
 4 4 -42 20.2 9.9
 -4 4 -42 64.59 10.9
 4 4 42 37.2 8.8
 4 -4 42 30.4 14.7
 -4 -4 42 67.89 15.3
 5 3 -42 34.9 11.3
 3 -5 -42 71.09 14.2
 -3 5 -42 33.4 8.8
 -5 -3 42 21.8 14.4
 3 -5 42 49.9 13.8
 1 -5 -42 45.1 13.9
 -1 5 -42 45.2 9.8
 1 -5 42 48.3 12.8
 5 -1 -42 57.19 8.3
 1 5 -42 69.49 12.6
 -5 1 -42 95.79 12.1
 -1 -5 42 59.39 13.5
 5 -3 -42 34.4 9.4
 -5 3 -42 32.1 8.3
 3 5 -42 32.9 10.1
 5 -3 42 30.6 13
 3 5 42 23.5 8.6
 0 6 -42 57.19 11.5
 0 -6 -42 28.4 13.4
 0 6 42 50.49 12.5
 0 -6 42 48.8 13
 1 0 -43 52.39 11.7
 0 1 -43 46.5 11.6
 -1 0 -43 44.4 11.4
 1 0 43 75.69 19.6
 -1 0 43 68.19 18
 0 -1 43 72.39 18.2
 -1 2 -43 50.89 10.8
 2 1 -43 67.49 13.4
 -2 -1 43 77.89 20
 -2 1 -43 75.69 12.8
 1 2 -43 56.09 11.8
 -1 -2 43 39.2 12.5
 2 -1 43 57.39 17.9
 -2 3 -43 72.49 11.4
 3 2 -43 55.79 12.5
 3 2 -43 38.5 7.9
 2 -3 43 36.9 13.5
 -3 -2 43 60.19 15.5
 -3 0 -43 77.39 15.8
 0 3 -43 47.4 10.2
 -3 0 43 95.19 22.6
 0 -3 43 55.79 14
 -3 2 -43 51.29 10.6
 2 3 -43 51.19 12.5
 3 -2 43 49 15.9
 -2 -3 43 57.19 14.2
 -3 4 -43 50.49 10.4
 4 3 -43 55.09 13.3
 3 -4 -43 38.8 10.8
 3 -4 43 31.5 12.8
 -4 -3 43 34.8 13.5
 -1 4 -43 61.19 17.4
 4 1 -43 79.29 15.8
 -4 -1 43 86.89 21.3
 1 -4 43 51.79 16.8
 1 4 -43 58.09 12
 -4 1 -43 72.69 11.5
 -1 -4 43 52.89 13.6
 4 -1 43 92.39 19.3
 3 4 -43 54.19 12.1
 -4 3 -43 42.8 9.3
 4 -3 -43 33 9.4
 4 -3 43 33.4 13.4
 -3 -4 43 44 13.1
 -2 5 -43 28.9 8.7
 5 2 -43 9.3 9.7
 2 -5 -43 27 11.1
 -5 -2 43 68.49 19.3
 2 -5 43 26 10.1
 0 5 -43 43.1 9.9
 0 -5 43 44.2 12.6
 -5 2 -43 30.8 8.8
 5 -2 -43 26.9 9.2
 2 5 -43 16.7 7.9
 -2 -5 43 33.9 11.9
 5 -2 43 29.3 13.3
 -1 6 -43 11.3 7.4
 1 -6 -43 26.1 12.3
 1 -6 43 20.3 10.6
 1 6 -43 27.1 8.9
 -1 -6 43 24.2 10.4
 1 6 43 13.6 8
 0 0 -44 4.7 6.9
 0 0 44 5.6 10.7
 1 1 -44 13.2 6.8
 -1 1 -44 11.1 7.1
 1 -1 44 3 9
 -1 -1 44 1.3 11.2
 -2 0 -44 5.5 6.8
 2 0 -44 11 8.9
 -2 0 44 21.2 13.5
 2 0 44 5.6 9.3
 0 -2 44 -5.9 6.1
 -2 2 -44 4.3 6.4
 2 2 -44 5.5 6
 2 -2 44 -3.8 7.5
 -2 -2 44 1.2 11.2
 3 1 -44 4.3 6.7
 -1 3 -44 6.3 5.6
 -3 -1 44 -3.1 11.1
 1 -3 44 1.7 8.1
 1 3 -44 0.4 4.6
 -3 1 -44 11.8 6.2
 -1 -3 44 -7.7 6.8
 3 -1 44 -7.5 7.4
 3 -3 -44 1.8 5.9
 -3 3 -44 8.9 5.6
 3 3 -44 24.1 13.1
 3 -3 44 2.4 9.1
 -3 -3 44 21.5 9.9
 -2 4 -44 17.7 7.3
 2 -4 -44 13.4 8.2
 4 2 -44 -4.5 11.1
 2 -4 44 12.8 10.1
 -4 -2 44 -4.3 10.3
 -4 0 -44 34.3 8.9
 0 4 -44 15.4 7.2
 4 0 -44 5.5 4.6
 4 0 -44 11 9.9
 0 -4 44 7.4 8.6
 4 -2 -44 3.9 6.5
 2 4 -44 13.2 7.4
 -4 2 -44 7.8 6.5
 4 -2 44 -6.6 8.9
 -2 -4 44 24.2 11.3
 -4 4 -44 7.1 5.6
 4 -4 -44 7.5 7.2
 4 4 -44 -2.2 7.1
 -4 -4 44 -11.2 9.1
 4 4 44 15 7
 4 -4 44 -15.6 9.5
 -3 5 -44 7.5 6.1
 5 3 -44 16.1 8.5
 3 -5 -44 6.6 9
 3 -5 44 -9.7 9.8
 -1 5 -44 2.8 6.1
 1 -5 -44 1.3 8.2
 1 -5 44 7.6 8.5
 1 5 -44 5.1 5.5
 5 -1 -44 6.5 4
 -5 1 -44 -8 9
 -1 -5 44 7.5 7.9
 5 -3 -44 -1.7 6.2
 3 5 -44 -4.2 6.1
 -5 3 -44 -7.1 6
 3 5 44 22.9 8
 5 -3 44 -12.3 10.8
 -3 -5 44 -4.2 8.9
 0 6 -44 2.8 5.2
 0 -6 -44 11.3 11.1
 0 1 -45 32.8 9.1
 -1 0 -45 25 9.3
 1 0 -45 37.5 11.7
 0 -1 45 25.9 13.7
 -1 0 45 44.7 17.8
 1 0 45 43 15.4
 2 1 -45 14.5 8.1
 -1 2 -45 9.4 6.4
 -2 -1 45 23.4 12.4
 1 -2 45 17.3 10.6
 -2 1 -45 26.3 7.9
 1 2 -45 14.5 7.7
 -1 -2 45 0.4 7.7
 2 -1 45 20.5 12.4
 3 2 -45 4.4 5.8
 3 2 -45 5.7 6.7
 -2 3 -45 0.6 4.7
 -3 -2 45 24.6 12.7
 2 -3 45 3.8 9
 0 3 -45 6.2 6.4
 -3 0 -45 14.1 6.7
 0 -3 45 12.6 8.7
 -3 2 -45 6.9 5.7
 2 3 -45 20.2 8.1
 -2 -3 45 7 9.3
 3 -2 45 15.4 12.1
 4 3 -45 6.2 7
 -3 4 -45 8.8 6.1
 3 -4 -45 -3.4 7.3
 3 -4 45 3 9.9
 -4 -3 45 -0.8 10.5
 -1 4 -45 6.7 6.2
 4 1 -45 -0.8 7.2
 4 1 -45 3.4 3.5
 4 1 -45 1.2 3.1
 -4 -1 45 18.2 14.1
 1 -4 45 13.9 10.4
 1 4 -45 4.5 5.7
 -4 1 -45 4.1 6.7
 4 -1 -45 -4.3 4.5
 4 -1 45 7.1 10.3
 -1 -4 45 6.2 8.5
 -4 3 -45 3.2 5.5
 4 -3 -45 -3.8 5.9
 3 4 -45 5.3 5.9
 -3 -4 45 16.6 10.4
 4 -3 45 -2.9 8.7
 5 2 -45 -5.5 6.3
 2 -5 -45 13.6 9
 -2 5 -45 3.2 5.7
 2 -5 45 14.1 8
 -5 -2 45 -3.5 13.7
 0 5 -45 5.1 5.6
 0 -5 45 6.2 8.6
 5 -2 -45 -0.2 5.9
 -5 2 -45 1.2 5.9
 2 5 -45 6.6 5.9
 -2 -5 45 -17.4 6.7
 5 -2 45 2.8 11.1
 0 0 -46 33.5 10.4
 0 0 46 15.6 13
 -1 1 -46 43.2 10.2
 1 1 -46 56.49 12.2
 1 -1 46 56.59 17
 -1 -1 46 54.89 16.4
 -2 0 -46 16.4 8.5
 2 0 -46 5.1 8.8
 0 2 -46 16 7.2
 0 -2 46 -1.6 8.7
 -2 0 46 33.1 15.4
 2 0 46 33.7 14.5
 2 2 -46 12.2 7.7
 -2 2 -46 17.6 7
 2 -2 46 8.1 11.5
 -2 -2 46 17.1 10.6
 3 1 -46 22.2 10.2
 -1 3 -46 21.6 8
 -3 -1 46 50.39 17.4
 1 -3 46 30.1 12.7
 1 3 -46 23.6 8.3
 -3 1 -46 29.8 9.1
 3 -1 46 45.7 15.1
 -1 -3 46 19.8 10.3
 3 3 -46 14.1 9.4
 3 -3 -46 21.9 9.2
 -3 3 -46 9.4 6.6
 3 -3 46 18.2 10.3
 -3 -3 46 2.7 8.7
 -2 4 -46 13 6.8
 2 -4 -46 -3.5 6.7
 4 2 -46 7.5 8.1
 -4 -2 46 0.4 11.7
 2 -4 46 16.4 10.5
 0 4 -46 0.4 5.4
 -4 0 -46 2.4 9.6
 4 0 -46 7.2 5.3
 0 -4 46 10 12.4
 2 4 -46 13.9 7.6
 4 -2 -46 -6.3 5.4
 -4 2 -46 3.3 6.8
 4 -2 46 19.9 11.9
 -2 -4 46 -10.4 8.2
 4 4 -46 15.8 9
 4 -4 -46 -1.5 7.7
 -4 4 -46 1.2 5.5
 4 -4 46 3.3 9.7
 -4 -4 46 -21.9 10.2
 4 4 46 1.2 6.9
 -1 5 -46 1 5.5
 1 -5 46 5.4 8.9
 5 -1 -46 15 5.1
 -5 1 -46 19.5 7.3
 1 5 -46 13 8.3
 -1 -5 46 25.7 10.7
 -1 0 -47 8.2 7
 1 0 -47 -10.2 4.5
 0 1 -47 -3.6 4.7
 -1 0 47 1.4 11.6
 0 -1 47 5.3 10.3
 1 0 47 -8.9 8.9
 -1 2 -47 1.1 3.9
 2 1 -47 11.2 7.8
 1 -2 47 -2.2 7.4
 -2 -1 47 -5.1 10.8
 1 2 -47 10.4 6.9
 2 -1 47 0.8 9.7
 -2 3 -47 3.4 5
 3 2 -47 -1.2 13.4
 -3 -2 47 -4.5 8.8
 0 3 -47 6.6 5.4
 -3 0 -47 0.9 6.5
 0 -3 47 10.1 9.3
 -3 2 -47 -2.9 4.9
 2 3 -47 9.2 6.5
 -2 -3 47 15.1 9.7
 3 -2 47 18 10.9
 4 3 -47 -6.9 6.2
 -3 4 -47 14.3 6.6
 3 -4 -47 5.9 7.8
 -4 -3 47 -17.6 10.8
 3 -4 47 -9.4 9.6
 4 1 -47 11 4.4
 4 1 -47 -13.9 4.8
 -1 4 -47 0.1 4.6
 -4 -1 47 -13.1 13.7
 1 -4 47 3.3 8.6
 1 4 -47 10.8 7.1
 -4 1 -47 12 6.1
 4 -1 -47 7.7 6.5
 4 -1 47 5.8 11.7
 -4 3 -47 2.3 6.9
 4 -3 -47 6.6 7.4
 3 4 -47 1 6.7
 4 -3 47 20.1 12.7
 -3 -4 47 20.3 10.5
 -2 5 -47 1.8 6.1
 2 -5 -47 2.8 10
 5 2 -47 7.8 7.5
 2 -5 47 -8.1 8.8
 -5 -2 47 -12.4 11.4
 0 5 -47 13.9 7.1
 0 -5 47 1.2 7.6
 2 5 -47 5 6.9
 -5 2 -47 -8.3 5.7
 5 -2 -47 0.4 6.3
 5 -2 47 16.9 14.1
 -2 -5 47 -2.8 9.1
 0 0 48 57.19 17
 1 1 -48 5.4 6.8
 -1 1 -48 3.2 6.3
 -1 -1 48 21.5 12.7
 1 -1 48 19.7 10.8
 2 0 -48 10 8.4
 -2 0 -48 16.1 8.1
 0 2 -48 3.9 6.5
 -2 0 48 24.4 15.3
 0 -2 48 -3.4 8.5
 2 0 48 10 11.3
 -2 2 -48 4 6.4
 2 2 -48 6.9 6.8
 2 -2 48 -7 8.2
 -2 -2 48 -4.8 9.6
 3 1 -48 4.1 7.6
 -1 3 -48 5.4 5.5
 1 -3 48 6.1 8.6
 -3 -1 48 13 12.5
 -3 1 -48 8.9 6.8
 1 3 -48 18.1 12.8
 3 -1 48 -2.9 10.4
 -1 -3 48 11.3 8.9
 -3 3 -48 -1.7 5.6
 3 3 -48 5 8.6
 3 -3 -48 -0.3 7.3
 -3 -3 48 2.4 9.4
 3 -3 48 -9.4 7.7
 -2 4 -48 -3.9 5.4
 4 2 -48 3.5 7.5
 2 -4 -48 1.9 7.4
 -4 -2 48 27.5 15.6
 2 -4 48 -4.4 7.2
 0 4 -48 -6.2 5.1
 4 0 -48 5.6 5.6
 0 -4 48 31.6 12.2
 4 -2 -48 7.4 6.9
 -4 2 -48 5.6 7
 2 4 -48 -8.8 5.4
 -2 -4 48 8.2 18.1
 -1 5 -48 -4.8 5.1
 1 -5 48 2.3 9.3
 -5 1 -48 5.6 6.8
 1 5 -48 -1.2 6.5
 -1 -5 48 -3.5 9
 0 1 -49 41.8 10.4
 1 0 -49 58.49 13.6
 -1 0 -49 50.09 11.9
 1 0 49 100.09 22.2
 -1 0 49 51.09 18.1
 0 -1 49 59.59 17.8
 -1 2 -49 36.5 9.6
 2 1 -49 67.49 13.6
 1 -2 49 15.4 11.7
 -2 -1 49 62.19 18.1
 -2 1 -49 60.39 12.3
 1 2 -49 61.69 12.3
 2 -1 49 75.79 21.7
 -1 -2 49 21.2 11.5
 -2 3 -49 42 9.8
 3 2 -49 65.99 13.9
 2 -3 49 40.4 13.6
 -3 -2 49 49 16.6
 -3 0 -49 37 10.5
 0 -3 49 13.8 10.9
 -3 2 -49 53.29 11.3
 2 3 -49 37.9 10.7
 3 -2 49 24.4 14
 -2 -3 49 43.9 13.1
 -3 4 -49 7.2 6.4
 3 -4 -49 14.5 10.2
 4 3 -49 11.9 8.9
 -4 -3 49 10.7 11.3
 3 -4 49 32 12.8
 4 1 -49 30.9 6.5
 -1 4 -49 39.7 10
 1 -4 49 55.99 15.8
 -4 -1 49 66.69 21.8
 4 -1 -49 46.2 9.4
 1 4 -49 24.6 10.2
 -4 1 -49 23.7 8.5
 4 -1 49 47.7 16.4
 -1 -4 49 36.3 15.1
 4 -3 -49 28.9 11.5
 3 4 -49 28.8 10.2
 -3 -4 49 10 12.4
 4 -3 49 -2.2 11.4
 5 2 -49 -3.9 8.1
 -2 5 -49 7.8 7
 2 -5 -49 30.9 12.8
 2 -5 49 -14.8 9.8
 -5 -2 49 39.4 17
 0 5 -49 15.9 8
 0 -5 49 25.8 10.7
 -5 2 -49 7.4 7.6
 5 -2 -49 14.1 7.5
 2 5 -49 -1.4 7.1
 -2 -5 49 26.3 12
 5 -2 49 8 14.5
 0 0 -50 269.47 27.2
 0 0 50 314.47 36.8
 1 1 -50 149.69 18.9
 -1 1 -50 146.69 17.4
 1 -1 50 173.08 29.5
 -1 -1 50 122.09 26.6
 0 2 -50 140.29 19.2
 -2 0 -50 179.88 20.6
 2 0 -50 198.48 22.3
 2 0 50 222.48 29.4
 -2 0 50 268.57 31.7
 -2 2 -50 140.99 17.4
 2 2 -50 128.69 20.5
 -2 -2 50 121.59 23.6
 2 -2 50 122.19 23.7
 3 1 -50 89.39 16.9
 -1 3 -50 69.39 18.7
 -3 -1 50 144.19 27.2
 1 -3 50 72.39 17.8
 -3 1 -50 102.69 15.5
 1 3 -50 80.49 15.4
 3 -1 50 88.89 20.7
 -1 -3 50 80.19 19.6
 3 3 -50 55.59 12.8
 -3 3 -50 72.09 15.4
 3 -3 -50 47.7 13.4
 3 -3 50 56.49 17.2
 -3 -3 50 48.2 16.2
 -2 4 -50 62.39 12.4
 4 2 -50 73.49 14.7
 2 -4 50 29.8 14.5
 -4 -2 50 63.89 20
 0 4 -50 54.49 11.6
 0 -4 50 60.09 16.3
 2 4 -50 31.8 10.6
 -4 2 -50 39.6 11.1
 4 -2 -50 40.3 10.4
 -2 -4 50 47.3 15
 4 -2 50 58.49 17.1
 -1 5 -50 30.4 8.9
 1 -5 50 38.8 13.8
 1 5 -50 35.9 9.9
 -5 1 -50 54.19 10
 -1 -5 50 42.6 14.4
 -1 0 -51 292.17 26.5
 1 0 -51 274.97 27.9
 0 1 -51 233.38 24.7
 -1 0 51 342.37 36.6
 1 0 51 257.47 33.2
 0 -1 51 271.37 35.1
 2 1 -51 177.58 20.2
 -1 2 -51 103.99 17.1
 1 -2 51 97.99 22
 -2 1 -51 187.28 20.2
 1 2 -51 173.18 20.4
 2 -1 51 195.08 27.4
 -1 -2 51 148.49 27
 3 2 -51 92.89 16.3
 -2 3 -51 73.09 12.9
 -3 -2 51 83.19 20.9
 2 -3 51 66.89 18.7
 0 3 -51 80.19 14.1
 0 -3 51 56.99 19.6
 -3 2 -51 70.19 13.4
 2 3 -51 60.09 13.7
 3 -2 51 83.39 21.2
 -2 -3 51 60.99 16.2
 3 -4 -51 25.3 11.3
 -3 4 -51 25.8 8.9
 4 3 -51 37.7 11.2
 3 -4 51 15 13.4
 -1 4 -51 60.79 12.7
 4 1 -51 49.8 8.6
 1 -4 51 52.19 15.4
 -4 -1 51 114.39 25.3
 -4 1 -51 102.49 14.5
 1 4 -51 54.39 12.4
 4 -1 -51 53.09 11.5
 -1 -4 51 47.8 14.6
 4 -1 51 105.59 20.9
 3 4 -51 20.8 10.3
 4 -3 -51 55.19 13.4
 -4 3 -51 18.5 8.3
 -3 -4 51 25.4 12.9
 4 -3 51 68.79 17.6
 0 5 -51 39.8 10.7
 0 -5 51 45.9 14.9
 0 0 -52 228.68 24.5
 0 0 52 238.18 33.5
 -1 1 -52 136.69 16.9
 1 1 -52 105.99 17.4
 -1 -1 52 109.59 23.1
 1 -1 52 118.39 23.4
 -2 0 -52 153.58 18.5
 0 2 -52 115.19 18
 -2 0 52 195.98 32.4
 2 0 52 128.29 25.1
 0 -2 52 103.99 22.8
 2 2 -52 83.59 14.6
 -2 2 -52 79.19 14.7
 -2 -2 52 88.59 21.3
 2 -2 52 85.99 20.8
 -1 3 -52 37.8 10.6
 3 1 -52 25.6 11.1
 -3 -1 52 86.19 21.3
 1 -3 52 51.19 15.5
 1 3 -52 50.09 11.9
 -3 1 -52 37.5 10.5
 3 -1 52 36.7 16.7
 -1 -3 52 39.9 15.6
 -3 3 -52 18.4 7.8
 3 3 -52 29.4 10.8
 3 -3 -52 28.1 11.2
 3 -3 52 15.8 14.3
 -3 -3 52 -6.4 17.5
 4 2 -52 33.2 10.4
 -2 4 -52 13.8 7.9
 2 -4 52 -6.5 8.3
 -4 -2 52 37.4 16.6
 4 0 -52 19.7 8.2
 0 4 -52 33.9 10.3
 0 -4 52 10.1 12.1
 4 -2 -52 33.4 10.1
 -4 2 -52 8.6 8.1
 2 4 -52 4.4 7.5
 -2 -4 52 24.1 13
 4 -2 52 26.6 15.9
 -1 5 -52 1.6 6.9
 -5 1 -52 13.2 7.8
 1 5 -52 14.3 8.9
 -1 0 -53 36.4 10.9
 1 0 -53 50.19 13.3
 0 1 -53 38.8 10.7
 -1 0 53 47.2 19.3
 0 -1 53 35.2 15.1
 1 0 53 20.5 14.9
 -1 2 -53 8.6 7.1
 2 1 -53 25.1 9.6
 1 -2 53 -5.5 11.9
 -2 -1 53 18 13.6
 1 2 -53 13.1 8.4
 -2 1 -53 17 8.1
 -1 -2 53 -1.5 11.3
 2 -1 53 16.9 13.7
 3 2 -53 0.7 8.2
 -2 3 -53 6.5 6.5
 2 -3 53 -6.3 8
 -3 -2 53 -0.4 14.8
 -3 0 -53 11.9 7.8
 0 3 -53 -0.8 5.7
 0 -3 53 -0.6 10.7
 -3 2 -53 9.9 7.7
 2 3 -53 13.8 7.8
 -2 -3 53 6 11.7
 3 -2 53 8 12.3
 4 1 -53 2.9 5.8
 -1 4 -53 2.2 6.1
 -4 -1 53 1.8 13.8
 1 -4 53 9.1 11.2
 1 4 -53 14.8 7.9
 -4 1 -53 -3.3 6.5
 4 -1 -53 2.5 6.7
 4 -1 53 6.8 10.3
 -1 -4 53 16.1 13.7
 0 0 -54 12.2 8.2
 0 0 54 9.3 12.3
 -1 1 -54 12.1 7.4
 -1 -1 54 -0.7 11.4
 1 -1 54 12.8 12.2
 -2 0 -54 -1.7 6.3
 0 2 -54 3.6 7
 0 -2 54 1.1 18.9
 -2 0 54 5.3 12.6
 -2 2 -54 11.3 6.9
 2 2 -54 0.4 7.5
 2 -2 54 24.9 11.5
 -2 -2 54 -6.9 10.5
 3 1 -54 13.8 9.3
 -1 3 -54 3.1 6.7
 1 -3 54 -12.6 8.6
 -3 -1 54 29.1 16.8
 -3 1 -54 4.9 7.5
 1 3 -54 -3.7 7
 3 -1 54 -18.3 10.3
 -1 -3 54 9.7 10.3
 -3 3 -54 3.8 6.6
 3 3 -54 9.8 7.7
 3 -3 -54 13.6 8.9
 3 -3 54 6.9 11.6
 -3 -3 54 22.2 12.7
 4 2 -54 -4.8 6.7
 -2 4 -54 14 7.5
 2 -4 54 -19.3 9
 -4 -2 54 8.9 14.1
 0 4 -54 -3.3 6.7
 4 0 -54 1 6.6
 0 -4 54 -2.2 11
 -4 2 -54 0.7 5.9
 4 -2 -54 2.3 7.3
 2 4 -54 -2.7 6.6
 -2 -4 54 18.4 13.1
 4 -2 54 -20.1 9.5
 1 0 -55 15.4 15.3
 0 1 -55 28.6 10.2
 -1 0 -55 22 9.6
 1 0 55 13 14
 0 -1 55 8.7 13.1
 -1 0 55 27.8 16.2
 2 1 -55 12.9 8.4
 -1 2 -55 22.1 8.1
 1 -2 55 -3.1 8.7
 -2 -1 55 0.8 12.2
 1 2 -55 12.6 7.1
 -2 1 -55 12.1 8.3
 2 -1 55 14.3 13.2
 -1 -2 55 13.3 13
 -2 3 -55 6.3 6.8
 3 2 -55 7 8.5
 -3 -2 55 3.7 14.4
 2 -3 55 2 10.2
 0 3 -55 -4.8 5.7
 -3 0 -55 6.2 7.7
 0 -3 55 14.2 11.5
 2 3 -55 11.8 7.8
 3 -2 55 9 11.3
 -2 -3 55 4.2 11
 4 1 -55 -1.7 6
 -1 4 -55 -5.2 5.5
 1 -4 55 9.8 11.2
 -4 -1 55 -1.2 12.7
 1 4 -55 -3 5.5
 4 -1 -55 -1.2 6.5
 -4 1 -55 2.6 7.1
 4 -1 55 5.6 11.6
 -1 -4 55 21.8 12.6
 0 0 -56 4 6.9
 0 0 56 14.7 22.1
 -1 1 -56 -10 6
 1 1 -56 11.4 7.1
 -1 -1 56 22.5 23.7
 1 -1 56 15.8 11.3
 0 2 -56 10 7.3
 -2 0 -56 6.2 6.5
 0 -2 56 9.7 11.5
 2 2 -56 1.1 5
 -2 2 -56 -1.7 6.2
 -2 -2 56 -12.2 10.8
 2 -2 56 -8.9 11.3
 -1 3 -56 3.8 6.4
 3 1 -56 -3.8 7.8
 -3 -1 56 -8.4 13.6
 1 -3 56 -18.5 9.3
 -3 1 -56 -4.8 6.4
 1 3 -56 12.9 7.2
 -1 -3 56 -14.5 8.9
 3 -1 56 4.5 10.1
 3 -3 -56 3.5 8.3
 3 3 -56 -12.9 6
 -3 3 -56 6.2 7.8
 -3 -3 56 15.8 13.9
 3 -3 56 18.5 13.2
 4 2 -56 3.4 7.5
 -2 4 -56 -2.4 5.9
 -4 -2 56 -4.4 12.9
 2 -4 56 3.6 10.4
 0 4 -56 -0.9 5.2
 4 0 -56 2.5 6.7
 0 -4 56 -15.6 8.6
 -4 2 -56 2 6.6
 2 4 -56 -1 6.5
 4 -2 -56 7 7.5
 -2 -4 56 -1.2 11
 4 -2 56 0.1 12.6
 0 1 -57 42.4 11.4
 1 0 -57 51.19 13.8
 -1 0 -57 31.1 10.7
 1 0 57 25.4 16.9
 -1 0 57 55.39 19.1
 0 -1 57 36.1 15.7
 -1 2 -57 8.8 8.3
 2 1 -57 22.5 9.3
 1 -2 57 37.9 17
 -2 -1 57 20.3 15.4
 -2 1 -57 21.7 9
 1 2 -57 16.1 9
 2 -1 57 35.8 15.9
 -1 -2 57 28.9 14.3
 -2 3 -57 -1.5 6.1
 3 2 -57 8.4 7.8
 2 -3 57 12.7 12.6
 -3 -2 57 34.9 16.7
 0 3 -57 -0.9 6.7
 0 -3 57 36.2 12.3
 2 3 -57 22.5 9.1
 -3 2 -57 8.2 7.2
 -2 -3 57 3.1 12.2
 3 -2 57 4.1 12.4
 -1 4 -57 9.8 6.7
 -4 -1 57 1.6 15.7
 1 -4 57 -5.1 10
 -4 1 -57 10.9 7.8
 1 4 -57 4.4 6.6
 4 -1 -57 2.6 7.6
 -1 -4 57 8 11.3
 0 0 -58 94.69 17.1
 0 0 58 118.49 24.1
 1 1 -58 67.59 13.4
 -1 1 -58 68.19 14.4
 1 -1 58 53.19 20.2
 -1 -1 58 91.09 23.8
 0 2 -58 58.19 12.6
 -2 0 -58 77.09 14.7
 0 -2 58 56.69 19.4
 2 2 -58 27.5 10.6
 -2 2 -58 55.29 12.2
 2 -2 58 2.7 11.8
 -2 -2 58 35.5 17.8
 -1 3 -58 17.6 9.8
 3 1 -58 32.3 11.8
 -3 -1 58 52.49 21.5
 1 -3 58 22.9 14.6
 -3 1 -58 42.2 10.8
 1 3 -58 16.2 9.3
 -1 -3 58 41.3 17
 3 -1 58 54.59 18.6
 4 0 -58 12.9 8.3
 0 4 -58 19.5 9.3
 0 -4 58 12.6 11.6
 -1 0 -59 92.99 16.8
 0 1 -59 43.4 11.6
 0 -1 59 82.59 21.7
 -1 2 -59 51.49 12.7
 2 1 -59 52.99 12.4
 -2 -1 59 76.79 21.7
 1 -2 59 53.79 19.4
 1 2 -59 29.4 10
 -2 1 -59 39.2 10.8
 -1 -2 59 33.1 16.5
 2 -1 59 46.5 18.8
 3 2 -59 37.3 11.2
 -2 3 -59 19.5 8.8
 2 -3 59 25 14.4
 -3 -2 59 13.8 13.7
 0 3 -59 37.3 10.9
 0 -3 59 -2.8 11.1
 2 3 -59 8.2 8.1
 -3 2 -59 12.3 7
 -2 -3 59 44.2 17.7
 3 -2 59 34.8 14.6
 0 0 -60 8.4 9.3
 1 1 -60 -3.3 5.8
 -1 1 -60 15.3 9.1
 1 -1 60 6.1 12.9
 -1 -1 60 3.6 13.6
 0 2 -60 11.9 8.1
 -2 0 -60 17.3 12.4
 0 -2 60 6 12.6
 -2 2 -60 6.5 7.7
 2 2 -60 13.4 8.2
 2 -2 60 6.4 12
 -2 -2 60 13.3 17
 -1 3 -60 3.7 7
 3 1 -60 12.2 8.5
 1 -3 60 -6.2 11.8
 -3 -1 60 6.9 13.9
 -3 1 -60 8.1 7.8
 1 3 -60 4.7 7.5
 3 -1 60 21.6 14.7
 -1 -3 60 2.2 11.5
 0 1 -61 6.9 7.2
 -1 0 -61 -7 7.5
 0 -1 61 9.2 14
 2 1 -61 -4.9 6.6
 -1 2 -61 6.3 8.1
 1 -2 61 4.4 11.1
 -2 -1 61 15.3 14.2
 1 2 -61 -0.5 7.9
 -2 1 -61 -6 6.5
 2 -1 61 16.2 13.8
 -1 -2 61 8.1 12.4
 0 3 -61 15.3 9.1
 0 -3 61 -3.4 12.8
 -1 1 -62 13.9 8.1
 1 1 -62 -0.5 7.7
 1 -1 62 -1.5 11.5
 -1 -1 62 11.4 13.7
 0 2 -62 12.2 8
 0 -2 62 -6 10.5
 2 2 -62 6.2 7.7
 -2 2 -62 6.6 7.4
 -2 -2 62 15.8 15.1
 2 -2 62 15.3 13.3
 -1 3 -62 -2.9 6.4
 -3 -1 62 14.3 16
 1 -3 62 3.5 14.2
 -3 1 -62 -3.2 6.5
 1 3 -62 2.3 7.9
 -1 -3 62 -3.5 13.2
 3 -1 62 -17.1 11.7
 0 1 -63 0.8 6.9
 0 -1 63 4.1 12.6
 -1 2 -63 2.8 6.7
 2 1 -63 2.5 7.9
 1 -2 63 7.4 12.8
 -2 -1 63 -9.8 13.4
 1 2 -63 6.8 6.6
 -2 1 -63 2.5 7.4
 2 -1 63 10.5 13.5
 -1 -2 63 -4.7 13.2
 0 3 -63 6.7 8
 0 -3 63 10.3 14.6
 -1 1 -64 5.1 7
 1 1 -64 6.8 7.7
 -1 -1 64 10.4 14.6
 1 -1 64 -9.7 11.8
 0 2 -64 -12.3 5.3
 0 -2 64 23.3 13.8
 0 1 -65 5.8 7.8
 0 -1 65 -2.4 11.9
 -1 2 -65 6.7 7.9
 2 1 -65 0 8.1
 -2 -1 65 0.3 14.2
 1 -2 65 3.2 14.1
 -2 1 -65 6.2 8
 1 2 -65 0.1 7.9
 2 -1 65 17.9 14.1
 -1 -2 65 -22.4 10.9
 -1 1 -66 15.1 9.6
 1 1 -66 6.9 8.4
 -1 -1 66 -12.5 13.2
 1 -1 66 12.5 13.3
 0 2 -66 19 8.7
 0 1 -67 28 9.1
 0 -1 67 5.2 14.5

_iucr_refine_instructions_details
;
TITL mo_248MY0830M100K_0m_a.res in I4/mmm
    mo_248my0830m100k_0m_a.res
    created by SHELXL-2016/6 at 20:37:49 on 31-Aug-2021
REM mo_248MY0830M100K_0m_a.res in I4/mmm
REM 21 parameters refined using 0 restraints
CELL 0.71073 6.0394 6.0394 52.5155 90 90 90
ZERR 2 0.0002 0.0002 0.0023 0 0 0
LATT 2
SYMM -Y,+X,+Z
SYMM +Y,-X,+Z
SYMM +X,-Y,-Z
SYMM -X,+Y,-Z
SYMM -X,-Y,+Z
SYMM +Y,+X,-Z
SYMM -Y,-X,-Z
SFAC C H Br N Pb
UNIT 28 88 20 8 6
DFIX 1.5 C6 C7
DFIX 1.5 N2 C7
DFIX 1.5 C1 N1
DFIX 1.5 0.001 C3 C1
DFIX 1.5 C3 C4
DFIX 1.5 C2 C3
DFIX 1.5 C4 C3
DFIX 1.5 C5 C3
DFIX 1.45 C1 C3
DANG 2.5 N2 C6
DANG 2.5 C4 C1
DANG 2.5 C2 C4
DANG 2.5 C5 C2
DANG 2.5 C1 C5
DANG 2.5 C5 C4
SIMU 0.01 0.02 2 C7 C6 C1 C3 C4 C2 C5 N2 N1
ISOR 0.01 0.02 C7 C6 C1 C3 C4 C2 C5 N2 N1

L.S. 40
PLAN  9 0 0
TEMP 66.82
BIND Pb02 Br2
BIND C3 C5
damp 10000
bump 0.02
fmap 2
acta
REM <olex2.extras>
REM <HklSrc "%.\\mo_248MY0830M100K_0m_a.hkl">
REM </olex2.extras>

WGHT    0.073300    5.534801
FVAR       0.15229
PB01  5    0.000000    1.000000    0.000000    10.06250    0.04617    0.04617 =
         0.06274    0.00000    0.00000    0.00000
PB02  5    0.000000    1.000000   -0.119208    10.12500    0.04688    0.04688 =
         0.06508    0.00000    0.00000    0.00000
BR3   3    0.000000    1.500000   -0.122317    10.25000    0.11746    0.04263 =
         0.22499    0.00000    0.00000    0.00000
BR2   3    0.000000    1.000000   -0.057026    10.12500    0.16242    0.16242 =
         0.05911    0.00000    0.00000    0.00000
BR1   3   -0.500000    1.000000    0.000000    10.12500    0.04387    0.16045 =
         0.12264    0.00000    0.00000    0.00000
BR4   3    0.000000    1.000000   -0.172021    10.12500    0.22656    0.22656 =
         0.06025    0.00000    0.00000    0.00000
PART -1
N2    4    0.685488    0.429592    0.077671    10.12500    0.17628
AFIX 137
H2D   2    0.688901    0.546060    0.088047    10.12500   -1.20000
H2E   2    0.806003    0.429606    0.067917    10.12500   -1.20000
H2F   2    0.681581    0.305751    0.086846    10.12500   -1.20000
AFIX   0
C7    1    0.483779    0.441957    0.061205    10.12500    0.15786
AFIX  23
H7A   2    0.478425    0.312127    0.050349    10.12500   -1.20000
H7B   2    0.353052    0.440317    0.071934    10.12500   -1.20000
AFIX   0
C6    1    0.479577    0.644713    0.044957    10.12500    0.15079
AFIX 137
H6A   2    0.486666    0.602734    0.027345    10.12500   -1.50000
H6B   2    0.604265    0.736666    0.049047    10.12500   -1.50000
H6C   2    0.345098    0.725138    0.048031    10.12500   -1.50000
AFIX   0

N1    4    0.577484    0.499015    0.162168    10.12500    0.11075
AFIX 137
H1A   2    0.647302    0.622443    0.166779    10.12500   -1.20000
H1B   2    0.471325    0.531857    0.151037    10.12500   -1.20000
H1C   2    0.673600    0.406180    0.155023    10.12500   -1.20000
AFIX   0
C1    1    0.476741    0.392101    0.185199    10.12500    0.13255
AFIX  23
H1D   2    0.317829    0.386349    0.182602    10.12500   -1.20000
H1E   2    0.529070    0.240361    0.185859    10.12500   -1.20000
AFIX   0
C3    1    0.517545    0.494341    0.210802    10.12500    0.13732
C4    1    0.762058    0.516305    0.216602    10.12500    0.15026
AFIX 137
H4A   2    0.843598    0.525729    0.200947    10.12500   -1.50000
H4B   2    0.810802    0.389336    0.226064    10.12500   -1.50000
H4C   2    0.786855    0.647779    0.226472    10.12500   -1.50000
AFIX   0
C2    1    0.412351    0.335614    0.229980    10.12500    0.13089
AFIX 137
H2A   2    0.475956    0.359879    0.246499    10.12500   -1.50000
H2B   2    0.439369    0.185654    0.224774    10.12500   -1.50000
H2C   2    0.255667    0.361631    0.230710    10.12500   -1.50000
AFIX   0
C5    1    0.404415    0.719318    0.213344    10.12500    0.14583
AFIX 137
H5A   2    0.511342    0.828267    0.218440    10.12500   -1.50000
H5B   2    0.289479    0.710303    0.225929    10.12500   -1.50000
H5C   2    0.341287    0.760851    0.197261    10.12500   -1.50000
AFIX   0
HKLF 4


REM  mo_248MY0830M100K_0m_a.res in I4/mmm
REM R1 =  0.0438 for     587 Fo > 4sig(Fo)  and  0.0566 for all     745 data
REM     61 parameters refined using     22 restraints

END  
     
WGHT      0.0732      5.6040 

REM Highest difference peak  1.195,  deepest hole -1.360,  1-sigma level  0.221
Q1    1   0.5000  0.5000  0.0377  10.12500  0.05    1.20
Q2    1  -0.1174  1.5000 -0.1162  10.50000  0.05    1.06
Q3    1   0.5000  0.2965  0.0610  10.50000  0.05    0.85
Q4    1   0.0000  1.5000 -0.1341  10.25000  0.05    0.82
Q5    1   0.1017  1.1017  0.0000  10.25000  0.05    0.81
Q6    1   0.0000  1.1529  0.0000  10.25000  0.05    0.71
Q7    1  -0.1223  1.0000 -0.1708  10.50000  0.05    0.69
Q8    1  -0.6625  1.0000  0.0000  10.25000  0.05    0.69
Q9    1   0.4345  0.5000  0.0767  10.50000  0.05    0.68

  REM The information below was added by Olex2.
  REM
  REM R1 = 0.0438 for 587 Fo > 4sig(Fo) and 0.0566 for all 6210 data
  REM n/a parameters refined using n/a restraints
  REM Highest difference peak 1.20, deepest hole -1.36
  REM Mean Shift 0.002, Max Shift -0.010.

  REM +++ Tabular Listing of Refinement Information +++
  REM R1_all = 0.0566
  REM R1_gt = 0.0438
  REM wR_ref = 0.1240
  REM GOOF = 1.064
  REM Shift_max = -0.010
  REM Shift_mean = 0.002
  REM Reflections_all = 6210
  REM Reflections_gt = 587
  REM Parameters = n/a
  REM Hole = -1.36
  REM Peak = 1.20
  REM Flack = n/a

  
;
_olex2_submission_special_instructions  'No special instructions were received'
